# Supplementary material for: The Potential Roles of Host Cell miRNAs in Fine-Tuning Bovine Coronavirus (BCoV) Molecular Pathogenesis, Tissue Tropism, and Immune Regulation
Source: Microorganisms. 2024 Apr 30;12(5):897. doi: 10.3390/microorganisms12050897 (PMC11124416; doi:10.3390/microorganisms12050897)
Supplement: Supplementary file 1 [file microorganisms-12-00897-s001.zip]

Archive with 2 entries (2 files):
- Supplementary File S1. List of host miRNA  prediction.pdf
- Supplymentary File S2.csv
