# Supplementary material for: The Potential Roles of Host Cell miRNAs in Fine-Tuning Bovine Coronavirus (BCoV) Molecular Pathogenesis, Tissue Tropism, and Immune Regulation
Source: Microorganisms. 2024 Apr 30;12(5):897. doi: 10.3390/microorganisms12050897 (PMC11124416; doi:10.3390/microorganisms12050897)
Supplement: Supplementary file 1 [file microorganisms-12-00897-s001.zip › Supplymentary File S2.csv]

mirnaid	genesymbol	refseqid	duplex	start	end	bindingp	energy	seed	accessibility	au	phylopstem	phylopflank	me	number_of_pairings	binding_region_length	longest_consecutive_pairings	position	validated	TargetScan	miRDB
bta-let-7b	IFNAR1	NM_174552	TGAGGTAGTAGGTTGTGTGGTT#CCGCTCAGCCTGCATGCACTCAA#(((((((((((((((.((((..#)))).)))))))).))).)))).	3090	3113	1	-26.1	1	0.000146186	0.515	0	0	-4.170623527	19	23	8	3UTR		0	0
bta-let-7b	IFNGR2	XM_005201116	TGAGGTAGTAGGTTGTGTGGTT#AGCCACAAGACCTAAATCCTGCAA#(((((...((((((.(((((((#))))))).))))))...))).)).	1539	1563	1	-21.6	0	0.02338503	0.603	0	0	-10.43130423	18	24	7	3UTR		0	0
bta-let-7c	TRAF3	XM_024981639	TGAGGTAGTAGGTTGTATGGTT#ACACGTGCCTTAGATGTGACTTGCTGCTTCT#.((((((((((((((((((((.#)).))))).........))))))))))))).	2969	3000	1	-19.8	1	0.01112916	0.471	0	0	-3.793324837	20	31	13	3UTR		0	0
bta-let-7c	TRAF3	XM_024981640	TGAGGTAGTAGGTTGTATGGTT#ACACGTGCCTTAGATGTGACTTGCTGCTTCT#.((((((((((((((((((((.#)).))))).........))))))))))))).	3038	3069	1	-19.8	1	0.01112916	0.471	0	0	-3.793324837	20	31	13	3UTR		0	0
bta-let-7d	CD8B	NM_001105344	AGAGGTAGTAGGTTGCATAGTT#GCACTTCCTGCTACTTG#..((((((((((.(((......#)))...)))))))))).	907	924	1	-18	1	0.001723301	0.426	0	0	-6.246131332	13	17	10	3UTR		0	0
bta-let-7d	TRAF3	XM_024981639	AGAGGTAGTAGGTTGCATAGTT#ATGTGACTTGCTGCTTCTC#((((((((((((((((((....#)))))))))))))))))).	2982	3001	1	-23.6	1	0.01315286	0.471	0	0	-3.937574446	18	19	18	3UTR		0	0
bta-let-7d	TRAF3	XM_024981640	AGAGGTAGTAGGTTGCATAGTT#ATGTGACTTGCTGCTTCTC#((((((((((((((((((....#)))))))))))))))))).	3051	3070	1	-23.6	1	0.01315286	0.471	0	0	-3.937574446	18	19	18	3UTR		0	0
bta-let-7d	IFNAR1	NM_174552	AGAGGTAGTAGGTTGCATAGTT#GCTGTGTAACGCTGCGCTGCTCCCTCTC#(((((.(((((((((((((((.#))))))))))......))))).))))).	2220	2248	1	-22.8	0	0.02552055	0.456	0	0	-5.838533207	20	28	10	3UTR		0	0
bta-let-7e	CD4	NM_001103225	TGAGGTAGGAGGTTGTATAGT#CTATCCCCACCCCTGCCTCC#.((((((((.(((...((((.#))))....))))))))))).	2900	2920	1	-19.4	1	0.3392708	0.515	0	0	-6.861169864	15	20	11	3UTR		0	0
bta-let-7e	CD4	XM_024991416	TGAGGTAGGAGGTTGTATAGT#CTATCCCCACCCCTGCCTCC#.((((((((.(((...((((.#))))....))))))))))).	3235	3255	1	-19.4	1	0.2104383	0.515	0	0	-6.861169864	15	20	11	3UTR		0	0
bta-let-7e	TRAF3	XM_024981639	TGAGGTAGGAGGTTGTATAGT#ACTTCCTCCTGCTTCAC#((((((((((((..((.....#))..)))))))))))).	4031	4048	1	-22.8	1	0.006352592	0.412	0	0	-6.083544976	14	17	12	3UTR		0	0
bta-let-7e	TRAF3	XM_024981640	TGAGGTAGGAGGTTGTATAGT#ACTTCCTCCTGCTTCAC#((((((((((((..((.....#))..)))))))))))).	4100	4117	1	-22.8	1	0.006352592	0.412	0	0	-6.083544976	14	17	12	3UTR		0	0
bta-miR-100	CD8B	NM_001105344	AACCCGTAGATCCGAACTTGTG#GCAAGTTCTTTCTATGGGC#..((((((((...((((((((.#))))))))..)))))))).	820	839	1	-22.5	1	0.001468996	0.574	0	0	-12.41770912	16	19	8	3UTR		0	0
bta-miR-10020	TLR7	XM_005228486	GTGGCTTCTTTGGAACATGGCG#TGCTGTGTTCCCACTGTGTGAGGGTATGGAGAGAGGCTGCC#((((((((((((((((((((((#)))))))))))..................))))))))))).	5005	5046	1	-25.9	1	0.000396	0.456	0	0	-3.937574446	22	41	11	3UTR		0	0
bta-miR-10020	TLR7	XM_010822250	GTGGCTTCTTTGGAACATGGCG#TGCTGTGTTCCCACTGTGTGAGGGTATGGAGAGAGGCTGCC#((((((((((((((((((((((#)))))))))))..................))))))))))).	4901	4942	1	-25.9	1	0.000396	0.456	0	0	-3.937574446	22	41	11	3UTR		0	0
bta-miR-10020	TLR7	XM_015461802	GTGGCTTCTTTGGAACATGGCG#TGCTGTGTTCCCACTGTGTGAGGGTATGGAGAGAGGCTGCC#((((((((((((((((((((((#)))))))))))..................))))))))))).	4912	4953	1	-25.9	1	0.000396	0.456	0	0	-3.937574446	22	41	11	3UTR		0	0
bta-miR-10020	IFNAR1	NM_174552	GTGGCTTCTTTGGAACATGGCG#CCATGGGCGGAGAAGCTG#..((((((((((...(((((..#)))))..)))))))))).	2539	2557	1	-20.7	1	3.49E-05	0.368	0	0	-7.83842081	15	18	10	3UTR		0	0
bta-miR-10020	DDX58	XM_002689480	GTGGCTTCTTTGGAACATGGCG#GTGATGGACAGGGAGGCCT#..((((((((((...(((.((.#)).)))..)))))))))).	3504	3523	1	-22.1	1	0.000276838	0.471	0	0	-7.83842081	15	19	10	3UTR		0	0
bta-miR-10161-5p	TRAF3	XM_024981639	GTGGAGTCAGACATACTGAGTGA#TCAACAACATGTCTGACTTCC#..((((((((((((..((..(((#))).))..)))))))))))).	6294	6315	1	-18.7	1	0.0046761	0.662	0	0	-5.92549936	17	21	12	3UTR		0	0
bta-miR-10161-5p	TRAF3	XM_024981640	GTGGAGTCAGACATACTGAGTGA#TCAACAACATGTCTGACTTCC#..((((((((((((..((..(((#))).))..)))))))))))).	6363	6384	1	-18.7	1	0.0046761	0.662	0	0	-5.92549936	17	21	12	3UTR		0	0
bta-miR-10161-5p	CD8A	NM_174015	GTGGAGTCAGACATACTGAGTGA#CACTCGTGTCTAAGGCATACCACA#((((.(((((((((...(((((.#)))))))))))..)))...)))).	919	943	1	-20	0	7.81E-05	0.559	0	0	-9.025110262	18	24	11	3UTR		0	0
bta-miR-10161-5p	IFNGR2	XM_005201116	GTGGAGTCAGACATACTGAGTGA#CATTTTTTTTAACTAGTGAAAGTCGTTCAGTCGTGTCCGACTTTGCG#((((((((.((((((((((((((#.))))))))).))))).)))))))).	1353	1400	0.961538462	-24.7	1	0.000453209	0.529	0	0	-4.993964104	22	26	9	3UTR		0	0
bta-miR-10162-5p	STAT1	XM_005202570	TGGACAGGCCAAGCCGCTGTGCA#TGCCAGTGGCTTGCCTGTG#...(((((.((((((((((.(((#)))))))))))))))))).	2848	2867	1	-30.3	0	2.93E-05	0.559	0	0	-7.570929852	18	19	18	3UTR		0	0
bta-miR-10162-5p	STAT1	XM_025000697	TGGACAGGCCAAGCCGCTGTGCA#TGCCAGTGGCTTGCCTGTG#...(((((.((((((((((.(((#)))))))))))))))))).	2982	3001	1	-30.3	0	2.93E-05	0.559	0	0	-7.570929852	18	19	18	3UTR		0	0
bta-miR-10162-5p	JAK1	NM_001206534	TGGACAGGCCAAGCCGCTGTGCA#TGTTTTTGCAGTGGCTTAGCTCCTGTCCC#.((((((((.((((((((((...#.)))))))))).))..)))))).	4320	4349	1	-28.8	1	0.003760013	0.529	0	0	-5.035831306	18	23	10	3UTR		0	0
bta-miR-10162-5p	IFNAR1	NM_174552	TGGACAGGCCAAGCCGCTGTGCA#GCTGGCGGCTGCAGTCCAC#(((((..((..((((((((.((.#)))))))))))).))))).	2553	2572	1	-24.7	0	5.58E-06	0.338	0	0	-11.44950069	17	19	12	3UTR		0	0
bta-miR-10163-3p	MAVS	NM_001046620	TGACAAGCATGGTTCTCTCTCT#AGAGGGAGAACGTGCA#......((((.(((((((((((#))))))))))))))).	2319	2335	1	-21.6	0	0.03133935	0.441	0	0	-18.39133288	15	16	15	3UTR		0	0
bta-miR-10163-3p	CD8B	NM_001105344	TGACAAGCATGGTTCTCTCTCT#GAGAGAGAATGGACACACTCAGCCGTGGAAATGTCAC#(((((..((((((((((((((.#)))))))).............))))))....))))).	750	787	1	-23.4	0	0.005636294	0.529	0	0	-7.382219742	19	37	8	3UTR		0	0
bta-miR-10164-3p	CD4	NM_001103225	CAACTGTTAGGAGGCTTGGCTGC#TAGCCCAGGTCTCTTGGCT#.....(((((((((((((((((.#))))).)))))))))))).	2217	2236	1	-23.1	0	4.16E-05	0.485	0	0	-13.66559964	17	19	12	3UTR		0	0
bta-miR-10164-3p	CD4	XM_024991416	CAACTGTTAGGAGGCTTGGCTGC#TAGCCCAGGTCTCTTGGCT#.....(((((((((((((((((.#))))).)))))))))))).	2552	2571	1	-23.1	0	4.16E-05	0.485	0	0	-13.66559964	17	19	12	3UTR		0	0
bta-miR-10165-5p	MAVS	NM_001046620	AGCCTGCAGGTGACGAGGACAC#GTTTTCTCACCTGTATAATTGGTA#.((((((((((((.((((((..#))))))))))))))).....))).	2701	2725	1	-22.4	1	0.000612207	0.691	0	0	-4.650164755	18	24	15	3UTR		0	0
bta-miR-10165-5p	CD4	NM_001103225	AGCCTGCAGGTGACGAGGACAC#TCCTTATCACCTCAGCAGCACGGCTC#(((((((((((((.(((((...#))))).)))))).....))).)))).	1821	1847	1	-22.9	1	0.001994917	0.515	0	0	-4.794414364	18	26	6	3UTR		0	0
bta-miR-10165-5p	CD4	XM_024991416	AGCCTGCAGGTGACGAGGACAC#TCCTTATCACCTCAGCAGCACGGCTC#(((((((((((((.(((((...#))))).)))))).....))).)))).	2156	2182	1	-22.9	1	0.001994917	0.515	0	0	-4.794414364	18	26	6	3UTR		0	0
bta-miR-10165-5p	TRAF3	XM_024981639	AGCCTGCAGGTGACGAGGACAC#CCTGCAGCCTGCGGGCA#.((((((((((....(((....#)))...)))))))))).	5026	5043	1	-25.4	1	6.21E-08	0.279	0	0	-10.02154824	13	17	10	3UTR		0	0
bta-miR-10165-5p	TRAF3	XM_024981640	AGCCTGCAGGTGACGAGGACAC#CCTGCAGCCTGCGGGCA#.((((((((((....(((....#)))...)))))))))).	5095	5112	1	-25.4	1	6.21E-08	0.279	0	0	-10.02154824	13	17	10	3UTR		0	0
bta-miR-10165-5p	IFNG	NM_174086	AGCCTGCAGGTGACGAGGACAC#GTCCTCCTGCCTGCAA#....((((((((..((((((..#)))))).)))))))).	596	612	1	-22.7	0	0.01347599	0.618	0	0	-11.692533	14	16	8	3UTR		0	0
bta-miR-10165-5p	IFNAR1	NM_174552	AGCCTGCAGGTGACGAGGACAC#TGTCCGCTCAGCCTGCATGCA#.((.(((((((((.(.(((((.#))))).)))).)))))).)).	3087	3108	1	-23.9	0	0.000122909	0.529	0	0	-7.91523611	17	21	6	3UTR		0	0
bta-miR-10166-5p	JAK1	NM_001206534	GTGCAGCTGATCACAGACTGTG#GCAGCTGTGGAATAGACACTTTGCTGCATG#(((((((.((((((((.((((.#)))))))))).........)).))))))).	4405	4435	1	-21.5	1	0.002011214	0.529	0	0	-6.251209375	19	30	10	3UTR		0	0
bta-miR-10166-5p	CD8A	NM_174015	GTGCAGCTGATCACAGACTGTG#GCATCTGTGATAGACCCATGACTGCACC#(((((((((((((((((.(((.#))))))))))).....)).).)))))).	1236	1264	1	-20.6	1	0.03915386	0.559	0	0	-3.937574446	20	28	11	3UTR		0	0
bta-miR-10167-3p	MAVS	NM_001046620	CGGGTGGTCGGGGCGGGTCAG#TGGCTCCCCCACCATCCT#.(((((((.((((.((((((.#))))))))))))))))).	1836	1854	1	-28.8	1	0.001465867	0.353	0	0	-5.706554413	17	18	17	3UTR		0	0
bta-miR-10167-3p	CD4	NM_001103225	CGGGTGGTCGGGGCGGGTCAG#CTGACCTATCCCCACCCCTGC#((((.(((.((((.(((((((#)))))))..))))))))))).	2895	2916	1	-27.5	0	0.3195789	0.5	0	0	-9.969841197	18	21	11	3UTR		0	0
bta-miR-10167-3p	CD4	XM_024991416	CGGGTGGTCGGGGCGGGTCAG#CTGACCTATCCCCACCCCTGC#((((.(((.((((.(((((((#)))))))..))))))))))).	3230	3251	1	-27.5	0	0.2448948	0.5	0	0	-9.969841197	18	21	11	3UTR		0	0
bta-miR-10167-3p	IRF1	NM_001191261	CGGGTGGTCGGGGCGGGTCAG#TGGGCCCCCTGACCCCCT#.(((.((((((((.((.(((.#))).))))))))))))).	1224	1242	1	-29.5	0	7.70E-05	0.382	0	0	-8.76920193	16	18	13	3UTR		0	0
bta-miR-10167-3p	TRAF3	XM_024981639	CGGGTGGTCGGGGCGGGTCAG#GGCCTGCCCTGTGCCCCTGC#((((.((((((((((((((..#))))))))))).))))))).	3426	3446	1	-32.1	0	0.005709858	0.353	0	0	-8.056611621	18	20	11	3UTR		0	0
bta-miR-10167-3p	TRAF3	XM_024981640	CGGGTGGTCGGGGCGGGTCAG#GGCCTGCCCTGTGCCCCTGC#((((.((((((((((((((..#))))))))))).))))))).	3495	3515	1	-32.1	0	0.005709858	0.353	0	0	-8.056611621	18	20	11	3UTR		0	0
bta-miR-10167-3p	CD8A	NM_174015	CGGGTGGTCGGGGCGGGTCAG#CTGGCACAGGCCCTGGCACCCC#.((((.((((((((..(((((#)))))....)))))))))))).	1668	1690	1	-28.4	0	4.57E-05	0.382	0	0	-6.662782239	17	22	12	3UTR		0	0
bta-miR-10167-3p	IFNAR1	NM_174552	CGGGTGGTCGGGGCGGGTCAG#CTGGCCGGCTTCTGTCCACTG#..(((((.((((((.((((((#)))))).))).))).))))).	3037	3058	1	-26.1	0	1.04E-05	0.485	0	0	-8.006085209	17	21	6	3UTR		0	0
bta-miR-10167-3p	DDX58	XM_002689480	CGGGTGGTCGGGGCGGGTCAG#ACTCTGTCTTGGCCACTTGC#((((((((((((((((((...#)).)))))))))))))))).	3731	3751	1	-24.7	1	0.02246652	0.588	0	0	-3.937574446	18	20	16	3UTR		0	0
bta-miR-10168-5p	TLR7	XM_005228486	TCTGAGGCAGTGGAAACAGAGTA#CTGGCTTCCATGCTTCAGAC#(((((((((.(((((.(((....#)))..)))))))))))))).	5112	5132	1	-22.5	1	0.002729131	0.618	0	0	-5.413129995	17	20	14	3UTR		0	0
bta-miR-10168-5p	TLR7	XM_010822250	TCTGAGGCAGTGGAAACAGAGTA#CTGGCTTCCATGCTTCAGAC#(((((((((.(((((.(((....#)))..)))))))))))))).	5008	5028	1	-22.5	1	0.002729131	0.618	0	0	-5.413129995	17	20	14	3UTR		0	0
bta-miR-10168-5p	TLR7	XM_015461802	TCTGAGGCAGTGGAAACAGAGTA#CTGGCTTCCATGCTTCAGAC#(((((((((.(((((.(((....#)))..)))))))))))))).	5019	5039	1	-22.5	1	0.002729131	0.618	0	0	-5.413129995	17	20	14	3UTR		0	0
bta-miR-10168-5p	IFNGR1	NM_001035063	TCTGAGGCAGTGGAAACAGAGTA#GCTTAATAAGGACTGTTTTCCTTTTTGTGCCTCAGC#.((((((((..((((((((....#.)))))).))......)))))))).	1831	1867	1	-21.3	1	0.000223668	0.603	0	0	-7.860605781	16	25	8	3UTR		0	0
bta-miR-10168-5p	IFNGR1	XM_024996482	TCTGAGGCAGTGGAAACAGAGTA#GCTTAATAAGGACTGTTTTCCTTTTTGTGCCTCAGC#.((((((((..((((((((....#.)))))).))......)))))))).	2008	2044	1	-21.3	1	0.000223668	0.603	0	0	-7.860605781	16	25	8	3UTR		0	0
bta-miR-10168-5p	CD4	NM_001103225	TCTGAGGCAGTGGAAACAGAGTA#CCACTGGCTCAGAT#((((((.((((((..........#)))))).)))))).	1511	1525	1	-22.3	0	0.001475334	0.368	0	0	-7.306599539	12	14	6	3UTR		0	0
bta-miR-10168-5p	IFNAR2	NM_174553	TCTGAGGCAGTGGAAACAGAGTA#CGCTGCCTCTGGAC#((((((((((((...........#))))))))).))).	1869	1883	1	-18.6	1	0.03994418	0.5	0	0	-7.052043617	12	14	9	3UTR		0	0
bta-miR-10169-3p	IRF1	NM_001191261	TGAAGAGGAGCAGAACGTGTTCAT#GGACATGTTCATGTAAATACAGTCATTGCCCTTGGCT#.(..((((.(((((((((((((..#))))))))))................)))))))..).	2284	2321	1	-20.6	0	6.95E-06	0.559	0	0	-9.439276245	18	37	10	3UTR		0	0
bta-miR-10170-5p	CD4	NM_001103225	ACCGGCGCAGCGGCTGACCTGG#CAGGTCTCTGCCGCTGGCTGGTC#((((((.(((((((.((((((.#))))))...))))))))))))).	2280	2303	1	-35.2	0	1.60E-06	0.412	0	0	-6.216710541	19	23	13	3UTR		0	0
bta-miR-10170-5p	CD4	XM_024991416	ACCGGCGCAGCGGCTGACCTGG#CAGGTCTCTGCCGCTGGCTGGTC#((((((.(((((((.((((((.#))))))...))))))))))))).	2615	2638	1	-35.2	0	1.60E-06	0.412	0	0	-6.216710541	19	23	13	3UTR		0	0
bta-miR-10171-3p	STAT1	XM_005202570	TGGGTGGAAGAGGAGCTGCAGT#ACTGTGTTCCCTCACATCCT#.(((((..((.(((((.(((((#))))))))))))..))))).	2486	2506	1	-22.1	0	0.000838404	0.529	0	0	-10.47542078	17	20	12	3UTR		0	0
bta-miR-10171-3p	STAT1	XM_025000697	TGGGTGGAAGAGGAGCTGCAGT#ACTGTGTTCCCTCACATCCT#.(((((..((.(((((.(((((#))))))))))))..))))).	2620	2640	1	-22.1	0	0.000838404	0.529	0	0	-10.47542078	17	20	12	3UTR		0	0
bta-miR-10171-3p	TANK	XM_005202473	TGGGTGGAAGAGGAGCTGCAGT#GCAGTTTTCCCACCATCCAT#(((((((..(.((((((((...#)))))))).)..))))))).	1467	1487	1	-21.4	1	0.09446424	0.5	0	0	-10.13237351	16	20	8	3UTR		0	0
bta-miR-10171-3p	TRAF3	XM_024981639	TGGGTGGAAGAGGAGCTGCAGT#GCTGGAAGCACCTCCTCTCCACCG#..(((((.(((((((.(((...#.))).)))))))))))).	3703	3727	1	-27.2	0	0.08003454	0.382	0	0	-7.503684729	15	18	12	3UTR		0	0
bta-miR-10171-3p	TRAF3	XM_024981640	TGGGTGGAAGAGGAGCTGCAGT#GCTGGAAGCACCTCCTCTCCACCG#..(((((.(((((((.(((...#.))).)))))))))))).	3772	3796	1	-27.2	0	0.08003454	0.382	0	0	-7.503684729	15	18	12	3UTR		0	0
bta-miR-10171-3p	JAK1	NM_001206534	TGGGTGGAAGAGGAGCTGCAGT#ACTGTAGATCTTTTTTGACCA#..(((.((((((((.(((((((#))))))).)))))))).))).	4819	4840	1	-23	0	0.000722592	0.647	0	0	-7.593409041	18	21	8	3UTR		0	0
bta-miR-10171-3p	CD8A	NM_174015	TGGGTGGAAGAGGAGCTGCAGT#ACTCAGCCCCAACTTCTCCTCCACCCAT#((((((((.(((((((((.(((#)))))))......))))).)))))))).	1057	1085	1	-25.9	1	0.1860844	0.412	0	0	-4.993964104	20	28	8	3UTR		0	0
bta-miR-10171-3p	IFNAR1	NM_174552	TGGGTGGAAGAGGAGCTGCAGT#GCTGGCCGGCTTCTGTCCACTG#..((((((..((((((((((((#))))..)))))))).)))))).	3036	3058	1	-23	1	1.04E-05	0.485	0	0	-7.255896846	18	22	8	3UTR		0	0
bta-miR-10171-3p	IFNGR2	XM_005201116	TGGGTGGAAGAGGAGCTGCAGT#ACTCAGTGGCCCTTGACACCCAT#((((((...((((.((((((((#)))..)))))))))..)))))).	1788	1811	1	-22.4	0	0.000256131	0.529	0	0	-9.708125486	18	23	9	3UTR		0	0
bta-miR-10172-3p	CD4	NM_001103225	TCACTGGGCATCCTCTGCTTTA#AGGGCACAGGCCCTGTGGGAGAGAGTGTCCAGTGAC#(((((((((((.((((.((...#.)).)))).))))))))))).	2474	2510	1	-26.5	1	0.004950345	0.397	0	0	-7.284377756	17	21	11	3UTR		0	0
bta-miR-10172-3p	CD4	XM_024991416	TCACTGGGCATCCTCTGCTTTA#AGGGCACAGGCCCTGTGGGAGAGAGTGTCCAGTGAC#(((((((((((.((((.((...#.)).)))).))))))))))).	2809	2845	1	-26.5	1	0.004950345	0.397	0	0	-7.284377756	17	21	11	3UTR		0	0
bta-miR-10172-3p	IRF1	NM_001191261	TCACTGGGCATCCTCTGCTTTA#AGGATAGAACGGATGCCCCCTGCAGTGGA#((((((((((((((((((((..#))).))))..)))))))).....))))).	2730	2759	1	-21.7	1	0.002454377	0.426	0	0	-3.937574446	20	29	8	3UTR		0	0
bta-miR-10172-3p	TANK	NM_001192264	TCACTGGGCATCCTCTGCTTTA#TAAAACATTAGTTGCTCAGTGAT#((((((((((............#.)))))))))).	1808	1831	1	-16.3	1	2.33E-05	0.691	0	0	-13.2236214	10	12	10	3UTR		0	0
bta-miR-10172-3p	IFNGR2	XM_005201116	TCACTGGGCATCCTCTGCTTTA#GTAGGGACATGTCTGGTGACCCAGTGGC#((((((((((((((((((....#))))))........)))).)))))))).	1926	1954	1	-22.8	1	3.19E-06	0.471	0	0	-3.937574446	18	28	8	3UTR		0	0
bta-miR-10172-3p	IFNGR2	XM_005201116	TCACTGGGCATCCTCTGCTTTA#GGGGGTGCCTGGGAA#((.((((((((((((.......#)))))))))))))).	1314	1329	1	-21.8	0	0.000111904	0.544	0	0	-5.728163001	14	15	14	3UTR		0	0
bta-miR-10172-5p	IFNG	NM_174086	AAGTACAGGATGCCCAATGAAT#ATTCCTGTATCCTGTGACTA#.((((((((((((.........#.)))))))))).)).	761	781	1	-15.7	1	0.01818221	0.721	0	0	-5.618663395	12	15	10	3UTR		0	0
bta-miR-10173-5p	IFNGR1	NM_001035063	AGGAAGTGAGGAAGGAGCCAGA#CTGAGCGACTTCACTTTCACCTTTCACTTTCA#.(((((((((((((..(((((.#))).))..))))..........))))))))).	1951	1983	1	-20.4	1	0.44075	0.544	0	0	-4.761823478	18	32	9	3UTR		0	0
bta-miR-10173-5p	IFNGR1	NM_001035063	AGGAAGTGAGGAAGGAGCCAGA#TCCAGGGTCCTTTCTAACCACTTTA#..((((((((((((((.((.((#))..)).))))))))...)))))).	1728	1753	1	-19.3	1	0.0702678	0.574	0	0	-4.957000719	18	25	8	3UTR		0	0
bta-miR-10173-5p	IFNGR1	XM_024996482	AGGAAGTGAGGAAGGAGCCAGA#CTGAGCGACTTCACTTTCACCTTTCACTTTCA#.(((((((((((((..(((((.#))).))..))))..........))))))))).	2128	2160	1	-20.4	1	0.44075	0.544	0	0	-4.761823478	18	32	9	3UTR		0	0
bta-miR-10173-5p	IFNGR1	XM_024996482	AGGAAGTGAGGAAGGAGCCAGA#TCCAGGGTCCTTTCTAACCACTTTA#..((((((((((((((.((.((#))..)).))))))))...)))))).	1905	1930	1	-19.3	1	0.0702678	0.574	0	0	-4.957000719	18	25	8	3UTR		0	0
bta-miR-10173-5p	MAVS	NM_001046620	AGGAAGTGAGGAAGGAGCCAGA#CTGGGTCCTTCTTGCTGTTCATCTTCTC#.(((((((((((((((.((((.#)))).)))))))......))).))))).	1651	1679	1	-24.3	1	0.403304	0.485	0	0	-3.793324837	19	28	7	3UTR		0	0
bta-miR-10173-5p	MAVS	NM_001046620	AGGAAGTGAGGAAGGAGCCAGA#CTGGTGCTCCAGTCCTCACCCA#.((..(((((((.((((((((.#)))..)))))..))))))))).	1879	1901	1	-23.1	0	0.000976641	0.368	0	0	-12.2335149	17	22	9	3UTR		0	0
bta-miR-10173-5p	CD8A	NM_174015	AGGAAGTGAGGAAGGAGCCAGA#CTGAGATCCTTCCCTTTTGATTTCTCCCTGCTTCCTT#((((((((.(((((((.((((.#))).).))))))))...............))))))).	799	836	1	-20.4	1	0.01313392	0.588	0	0	-4.993964104	19	37	8	3UTR		0	0
bta-miR-10173-5p	DDX58	XM_002689480	AGGAAGTGAGGAAGGAGCCAGA#TTGGCTTCTTTTTCTGATCCC#.(((...((((((((((((((.#))))))))))))))...))).	3779	3800	1	-22.9	0	0.1434275	0.588	0	0	-11.35700731	17	21	14	3UTR		0	0
bta-miR-10173-5p	DDX58	XM_002689480	AGGAAGTGAGGAAGGAGCCAGA#TTGGCTCTTGGACCTTTCTCCTT#(((.((.((((.(((((((((.#)))))))))...)))).))))).	3933	3956	1	-21.5	0	0.01805837	0.706	0	0	-11.86008657	18	23	9	3UTR		0	0
bta-miR-10174-3p	STAT1	XM_025000697	ATCACATTGCCAGGGATTACCACG#TGGGTAATTTTCACTGGCAAATGTGT#..(((((((((((((((((((.((#))))))))))...))))))).)))).	3524	3550	1	-21.5	1	6.66E-06	0.618	0	0	-4.957000719	21	26	10	3UTR		0	0
bta-miR-10174-3p	IFNAR2	NM_174553	ATCACATTGCCAGGGATTACCACG#TCCCTGTGGTTTTCAGGCAATGTT#...((((((((...((..((((((#.))))))..)).)))))))).	2154	2178	1	-21.2	0	0.01033683	0.574	0	0	-12.00731403	16	21	8	3UTR		0	0
bta-miR-10174-5p	TLR7	XM_005228486	TGGGTTCCTGGCATGCTGATTT#AGAGAGGCTGCCAGTCTATAACACACAAGAGGACCCT#.((((((((((((.(((..(((#)))..)))))))))................)))))).	5034	5071	1	-21.3	1	0.009495742	0.471	0	0	-4.650164755	18	37	9	3UTR		0	0
bta-miR-10174-5p	TLR7	XM_010822250	TGGGTTCCTGGCATGCTGATTT#AGAGAGGCTGCCAGTCTATAACACACAAGAGGACCCT#.((((((((((((.(((..(((#)))..)))))))))................)))))).	4930	4967	1	-21.3	1	0.009495742	0.471	0	0	-4.650164755	18	37	9	3UTR		0	0
bta-miR-10174-5p	TLR7	XM_015461802	TGGGTTCCTGGCATGCTGATTT#AGAGAGGCTGCCAGTCTATAACACACAAGAGGACCCT#.((((((((((((.(((..(((#)))..)))))))))................)))))).	4941	4978	1	-21.3	1	0.009495742	0.471	0	0	-4.650164755	18	37	9	3UTR		0	0
bta-miR-10174-5p	STAT1	XM_005202570	TGGGTTCCTGGCATGCTGATTT#GCATAGTCAGGGCCCAA#((((.(((((((((((......#)))).))))))))))).	2757	2774	1	-22.7	0	0.05235491	0.559	0	0	-8.056611621	15	17	11	3UTR		0	0
bta-miR-10174-5p	STAT1	XM_025000697	TGGGTTCCTGGCATGCTGATTT#GCATAGTCAGGGCCCAA#((((.(((((((((((......#)))).))))))))))).	2891	2908	1	-22.7	0	0.05235491	0.559	0	0	-8.056611621	15	17	11	3UTR		0	0
bta-miR-10174-5p	CD4	NM_001103225	TGGGTTCCTGGCATGCTGATTT#CAGCTGTCGCCAGGGGTCCCC#.(((((((((((..((((....#))))....)))))))).))).	2857	2878	0.961538462	-24.3	1	2.43E-06	0.441	0	0	-5.939295368	15	21	8	3UTR		0	0
bta-miR-10174-5p	CD4	XM_024991416	TGGGTTCCTGGCATGCTGATTT#CAGCTGTCGCCAGGGGTCCCC#.(((((((((((..((((....#))))....)))))))).))).	3192	3213	0.961538462	-24.3	1	2.43E-06	0.441	0	0	-5.939295368	15	21	8	3UTR		0	0
bta-miR-10174-5p	CD4	NM_001103225	TGGGTTCCTGGCATGCTGATTT#CGGTATGTCCCTTGTCCCTCCATGGGAGCCCT#.(((((((((((((((((....#)))))))))..............)))))))).	2312	2344	1	-24.1	1	1.13E-05	0.426	0	0	-3.793324837	17	32	9	3UTR		0	0
bta-miR-10174-5p	CD4	XM_024991416	TGGGTTCCTGGCATGCTGATTT#CGGTATGTCCCTTGTCCCTCCATGGGAGCCCT#.(((((((((((((((((....#)))))))))..............)))))))).	2647	2679	1	-24.1	1	1.13E-05	0.426	0	0	-3.793324837	17	32	9	3UTR		0	0
bta-miR-10174-5p	CD8A	NM_174015	TGGGTTCCTGGCATGCTGATTT#TCAGCGTGGGGAGCTGGA#(.(((((((..((((((((...#))))))))))))))).).	1186	1204	0.974358974	-21.6	1	4.66E-05	0.5	0	0	-9.168531272	16	18	15	3UTR		0	0
bta-miR-10174-5p	IFNGR2	XM_005201116	TGGGTTCCTGGCATGCTGATTT#TGGGCAGGTCACGGAACCTG#.(((((((((((.((((.(...#).)))).)))).))))))).	1744	1764	1	-22	1	2.45E-06	0.382	0	0	-5.08245545	16	20	7	3UTR		0	0
bta-miR-10175-3p	IFNGR1	NM_001035063	AAGCCACCAGAGCTCTGTCCTCA#TGATATACTCTTGCCTGGAAAATCCCATGGACGGAGGAACCTGGTAGGCTG#.(((((((((..((((((((...#.))))))))....))))).)))).	1868	1919	1	-28.2	1	0.001235134	0.412	0	0	-9.964902622	17	24	8	3UTR		0	0
bta-miR-10175-3p	IFNGR1	XM_024996482	AAGCCACCAGAGCTCTGTCCTCA#TGATATACTCTTGCCTGGAAAATCCCATGGACGGAGGAACCTGGTAGGCTG#.(((((((((..((((((((...#.))))))))....))))).)))).	2045	2096	1	-28.2	1	0.001235134	0.412	0	0	-9.964902622	17	24	8	3UTR		0	0
bta-miR-10175-3p	MAVS	NM_001046620	AAGCCACCAGAGCTCTGTCCTCA#TGCAGGACAGAGCTCAGGCCAAGGTTTG#(((((.((.((((((((((((((#)).)))))))))))).))....))))).	2331	2359	1	-28.8	0	6.55E-05	0.441	0	0	-6.894922866	21	28	12	3UTR		0	0
bta-miR-10175-3p	TRAF3	XM_024981639	AAGCCACCAGAGCTCTGTCCTCA#GGGGGCTGGGCTCTGGCCCACCTGGGCC#..(((.(((((((((.((((((.#)))))).)))))))))........))).	4598	4626	1	-29.4	0	1.03E-09	0.279	0	0	-7.091008561	18	28	9	3UTR		0	0
bta-miR-10175-3p	TRAF3	XM_024981639	AAGCCACCAGAGCTCTGTCCTCA#GGGGGCGCCGCTCTGTGGTC#..((((.((((((..(((((((.#)))))))..)))))))))).	4313	4333	1	-26.1	0	1.73E-06	0.265	0	0	-8.092976732	17	20	10	3UTR		0	0
bta-miR-10175-3p	TRAF3	XM_024981640	AAGCCACCAGAGCTCTGTCCTCA#GGGGGCTGGGCTCTGGCCCACCTGGGCC#..(((.(((((((((.((((((.#)))))).)))))))))........))).	4667	4695	1	-29.4	0	1.03E-09	0.279	0	0	-7.091008561	18	28	9	3UTR		0	0
bta-miR-10175-3p	TRAF3	XM_024981640	AAGCCACCAGAGCTCTGTCCTCA#GGGGGCGCCGCTCTGTGGTC#..((((.((((((..(((((((.#)))))))..)))))))))).	4382	4402	1	-26.1	0	1.73E-06	0.265	0	0	-8.092976732	17	20	10	3UTR		0	0
bta-miR-10175-5p	MAVS	NM_001046620	TGGAGAGAACAGGTGGCTTT#AGAGCCCCTCTCCAGCCTCCTCATCCCAGTCTCTGTTCTCTTCAG#(((((((((((((.((((..#.))))))))))))))))).	2257	2302	1	-23.4	1	0.03724448	0.412	0	0	-4.794414364	17	19	17	3UTR		0	0
bta-miR-10175-5p	TRAF3	XM_024981639	TGGAGAGAACAGGTGGCTTT#GAAGCACCTCCTCTCCAC#(((((((...((((.(((((#))))))))).))))))).	3707	3725	1	-20.4	1	0.05640201	0.353	0	0	-9.285555062	16	18	9	3UTR		0	0
bta-miR-10175-5p	TRAF3	XM_024981640	TGGAGAGAACAGGTGGCTTT#GAAGCACCTCCTCTCCAC#(((((((...((((.(((((#))))))))).))))))).	3776	3794	1	-20.4	1	0.05640201	0.353	0	0	-9.285555062	16	18	9	3UTR		0	0
bta-miR-10175-5p	IFNAR2	NM_174553	TGGAGAGAACAGGTGGCTTT#AAATGCCCTGCCTGTTCCCTTTCCT#.((((((((((((((((.((#.)).)))..))))))))..))))).	2076	2101	1	-20.2	1	0.03895228	0.529	0	0	-3.793324837	18	25	8	3UTR		0	0
bta-miR-10175-5p	DDX58	XM_002689480	TGGAGAGAACAGGTGGCTTT#GGCCACTTGCTCTTCT#.((((((..(((((((((..#))))))))))))))).	3741	3757	1	-21.2	1	0.04922	0.559	0	0	-7.163349425	15	16	15	3UTR		0	0
bta-miR-10175-5p	DDX58	XM_002689480	TGGAGAGAACAGGTGGCTTT#GCCATTGTTCCCTCCGA#(((((.(((((.(((((...#)))))))))).))))).	4276	4293	1	-20.9	0	0.01097132	0.662	0	0	-9.185336517	15	17	10	3UTR		0	0
bta-miR-10176-5p	CD4	NM_001103225	AGGAGGAGAGAGCTGCAAGTT#CTTGGGTCTGCTCCTCCAGATGCTCTCCTCCTC#((((((((((((((.((((..#)))).)...))))..........))))))))).	1411	1444	1	-21.5	1	0.03929583	0.397	0	0	-4.673024006	18	33	9	3UTR		0	0
bta-miR-10176-5p	CD4	NM_001103225	AGGAGGAGAGAGCTGCAAGTT#TGCCCCACTCTCCTCCC#.(((((((((.(..(((....#)))..).))))))))).	2760	2777	1	-20.7	1	0.49721	0.397	0	0	-8.764069843	13	17	9	3UTR		0	0
bta-miR-10176-5p	CD4	XM_024991416	AGGAGGAGAGAGCTGCAAGTT#CTTGGGTCTGCTCCTCCAGATGCTCTCCTCCTC#((((((((((((((.((((..#)))).)...))))..........))))))))).	1746	1779	1	-21.5	1	0.03929583	0.397	0	0	-4.673024006	18	33	9	3UTR		0	0
bta-miR-10176-5p	JAK1	NM_001206534	AGGAGGAGAGAGCTGCAAGTT#TTTGCAGTGGCTTAGCTCCTG#(((((..(((.((((((((..#))))))))..)))..))))).	4324	4345	1	-21.2	0	0.001020905	0.529	0	0	-10.20699422	16	21	8	3UTR		0	0
bta-miR-10177-5p	TLR7	XM_005228486	AGGGCCAGCGCGCTGCACGTCG#TGACTCAACCATCTAGTGCCCCGTTCTGTGCAGACCATGTGCTGGCCCC#.((((((((((((((((((...#.)))))))....))))))))))).	4603	4652	1	-32.6	1	2.17E-05	0.397	0	0	-3.793324837	18	24	11	3UTR		0	0
bta-miR-10177-5p	TLR7	XM_010822250	AGGGCCAGCGCGCTGCACGTCG#TGACTCAACCATCTAGTGCCCCGTTCTGTGCAGACCATGTGCTGGCCCC#.((((((((((((((((((...#.)))))))....))))))))))).	4499	4548	1	-32.6	1	2.17E-05	0.397	0	0	-3.793324837	18	24	11	3UTR		0	0
bta-miR-10177-5p	TLR7	XM_015461802	AGGGCCAGCGCGCTGCACGTCG#TGACTCAACCATCTAGTGCCCCGTTCTGTGCAGACCATGTGCTGGCCCC#.((((((((((((((((((...#.)))))))....))))))))))).	4510	4559	1	-32.6	1	2.17E-05	0.397	0	0	-3.793324837	18	24	11	3UTR		0	0
bta-miR-10177-5p	MAVS	NM_001046620	AGGGCCAGCGCGCTGCACGTCG#GCAGTGTAGGGTAAGTTAGGCCCTG#(((((((((((.((((((((..#)).)))))).))..))).)))))).	2619	2644	1	-24.9	1	1.11E-05	0.529	0	0	-7.284377756	19	25	6	3UTR		0	0
bta-miR-10177-5p	IRF1	NM_001191261	AGGGCCAGCGCGCTGCACGTCG#TGTGGGGTGAAGCTGGCCCTG#(((((((((.((((.((((...#)))).))))..))))))))).	1416	1437	1	-30.6	1	6.70E-05	0.412	0	0	-5.915530475	17	21	9	3UTR		0	0
bta-miR-10178-5p	CD4	NM_001103225	CCTCCTGGGACCTGAGGCAGCA#TTGCCTCAGAGAGTTCAGGATCAGGCAGGAGGG#((((((((((((((((((((..#)))))))))...)))).........))))))).	2357	2390	1	-27.6	1	0.002111155	0.412	0	0	-3.937574446	20	33	9	3UTR		0	0
bta-miR-10178-5p	CD4	XM_024991416	CCTCCTGGGACCTGAGGCAGCA#TTGCCTCAGAGAGTTCAGGATCAGGCAGGAGGG#((((((((((((((((((((..#)))))))))...)))).........))))))).	2692	2725	1	-27.6	1	0.002111155	0.412	0	0	-3.937574446	20	33	9	3UTR		0	0
bta-miR-10178-5p	IRF1	NM_001191261	CCTCCTGGGACCTGAGGCAGCA#GCTATGAGTTGACTTGGGGCCTGGGGCCCAAGGAGT#.((((((((.(((.((((..((#.))..)))).))))))).)))).	2332	2368	1	-28	1	0.000191263	0.5	0	0	-5.892671223	17	23	7	3UTR		0	0
bta-miR-10178-5p	CD8A	NM_174015	CCTCCTGGGACCTGAGGCAGCA#GCTGGATCAGAGTCCCAGCAGGG#(((.(((((((((((..((((.#))))..)))).))))))).))).	1124	1147	1	-31.7	0	3.85E-05	0.456	0	0	-7.202645801	18	23	7	3UTR		0	0
bta-miR-10179-5p	TLR7	XM_005228486	TCTGCAGGGTGGTAGGCTGTGG#CCATGTGCTGGCCCCCAGCAGGT#(((((.(((.(((.((((((((#))))).))).)))))).))))).	4637	4660	1	-24.5	0	1.23E-06	0.397	0	0	-7.937879593	19	23	6	3UTR		0	0
bta-miR-10179-5p	TLR7	XM_005228486	TCTGCAGGGTGGTAGGCTGTGG#CACAGTCACCAAGAACTGCAC#..(((((..((((.(((((((.#)))))))))))....))))).	4451	4472	1	-23.4	0	0.01306983	0.588	0	0	-9.183865224	16	21	11	3UTR		0	0
bta-miR-10179-5p	TLR7	XM_010822250	TCTGCAGGGTGGTAGGCTGTGG#CCATGTGCTGGCCCCCAGCAGGT#(((((.(((.(((.((((((((#))))).))).)))))).))))).	4533	4556	1	-24.5	0	1.23E-06	0.397	0	0	-7.937879593	19	23	6	3UTR		0	0
bta-miR-10179-5p	TLR7	XM_010822250	TCTGCAGGGTGGTAGGCTGTGG#CACAGTCACCAAGAACTGCAC#..(((((..((((.(((((((.#)))))))))))....))))).	4347	4368	1	-23.4	0	0.01306983	0.588	0	0	-9.183865224	16	21	11	3UTR		0	0
bta-miR-10179-5p	TLR7	XM_015461802	TCTGCAGGGTGGTAGGCTGTGG#CCATGTGCTGGCCCCCAGCAGGT#(((((.(((.(((.((((((((#))))).))).)))))).))))).	4544	4567	1	-24.5	0	1.23E-06	0.397	0	0	-7.937879593	19	23	6	3UTR		0	0
bta-miR-10179-5p	TLR7	XM_015461802	TCTGCAGGGTGGTAGGCTGTGG#CACAGTCACCAAGAACTGCAC#..(((((..((((.(((((((.#)))))))))))....))))).	4358	4379	1	-23.4	0	0.01306983	0.588	0	0	-9.183865224	16	21	11	3UTR		0	0
bta-miR-10179-5p	MAVS	NM_001046620	TCTGCAGGGTGGTAGGCTGTGG#CCAGTGGCCCAGTAGCCCCCTGCAGAG#(((((((((.(((..((((.((#.)))))).)))))))))))).	2082	2109	1	-29.4	1	0.000134669	0.412	0	0	-6.772370392	18	21	12	3UTR		0	0
bta-miR-10179-5p	IFITM3	NM_001078141	TCTGCAGGGTGGTAGGCTGTGG#CCGCAGCCTATCCAGGCACCTGCC#...(((((((((((((((((((#))))))))))))...)).))))).	528	552	0.961538462	-30.3	0	9.26E-06	0.412	0	0	-6.514540194	19	24	12	3UTR		0	0
bta-miR-10179-5p	CD4	NM_001103225	TCTGCAGGGTGGTAGGCTGTGG#CCTGGGCCTCAGTCTCCCCACCCTGCAC#..((((((((((.((((((.((#.)).))))))..)))))))))).	2626	2654	1	-30.9	1	0.08491576	0.426	0	0	-6.246131332	18	23	10	3UTR		0	0
bta-miR-10179-5p	CD4	XM_024991416	TCTGCAGGGTGGTAGGCTGTGG#CCTGGGCCTCAGTCTCCCCACCCTGCAC#..((((((((((.((((((.((#.)).))))))..)))))))))).	2961	2989	1	-30.9	1	0.08491576	0.426	0	0	-6.246131332	18	23	10	3UTR		0	0
bta-miR-10179-5p	IRF1	NM_001191261	TCTGCAGGGTGGTAGGCTGTGG#ACGGATGCCCCCTGCAGT#.((((((((.((((..((((..#)))).)))))))))))).	2738	2756	1	-25.3	1	0.005711705	0.426	0	0	-6.004329946	16	18	12	3UTR		0	0
bta-miR-10179-5p	TANK	XM_005202473	TCTGCAGGGTGGTAGGCTGTGG#CACAGGCTCCGAACTGCAT#..(((((..(((.((.(((((.#))))).)))))..))))).	1421	1440	1	-23.4	0	0.002800811	0.515	0	0	-9.849205	15	19	5	3UTR		0	0
bta-miR-10179-5p	IFITM3	NM_181867	TCTGCAGGGTGGTAGGCTGTGG#CCGCAGCCTATCCAGGCACCTGCC#...(((((((((((((((((((#))))))))))))...)).))))).	524	548	0.961538462	-30.3	0	1.50E-05	0.412	0	0	-6.514540194	19	24	12	3UTR		0	0
bta-miR-10180-3p	CD4	NM_001103225	GAGGAGGGGCGCGCTGTGCT#GCTCCTCCAGATGCTCTCCTCCTCG#(((((((((.((((((....#.))).))).))))))))).	1420	1445	1	-25.5	1	0.04643899	0.412	0	0	-5.180080915	15	19	9	3UTR		0	0
bta-miR-10180-3p	CD4	NM_001103225	GAGGAGGGGCGCGCTGTGCT#GCCAGTGCCCCCACCG#..((.((((.((((((.((.#)))))))))))).)).	1205	1221	1	-24.7	0	0.002165991	0.426	0	0	-10.31854436	14	16	12	3UTR		0	0
bta-miR-10180-3p	CD4	XM_024991416	GAGGAGGGGCGCGCTGTGCT#GCTCCTCCAGATGCTCTCCTCCTCG#(((((((((.((((((....#.))).))).))))))))).	1755	1780	1	-25.5	1	0.04643899	0.412	0	0	-5.180080915	15	19	9	3UTR		0	0
bta-miR-10180-3p	IRF1	NM_001191261	GAGGAGGGGCGCGCTGTGCT#GGGACAGTGCCCCCTCTGCCTCA#(((((((((.(((((((.((#)).))))))))))))...)))).	1735	1758	1	-29.9	1	1.65E-06	0.338	0	0	-5.180080915	18	23	12	3UTR		0	0
bta-miR-10180-3p	IFNAR1	NM_174552	GAGGAGGGGCGCGCTGTGCT#CGCTGCGCTGCTCCCTCTC#..((((((((((((.(((..#))).)))).)).)))))).	2229	2248	1	-23.9	1	0.02552055	0.456	0	0	-5.69245028	15	19	6	3UTR		0	0
bta-miR-10181-5p	TRAF3	XM_024981639	TGTGGGAAGGAGCTGTGCTGG#CCAGCACCCGCCCGCCCGCAG#((((((..((.((.(((((((#)))))))..)))).)))))).	3762	3783	1	-26.2	0	0.02618433	0.397	0	0	-11.4765103	17	21	7	3UTR		0	0
bta-miR-10181-5p	TRAF3	XM_024981640	TGTGGGAAGGAGCTGTGCTGG#CCAGCACCCGCCCGCCCGCAG#((((((..((.((.(((((((#)))))))..)))).)))))).	3831	3852	1	-26.2	0	0.02618433	0.397	0	0	-11.4765103	17	21	7	3UTR		0	0
bta-miR-10181-5p	IFNAR1	NM_174552	TGTGGGAAGGAGCTGTGCTGG#CTGGCCGGCTTCTGTCCACT#.(((((.((((((((.(((((#))))))))))))).))))).	3037	3057	1	-25	0	1.76E-05	0.5	0	0	-5.570060453	18	20	13	3UTR		0	0
bta-miR-10181-5p	DDX58	XM_002689480	TGTGGGAAGGAGCTGTGCTGG#CACATAGCCCCTCGTTTAGATTTCCTTCCCATT#.((((((((((((((((.((.#))))))))..............)))))))))).	4071	4104	1	-23.1	1	0.05579067	0.588	0	0	-3.793324837	18	33	10	3UTR		0	0
bta-miR-10182-3p	MAVS	NM_001046620	GCGGCCCGCGGGCTCGGATGCT#GGCTTACCGGTCCCTGGGCTGCT#((((((((.((((.((((.(((#))).).))))))).)))))))).	1855	1878	1	-29.5	1	0.000169651	0.324	0	0	-5.850804022	19	23	8	3UTR		0	0
bta-miR-10182-3p	IRF1	NM_001191261	GCGGCCCGCGGGCTCGGATGCT#GCCTCCCTTCCTAGATGAGCCCTGGGGACTGTT#(((((((..(((((((((.((.#)).)))..........))))))..))).)))).	1662	1695	1	-26.6	1	2.54E-05	0.471	0	0	-7.307599034	18	33	6	3UTR		0	0
bta-miR-10182-3p	IFNG	NM_174086	GCGGCCCGCGGGCTCGGATGCT#AGCAAGAATCTGTGGGTTGTG#((((((((((((.((...((((#)))).)).)))))))))))).	870	891	1	-23.1	1	0.000374092	0.618	0	0	-5.459754139	18	21	12	3UTR		0	0
bta-miR-10183-5p	IRF1	NM_001191261	CTCGCTGTGGGTCCGAGGCGGG#GCCTGGGGCCCAAGGAGT#(((.((.(((((((.((((...#)))).)))))))))))).	2350	2368	1	-27.6	0	0.000191263	0.5	0	0	-9.248732816	16	18	12	3UTR		0	0
bta-miR-10183-5p	IFNAR1	NM_174552	CTCGCTGTGGGTCCGAGGCGGG#CCTGCCTTGGATGAGAGGCGT#..((((....((((((((((((#))))))))))))....)))).	2098	2119	1	-28.2	0	1.20E-06	0.471	0	0	-11.11321831	16	21	12	3UTR		0	0
bta-miR-10185-5p	TLR7	XM_005228486	GCGGAGGGAGCGAGCGAGCCGG#GCTCCTTGCTCTTTCTC#..((((((((((((.((((...#)))))))))))))))).	4675	4692	1	-24.6	1	0.002578993	0.441	0	0	-5.69245028	16	17	16	3UTR		0	0
bta-miR-10185-5p	TLR7	XM_010822250	GCGGAGGGAGCGAGCGAGCCGG#TGGTTGCAGCTCAAGTGCTCCTTGCTCTTTCTCTCCT#..((((((((((((.((((...#.)))))))))))))))).	4555	4592	1	-24.6	1	0.0216429	0.456	0	0	-5.69245028	16	18	16	3UTR		0	0
bta-miR-10185-5p	TLR7	XM_015461802	GCGGAGGGAGCGAGCGAGCCGG#GCTCCTTGCTCTTTCTC#..((((((((((((.((((...#)))))))))))))))).	4582	4599	1	-24.6	1	0.002578993	0.441	0	0	-5.69245028	16	17	16	3UTR		0	0
bta-miR-10185-5p	TRAF3	XM_024981639	GCGGAGGGAGCGAGCGAGCCGG#GGCTCAGCCACACCTCCGCCCTCCGAAACCCGCCCCTCTGCT#((((((((.(((.(((((((..#))))).))......................))))))))))).	5242	5284	1	-28.9	1	0.00598967	0.324	0	0	-6.283094717	18	42	11	3UTR		0	0
bta-miR-10185-5p	TRAF3	XM_024981640	GCGGAGGGAGCGAGCGAGCCGG#GGCTCAGCCACACCTCCGCCCTCCGAAACCCGCCCCTCTGCT#((((((((.(((.(((((((..#))))).))......................))))))))))).	5311	5353	1	-28.9	1	0.00598967	0.324	0	0	-6.283094717	18	42	11	3UTR		0	0
bta-miR-10185-5p	IFNAR1	NM_174552	GCGGAGGGAGCGAGCGAGCCGG#GCTGCGCTGCTCCCTCTC#..(((((((((.(((((((...#))).))))))))))))).	2230	2248	1	-28.2	1	0.02552055	0.456	0	0	-8.303804029	16	18	13	3UTR		0	0
bta-miR-10225a	MAVS	NM_001046620	CCGAGCCTGACAGATCACACA#GTCTGTCTGGTTCC#..(((((.(((((((......#))))))).))))).	2150	2164	1	-17.6	0	0.01695962	0.471	0	0	-7.503684729	12	14	7	3UTR		0	0
bta-miR-10225b	MAVS	NM_001046620	TCGAGCCTGACAGATCACACA#GTCTGTCTGGTTCC#..(((((.(((((((......#))))))).))))).	2150	2164	1	-17.6	0	0.01695962	0.471	0	0	-7.503684729	12	14	7	3UTR		0	0
bta-miR-103	STAT1	XM_005202570	AGCAGCATTGTACAGGGCTATGA#TATGGCTTTATGATGCTGGCTA#((((((((((((..((((((((.#)))))))))))))))))).)).	2985	3007	1	-20	1	0.00068099	0.662	0	0	-6.083544976	20	22	18	3UTR		0	0
bta-miR-103	STAT1	XM_025000697	AGCAGCATTGTACAGGGCTATGA#TATGGCTTTATGATGCTGGCTA#((((((((((((..((((((((.#)))))))))))))))))).)).	3119	3141	1	-20	1	0.00068099	0.662	0	0	-6.083544976	20	22	18	3UTR		0	0
bta-miR-103	TRAF3	XM_024981639	AGCAGCATTGTACAGGGCTATGA#TGGTGGCATCCTGTACACGTGCCTTAGATGTGACTTGCTGCTT#(((((((.(((((((((((((.(#).)))))..))))))))..................))))))).	2955	2998	1	-23.7	1	0.008312536	0.456	0	0	-6.251209375	21	43	8	3UTR		0	0
bta-miR-103	TRAF3	XM_024981639	AGCAGCATTGTACAGGGCTATGA#GCCCTGTGCCCCTGCTA#(((((....(((((((((.....#)))))))))..))))).	3431	3448	1	-23.7	0	0.01019435	0.368	0	0	-10.75224433	14	17	9	3UTR		0	0
bta-miR-103	TRAF3	XM_024981640	AGCAGCATTGTACAGGGCTATGA#TGGTGGCATCCTGTACACGTGCCTTAGATGTGACTTGCTGCTT#(((((((.(((((((((((((.(#).)))))..))))))))..................))))))).	3024	3067	1	-23.7	1	0.008312536	0.456	0	0	-6.251209375	21	43	8	3UTR		0	0
bta-miR-103	TRAF3	XM_024981640	AGCAGCATTGTACAGGGCTATGA#GCCCTGTGCCCCTGCTA#(((((....(((((((((.....#)))))))))..))))).	3500	3517	1	-23.7	0	0.01019435	0.368	0	0	-10.75224433	14	17	9	3UTR		0	0
bta-miR-103	IFNAR1	NM_174552	AGCAGCATTGTACAGGGCTATGA#AGCCCTGTGCTGGCGTGGGGTTTGGGGGTGCTTGTG#.((((((((((((((((((....#))))))))))................)))))).)).	2163	2199	1	-22.5	1	0.02283854	0.382	0	0	-3.793324837	18	36	10	3UTR		0	0
bta-miR-105a	IFNAR1	NM_174552	TCAAATGCTCAGACTCCTGTGGT#CCTGAGGGGTGGCATTTGT#.((((((((...((((((..((.#))..)))))))))))))).	2983	3002	0.961538462	-19.2	1	0.000247608	0.559	0	0	-11.20740909	16	19	14	3UTR		0	0
bta-miR-105b	IFNAR1	NM_174552	TCAAATGCTCAGACTCCTTGGT#CTGAGGGGTGGCATTTGT#.((((((((...(((((((((.#))))))))))))))))).	2984	3002	1	-19.9	1	0.000247608	0.559	0	0	-11.20740909	17	18	17	3UTR		0	0
bta-miR-105b	IFNAR1	NM_174552	TCAAATGCTCAGACTCCTTGGT#ATTAGGGAGTCTTGCAA#.....(((..((((((((((((#)))))))))))).))).	1885	1902	1	-19.1	0	0.00349681	0.485	0	0	-15.96449577	15	17	12	3UTR		0	0
bta-miR-106b	IRF1	NM_001191261	TAAAGTGCTGACAGTGCAGAT#GTCTGCGCTGTCCACTA#...((((..((((((((((((#)))))))))))))))).	2582	2599	1	-23.6	0	0.000110225	0.5	0	0	-9.884564781	16	17	16	3UTR		0	0
bta-miR-106b	TRAF3	NM_001205586	TAAAGTGCTGACAGTGCAGAT#CTGGACATGTCAGCATGTTAA#(((.(((((((((((.(((..#))).)).))))))))).))).	2112	2133	1	-21.5	0	0.000691311	0.618	0	0	-7.202645801	17	21	9	3UTR		0	0
bta-miR-106b	TRAF3	XM_024981639	TAAAGTGCTGACAGTGCAGAT#CTGGACATGTCAGCATGTTAA#(((.(((((((((((.(((..#))).)).))))))))).))).	2253	2274	1	-21.5	0	0.000691311	0.618	0	0	-7.202645801	17	21	9	3UTR		0	0
bta-miR-106b	TRAF3	XM_024981640	TAAAGTGCTGACAGTGCAGAT#CTGGACATGTCAGCATGTTAA#(((.(((((((((((.(((..#))).)).))))))))).))).	2322	2343	1	-21.5	0	0.000691311	0.618	0	0	-7.202645801	17	21	9	3UTR		0	0
bta-miR-107	IFNGR1	NM_001035063	AGCAGCATTGTACAGGGCTATC#AGTCGGACACGATTGAAACGACTTCGCAATGCTGCA#.((((((((((...........#.)))))))))).	2080	2116	1	-17.4	1	0.000666183	0.632	0	0	-10.25459732	10	12	10	3UTR		0	0
bta-miR-107	IFNGR1	XM_024996482	AGCAGCATTGTACAGGGCTATC#AGTCGGACATGATTGAAACGACTTCGCAATGCTGCA#.((((((((((...........#.)))))))))).	2257	2293	1	-17.4	1	0.000635465	0.647	0	0	-10.25459732	10	12	10	3UTR		0	0
bta-miR-107	TRAF3	XM_024981639	AGCAGCATTGTACAGGGCTATC#GCCCTGTGCCCCTGCTA#(((((....(((((((((....#)))))))))..))))).	3431	3448	1	-23.7	0	0.01019435	0.368	0	0	-10.75224433	14	17	9	3UTR		0	0
bta-miR-107	TRAF3	XM_024981640	AGCAGCATTGTACAGGGCTATC#GCCCTGTGCCCCTGCTA#(((((....(((((((((....#)))))))))..))))).	3500	3517	1	-23.7	0	0.01019435	0.368	0	0	-10.75224433	14	17	9	3UTR		0	0
bta-miR-107	IFNAR1	NM_174552	AGCAGCATTGTACAGGGCTATC#AGCCCTGTGCTGGCGTGGGGTTTGGGGGTGCTTGTG#.((((((((((((((((((...#))))))))))................)))))).)).	2163	2199	1	-22.5	1	0.02283854	0.382	0	0	-3.793324837	18	36	10	3UTR		0	0
bta-miR-10a	TRAF3	XM_024981639	TACCCTGTAGATCCGAATTTGTG#CGGAGACCTGCAGGGC#..((((((((.((((........#))))...)))))))).	4541	4557	1	-19.6	1	4.37E-06	0.309	0	0	-8.014824275	12	16	8	3UTR		0	0
bta-miR-10a	TRAF3	XM_024981640	TACCCTGTAGATCCGAATTTGTG#CGGAGACCTGCAGGGC#..((((((((.((((........#))))...)))))))).	4610	4626	1	-19.6	1	4.37E-06	0.309	0	0	-8.014824275	12	16	8	3UTR		0	0
bta-miR-1185	DDX58	XM_002689480	AGAGGATACCCTTTGTATGTT#GCATGCAAAGGTATCCTGTG#(.((((((.(((((((((((.#))))))))))))))))).).	4424	4444	1	-23.5	1	0.000257559	0.574	0	0	-6.157639986	18	20	17	3UTR		0	0
bta-miR-11971	MAVS	NM_001046620	TGAGGGGCAGAGAGTGAGAA#TCCCAGTCTCTGTTCTCTTCAG#(((((((((((((.((.((.#)).)).))))))..))))))).	2280	2302	1	-20.5	1	0.03724448	0.412	0	0	-4.794414364	17	22	7	3UTR		0	0
bta-miR-11971	STAT1	XM_005202570	TGAGGGGCAGAGAGTGAGAA#TTCTTACCTTGCCCCTTC#.((((((((.((.(((((((#))))))))))))))))).	3511	3529	1	-22.8	1	0.2234136	0.574	0	0	-6.324961918	17	18	17	3UTR		0	0
bta-miR-11971	STAT1	XM_005202570	TGAGGGGCAGAGAGTGAGAA#TTCTTATTTGTTCTCTCTGCTTTAAATATAGCCTCAA#((((((((((((((((((((#))))))......)))))))))..........))))).	2808	2845	1	-21.7	1	0.01696329	0.632	0	0	-3.937574446	20	37	9	3UTR		0	0
bta-miR-11971	STAT1	XM_025000697	TGAGGGGCAGAGAGTGAGAA#TTCTTATTTGTTCTCTCTGCTTTAAATATAGCCTCAA#((((((((((((((((((((#))))))......)))))))))..........))))).	2942	2979	1	-21.7	1	0.01696329	0.632	0	0	-3.937574446	20	37	9	3UTR		0	0
bta-miR-11971	CD4	NM_001103225	TGAGGGGCAGAGAGTGAGAA#TCTCGATTCTCTCCCTCAC#((((((..(((((((((((.#)))).))))))))))))).	1493	1512	0.969230769	-22.3	0	0.07919014	0.441	0	0	-7.79489591	17	19	13	3UTR		0	0
bta-miR-11971	CD4	XM_024991416	TGAGGGGCAGAGAGTGAGAA#TCTCGATTCTCTCCCTCAC#((((((..(((((((((((.#)))).))))))))))))).	1828	1847	0.969230769	-22.3	0	0.07919014	0.441	0	0	-7.79489591	17	19	13	3UTR		0	0
bta-miR-11971	CD8B	NM_001105344	TGAGGGGCAGAGAGTGAGAA#TCTTGCTCACTGTTCCTTT#.(((((((((.((((((((.#)))))))).))))))))).	1334	1353	1	-23.2	1	0.4766654	0.721	0	0	-6.618099313	17	19	9	3UTR		0	0
bta-miR-11971	JAK1	NM_001206534	TGAGGGGCAGAGAGTGAGAA#CTTAGCTCCTGTCCCCTTG#.(((((((((.(((((((..#)))).)))))).)))))).	4334	4353	1	-21.2	1	0.01026425	0.515	0	0	-6.618099313	16	19	6	3UTR		0	0
bta-miR-11972	CD8A	NM_174015	GGGGCGGGAGCGGCCGGGGTC#GGCCTCGGCACCCACTCAGCCCCA#(((((..(((.((((((((((#))))))))).)...))).))))).	1044	1068	1	-31.5	0	0.02556967	0.426	0	0	-10.20699422	18	24	9	3UTR		0	0
bta-miR-11972	IFNAR1	NM_174552	GGGGCGGGAGCGGCCGGGGTC#CTGGCCGGCTTCTGTCCA#.((((((((((((((((....#))))))).))))))))).	3037	3055	1	-29.8	1	0.000490554	0.485	0	0	-3.793324837	16	18	9	3UTR		0	0
bta-miR-11973	IFNAR1	NM_174552	CTTGCTGAGTGACCTCCCTGCT#GTGGGGCAATATTCACAGGCATGCAGGTACTGTCCGCTCAGCC#...((((((((((...(((((.#.)))))....))).))))))).	3057	3100	1	-22.9	0	0.002359412	0.515	0	0	-8.339878752	15	22	7	3UTR		0	0
bta-miR-11973	IFNAR2	NM_174553	CTTGCTGAGTGACCTCCCTGCT#AGTAGGGAGAGAAAAGGAAGACATTCAGCAGA#.((((((((((.((((((((((#)))))))))..........).)))))))))).	2227	2259	1	-25.8	1	0.02653014	0.515	0	0	-7.140128147	20	32	10	3UTR		0	0
bta-miR-11974	IFNAR2	NM_174553	AGCACCTGCTGTGTCCCCCACAGC#CTGGGGGGAGGGGAGGTGG#..(((((.((...((((((.(((.#))))))))).)).))))).	1989	2008	1	-26.5	0	0.04668493	0.515	0	0	-14.73134405	16	19	9	3UTR		0	0
bta-miR-11975	IFNGR1	XM_024996482	GGCGGCGGCGGCGCCGGGGC#CCCAGGGACGGGGGAGCCTGGTGGGCTGCCA#...((((((..(((((((..#.))))))).)))))).	2211	2242	1	-25.3	0	4.08E-07	0.368	0	0	-10.58182114	13	16	7	3UTR		0	0
bta-miR-11975	IFNAR1	NM_174552	GGCGGCGGCGGCGCCGGGGC#CCCATCAGCTGGTGCTGTCGCTGTG#.((((((((((((((((...#.)))))))))))))))).	2201	2226	1	-31	1	0.000183131	0.368	0	0	-3.793324837	16	18	16	3UTR		0	0
bta-miR-11976	IFNAR1	NM_174552	GGCGGCGGCGGCGCCGGGGCG#CCCATCAGCTGGTGCTGTCGCTGTG#.((((((((((((((((....#.)))))))))))))))).	2201	2226	1	-31	1	0.000183131	0.368	0	0	-3.793324837	16	18	16	3UTR		0	0
bta-miR-11977	IFNGR1	XM_024996482	TGTCTCAGTTCAGCAGGAAG#CCTGGTGGGCTGCCATCTGGGGTCGCACAGAGTCGGACAT#((((((((((((.((((...#)))).)))))))......................))))).	2227	2267	1	-19.3	1	0.003254709	0.426	0	0	-5.226705059	16	40	7	3UTR		0	0
bta-miR-11977	CD4	NM_001103225	TGTCTCAGTTCAGCAGGAAG#TCCTGCAAGGCTGGGT#...(((((((..((((((..#))))))..))))))).	2104	2120	0.974358974	-19	0	8.43E-06	0.515	0	0	-12.68611798	13	16	7	3UTR		0	0
bta-miR-11977	CD4	XM_024991416	TGTCTCAGTTCAGCAGGAAG#TCCTGCAAGGCTGGGT#...(((((((..((((((..#))))))..))))))).	2439	2455	0.974358974	-19	0	8.43E-06	0.515	0	0	-12.68611798	13	16	7	3UTR		0	0
bta-miR-11977	IRF1	NM_001191261	TGTCTCAGTTCAGCAGGAAG#CTTCCATGCTGAGCGTAACTTGCTGTCTGTTTTCTGCAGTGATGGGAA#..((((((((((((((((((#))))).))))))))............................))))).	2526	2574	1	-20	1	0.000123837	0.529	0	0	-4.957000719	18	48	8	3UTR		0	0
bta-miR-11978	IFNGR1	XM_024996482	ACTCTTCCCTCCCTCGGCCGGC#CCCAGGGACGGGGGAGC#.(((((((.(((((.((.....#)).))))).))))))).	2211	2228	1	-21.3	1	2.62E-07	0.353	0	0	-5.585164056	14	17	7	3UTR		0	0
bta-miR-11978	CD8A	NM_174015	ACTCTTCCCTCCCTCGGCCGGC#GGGTGGGGTGGGAAGAGTT#(((((((((.(((.((.((...#)).))))).))))))))).	863	882	1	-28.2	1	2.64E-05	0.691	0	0	-6.036920832	16	19	9	3UTR		0	0
bta-miR-11978	DDX58	XM_002689480	ACTCTTCCCTCCCTCGGCCGGC#GAAGGCGGGAGGAGAAGGGG#.((((((((((((...(((..(#)..))))))))).)))))).	3411	3431	1	-24.4	1	0.05263119	0.426	0	0	-5.618663395	16	20	9	3UTR		0	0
bta-miR-11979	IRF1	NM_001191261	TGCACCACCCGTGGTCACTCCT#GGGGTGGCTGGAGGACACTGGGGACTGGGGCT#.((.(((((((((((((((((.#)))))))).......))).)))...))).)).	2917	2949	1	-23	0	0.000351612	0.412	0	0	-6.825347112	19	32	8	3UTR		0	0
bta-miR-11979	TRAF3	XM_024981639	TGCACCACCCGTGGTCACTCCT#GGAGTCCAGGGTGGCTGCAC#((((((((((.(((..(((((.#)))))))))))))).)))).	5797	5817	1	-27.7	1	7.58E-07	0.426	0	0	-7.730847562	18	20	14	3UTR		0	0
bta-miR-11979	TRAF3	XM_024981640	TGCACCACCCGTGGTCACTCCT#GGAGTCCAGGGTGGCTGCAC#((((((((((.(((..(((((.#)))))))))))))).)))).	5866	5886	1	-27.7	1	7.58E-07	0.426	0	0	-7.730847562	18	20	14	3UTR		0	0
bta-miR-11979	DDX58	XM_002689480	TGCACCACCCGTGGTCACTCCT#GTGGCCACGTGATGCAA#((((.(((..((((((((....#))))))))))).)))).	3352	3369	1	-21.2	0	9.98E-05	0.544	0	0	-10.35550775	15	17	11	3UTR		0	0
bta-miR-11979	IFNGR2	XM_005201116	TGCACCACCCGTGGTCACTCCT#GGACATTGTTGCCTGGCCTGGGTGGTCAG#((.((((((((.(((((.....#.))))))))))))))).	1671	1700	1	-22.6	0	3.14E-07	0.441	0	0	-8.84191723	15	17	15	3UTR		0	0
bta-miR-11980	TRAF3	XM_024981639	AGGCAACGGGCTTGGCGGAG#CTCCCATGCCGGGCCTGGCATCCAGCCTG#((((..((((((((((((((#))))...)))))))))).......)))).	5001	5030	0.974358974	-26	0	1.91E-07	0.279	0	0	-9.957570382	18	29	10	3UTR		0	0
bta-miR-11980	TRAF3	XM_024981640	AGGCAACGGGCTTGGCGGAG#CTCCCATGCCGGGCCTGGCATCCAGCCTG#((((..((((((((((((((#))))...)))))))))).......)))).	5070	5099	0.974358974	-26	0	1.91E-07	0.279	0	0	-9.957570382	18	29	10	3UTR		0	0
bta-miR-11980	IFNAR1	NM_174552	AGGCAACGGGCTTGGCGGAG#TCCGCTCAGCCTGCATGCA#..(((.((((((.((((((.#)))))).))))))..))).	3089	3108	1	-24.1	0	0.000122909	0.529	0	0	-8.147090093	15	19	6	3UTR		0	0
bta-miR-11982	IRF1	NM_001191261	TTCGGCGCCACCACCCTGCGGGT#CTTGTGGGGTGAAGCTGGCCCTGCCT#...(((((((((((((((((((.#)))))))))))..).))))...))).	1414	1440	1	-25	0	3.13E-06	0.412	0	0	-6.514540194	19	26	11	3UTR		0	0
bta-miR-11982	TRAF3	XM_024981639	TTCGGCGCCACCACCCTGCGGGT#GCCACGCAGGGGGGCGCCGC#..((((((..((.((((((((((#))).))))))))))))))).	4304	4324	1	-32.7	1	1.67E-06	0.265	0	0	-8.545027459	18	20	15	3UTR		0	0
bta-miR-11982	TRAF3	XM_024981640	TTCGGCGCCACCACCCTGCGGGT#GCCACGCAGGGGGGCGCCGC#..((((((..((.((((((((((#))).))))))))))))))).	4373	4393	1	-32.7	1	1.67E-06	0.265	0	0	-8.545027459	18	20	15	3UTR		0	0
bta-miR-11983	TANK	XM_005202473	GACCAGTGCGAGGCCTGTGGG#CACAGGCTCCGAACTGC#...((((.((.((((((((..#)))))))).)).)))).	1421	1438	1	-21.6	0	0.003975627	0.529	0	0	-11.6529496	14	17	8	3UTR		0	0
bta-miR-11984	TRAF3	XM_024981639	ACACGCGTCCTTGGATCCTGACT#GGTGACACGGAGACAGCAGAGACGCGTGTG#(((((((((((((..((((((((#)))..)).)))..))..)).))))))))).	4665	4695	1	-23	1	0.004010389	0.412	0	0	-5.529863924	21	30	9	3UTR		0	0
bta-miR-11984	TRAF3	XM_024981640	ACACGCGTCCTTGGATCCTGACT#GGTGACACGGAGACAGCAGAGACGCGTGTG#(((((((((((((..((((((((#)))..)).)))..))..)).))))))))).	4734	4764	1	-23	1	0.004010389	0.412	0	0	-5.529863924	21	30	9	3UTR		0	0
bta-miR-11984	IFNAR1	NM_174552	ACACGCGTCCTTGGATCCTGACT#TTAGGATATGGGAGTGTGG#.(((((.((((...(((((((..#)))))))..))))))))).	2820	2839	1	-19.8	0	0.007615506	0.603	0	0	-10.82978521	16	19	9	3UTR		0	0
bta-miR-11985	IRF1	NM_001191261	CCCACCGCTCTCCTCCCGCC#GGTAGATACTGGATTGGGAGCAGATTTGAGGGGGAGGGGCTGGGGTGGC#.(((((.(.((((((((.((#.))))))))))..).))))).	2876	2925	1	-29.2	0	0.000329408	0.338	0	0	-6.39340103	16	21	10	3UTR		0	0
bta-miR-11985	TRAF3	NM_001205586	CCCACCGCTCTCCTCCCGCC#GGCGGGAGGAGCCACGCGTGAGGA#(((((((..(((((((((((#)))))))))))...)).))).)).	1841	1865	1	-31.4	1	0.000211148	0.353	0	0	-7.307599034	18	24	11	3UTR		0	0
bta-miR-11985	TRAF3	XM_024981639	CCCACCGCTCTCCTCCCGCC#GGCGGGAGGAGCCACGCGTGAGGA#(((((((..(((((((((((#)))))))))))...)).))).)).	1982	2006	1	-31.4	1	0.000211148	0.353	0	0	-7.307599034	18	24	11	3UTR		0	0
bta-miR-11985	TRAF3	XM_024981640	CCCACCGCTCTCCTCCCGCC#GGCGGGAGGAGCCACGCGTGAGGA#(((((((..(((((((((((#)))))))))))...)).))).)).	2051	2075	1	-31.4	1	0.000211148	0.353	0	0	-7.307599034	18	24	11	3UTR		0	0
bta-miR-11985	IFNAR2	NM_174553	CCCACCGCTCTCCTCCCGCC#GGTGACATCATTTATGCAAATGCTCACTCTGGGGGGAGGGGAGGTGGGA#((((((..(((((((((.((#.)).))))))))))))))).	1961	2010	1	-33.8	0	0.02416303	0.515	0	0	-7.79489591	17	20	15	3UTR		0	0
bta-miR-11985	DDX58	XM_002689480	CCCACCGCTCTCCTCCCGCC#GGCGGGAGGAGAAGGGGA#.((.((..((((((((((((#)))))))))))).)))).	3414	3432	1	-32	0	0.06005196	0.441	0	0	-10.68266858	16	18	12	3UTR		0	0
bta-miR-11986c	TRAF3	XM_024981639	GAACTGAGTCCTTTGGAAAAGA#AAAGGGCTCAGG#...(((((((((((........#))))))))))).	5305	5317	1	-17.6	0	9.29E-05	0.412	0	0	-7.483038834	11	12	11	3UTR		0	0
bta-miR-11986c	TRAF3	XM_024981640	GAACTGAGTCCTTTGGAAAAGA#AAAGGGCTCAGG#...(((((((((((........#))))))))))).	5374	5386	1	-17.6	0	9.29E-05	0.412	0	0	-7.483038834	11	12	11	3UTR		0	0
bta-miR-11987	STAT1	XM_005202570	CGAGGAATCTCTGGTGGAGGT#CCTTCCCACCTGTGATTCCC#...((((((.(.((((((((.#)))..))))).).)))))).	2459	2479	1	-20.3	0	0.2179731	0.515	0	0	-11.10384997	15	20	6	3UTR		0	0
bta-miR-11987	STAT1	XM_025000697	CGAGGAATCTCTGGTGGAGGT#CCTTCCCACCTGTGATTCCC#...((((((.(.((((((((.#)))..))))).).)))))).	2593	2613	1	-20.3	0	0.2179731	0.515	0	0	-11.10384997	15	20	6	3UTR		0	0
bta-miR-11987	CD8A	NM_174015	CGAGGAATCTCTGGTGGAGGT#CTGCACCCAGAGCCTCGA#(((((...((((((((.((..#)).)))).))))))))).	1257	1275	1	-21.3	0	1.44E-05	0.544	0	0	-9.695854671	15	18	9	3UTR		0	0
bta-miR-11987	IFNGR2	XM_005201116	CGAGGAATCTCTGGTGGAGGT#TCTCCAGGCCAGAGTCCTGGA#(.((((..((((((((((((.#)))))..))))))))))).).	1428	1449	1	-23.5	0	6.48E-08	0.456	0	0	-8.958571792	17	21	11	3UTR		0	0
bta-miR-11988	TLR7	XM_005228486	AAGGGGACGACAGAGGATGAGA#TCATCTTTCTCAGCTCTCTGTGTCTCCA#..((((((.(((((((.(((((#.)))))..))))))))))))).	4310	4338	1	-25.7	1	0.0298004	0.559	0	0	-6.013390378	18	22	13	3UTR		0	0
bta-miR-11988	TLR7	XM_010822250	AAGGGGACGACAGAGGATGAGA#TCATCTTTCTCAGCTCTCTGTGTCTCCA#..((((((.(((((((.(((((#.)))))..))))))))))))).	4206	4234	1	-25.7	1	0.0298004	0.559	0	0	-6.013390378	18	22	13	3UTR		0	0
bta-miR-11988	TLR7	XM_015461802	AAGGGGACGACAGAGGATGAGA#TCATCTTTCTCAGCTCTCTGTGTCTCCA#..((((((.(((((((.(((((#.)))))..))))))))))))).	4217	4245	1	-25.7	1	0.0298004	0.559	0	0	-6.013390378	18	22	13	3UTR		0	0
bta-miR-11988	STAT1	XM_005202570	AAGGGGACGACAGAGGATGAGA#CTCATCCTGTGTAACTGCCTTG#((((.(...(((.((((((((.#)))))))).)))...).)))).	3363	3385	1	-22.8	0	0.01488894	0.647	0	0	-14.25945336	16	22	8	3UTR		0	0
bta-miR-11988	STAT1	XM_025000697	AAGGGGACGACAGAGGATGAGA#CTCATCCTGTGTAACTGCCTTG#((((.(...(((.((((((((.#)))))))).)))...).)))).	3497	3519	1	-22.8	0	0.01488894	0.647	0	0	-14.25945336	16	22	8	3UTR		0	0
bta-miR-11988	CD8B	NM_001105344	AAGGGGACGACAGAGGATGAGA#GTTTTCTGGTGTCCCGCTA#.(((((((..((((((((....#))))))))..))))).)).	690	709	1	-20.1	1	0.000611789	0.574	0	0	-6.092220964	15	19	8	3UTR		0	0
bta-miR-11988	IFNAR1	NM_174552	AAGGGGACGACAGAGGATGAGA#CGTTAAGTCCAGAAGATACCCTCTGTCTCCCTC#..(((((.((((((((......#.))))))))))))).	2116	2149	1	-23.6	0	0.004450591	0.426	0	0	-7.270635649	13	15	13	3UTR		0	0
bta-miR-11988	DDX58	XM_002689480	AAGGGGACGACAGAGGATGAGA#TCTTAATCTGTGCCATTGTTCCCTC#.(((((((((((.(((.(((((#))))).))).))...))))))))).	4265	4290	1	-19.6	1	0.02083981	0.632	0	0	-5.08245545	19	25	9	3UTR		0	0
bta-miR-11990	STAT1	XM_005202570	TAGGCAGAGATGACAGTCATACT#GGTTGGATAGATCACATGGTTATTCTTATTTGTTCTCTCTGCTTT#.(((((((((.(((((.......#.))))).))))))))).	2786	2831	1	-17.5	1	0.04592778	0.647	0	0	-6.618099313	14	17	9	3UTR		0	0
bta-miR-11990	STAT1	XM_025000697	TAGGCAGAGATGACAGTCATACT#GGTTGGATAGATCACATGGTTATTCTTATTTGTTCTCTCTGCTTT#.(((((((((.(((((.......#.))))).))))))))).	2920	2965	1	-17.5	1	0.04592778	0.647	0	0	-6.618099313	14	17	9	3UTR		0	0
bta-miR-11990	CD4	NM_001103225	TAGGCAGAGATGACAGTCATACT#TGCCTGCATCTCACTCTGCCTT#.(((((((((((.(((.((....#)).)))))))))....))))).	1726	1748	1	-18.3	1	0.00640638	0.471	0	0	-5.08245545	16	22	9	3UTR		0	0
bta-miR-11990	CD4	XM_024991416	TAGGCAGAGATGACAGTCATACT#TGCCTGCATCTCACTCTGCCTT#.(((((((((((.(((.((....#)).)))))))))....))))).	2061	2083	1	-18.3	1	0.00640638	0.471	0	0	-5.08245545	16	22	9	3UTR		0	0
bta-miR-11990	DDX58	XM_002689480	TAGGCAGAGATGACAGTCATACT#AGTTTAATTTGGCTGTCCATTCTGTTTAA#(((((((((..((((((((....#.))))))))..))))))))).	4384	4413	1	-20.8	1	0.002510139	0.603	0	0	-8.00485539	17	21	9	3UTR		0	0
bta-miR-11992	STAT1	XM_005202570	TCCTAGGGGATTGACATAGTCTGT#ACCAAAATCATCAGGACTAGAATGAGAGTCCTTTAGGAA#((((((((((((..((((((((..#.))))))...))..)))))))))))).	2683	2722	1	-23.6	1	0.000787037	0.603	0	0	-6.083544976	20	27	12	3UTR		0	0
bta-miR-11992	STAT1	XM_025000697	TCCTAGGGGATTGACATAGTCTGT#ACATCCTGGTACACCAAAATCATCAGGACTAGAATGAGAGTCCTTTAGGAA#((((((((((((..((((((((..#.))))))...))..)))))))))))).	2805	2856	1	-23.6	1	0.000787037	0.603	0	0	-6.083544976	20	27	12	3UTR		0	0
bta-miR-11992	DDX58	XM_002689480	TCCTAGGGGATTGACATAGTCTGT#GGACTGTGTTCTCAAGTAGGTCCCTTGGA#..((((((((((((((((((((..#))))))))))........)))))))))).	4340	4369	1	-25.4	1	0.000464188	0.559	0	0	-4.957000719	20	29	10	3UTR		0	0
bta-miR-11994	TANK	XM_005202473	TGAGAGTTCCCTGTTCTGGATG#CATCCATTACATCCAGGGGGGATTTCCTCC#.(((((.(((((..((((((((#.))))))))))))).))).)).	1480	1510	1	-21.6	0	7.90E-07	0.529	0	0	-7.482981902	18	22	13	3UTR		0	0
bta-miR-11994	JAK1	NM_001206534	TGAGAGTTCCCTGTTCTGGATG#CCAGAATGGGATTTCTCAA#((((((.((((.(((((((...#))))))))))).)))))).	4044	4063	1	-24.5	0	0.001423704	0.603	0	0	-8.828064291	17	19	11	3UTR		0	0
bta-miR-11994	IFNAR1	NM_174552	TGAGAGTTCCCTGTTCTGGATG#TTCAGGGGGATTCTCT#.((((((((((....(((((..#))))))))))))))).	2405	2421	1	-18.9	1	3.88E-05	0.647	0	0	-10.02154824	15	16	15	3UTR		0	0
bta-miR-11995	TLR7	XM_005228486	TTGTCCTACTTCTCAGCTGTCT#GATGGTGTTGGGAGGTGGGGT#...((((((((((((((((((.#))))))..)))))))))))).	4903	4924	1	-22.4	0	0.02403344	0.544	0	0	-6.514540194	18	21	12	3UTR		0	0
bta-miR-11995	TLR7	XM_010822250	TTGTCCTACTTCTCAGCTGTCT#GATGGTGTTGGGAGGTGGGGT#...((((((((((((((((((.#))))))..)))))))))))).	4799	4820	1	-22.4	0	0.02403344	0.544	0	0	-6.514540194	18	21	12	3UTR		0	0
bta-miR-11995	TLR7	XM_015461802	TTGTCCTACTTCTCAGCTGTCT#GATGGTGTTGGGAGGTGGGGT#...((((((((((((((((((.#))))))..)))))))))))).	4810	4831	1	-22.4	0	0.02403344	0.544	0	0	-6.514540194	18	21	12	3UTR		0	0
bta-miR-11995	CD4	NM_001103225	TTGTCCTACTTCTCAGCTGTCT#GGGCGGGGGAGAGGTGGGGA#...(((((((((((..((((((#))))))..))))))))))).	2555	2575	1	-25	0	0.000144541	0.338	0	0	-7.483038834	17	20	11	3UTR		0	0
bta-miR-11995	CD4	XM_024991416	TTGTCCTACTTCTCAGCTGTCT#GGGCGGGGGAGAGGTGGGGA#...(((((((((((..((((((#))))))..))))))))))).	2890	2910	1	-25	0	0.000144541	0.338	0	0	-7.483038834	17	20	11	3UTR		0	0
bta-miR-11995	IRF1	NM_001191261	TTGTCCTACTTCTCAGCTGTCT#GGACACTGGGGACTGGGGCT#..((((((.(((((((.(((((#)))))))))))).)))))).	2929	2949	1	-22.9	1	0.000351612	0.412	0	0	-6.013390378	18	20	12	3UTR		0	0
bta-miR-11995	IRF1	NM_001191261	TTGTCCTACTTCTCAGCTGTCT#CAGCTGTGGTCATGGAGAAGAGGGCAGG#(((((((.(((((((((((...#))))).........))))))))))))).	2234	2262	1	-21.8	1	0.02796646	0.485	0	0	-6.251209375	18	28	13	3UTR		0	0
bta-miR-11995	IFNAR2	NM_174553	TTGTCCTACTTCTCAGCTGTCT#GGGGGGAGGGGAGGTGGGAA#...(((((((((((..((.(((#))).))..))))))))))).	1991	2011	1	-22.5	0	0.01931755	0.5	0	0	-7.483038834	16	20	11	3UTR		0	0
bta-miR-11995	IFNAR2	NM_174553	TTGTCCTACTTCTCAGCTGTCT#GGGCCTCCGAGTGTTCTCCCCTGGGGAGGAGTAGGACAC#.(((((((((((((..((....#.)).))))))))))))).	1921	1960	1	-22.4	1	0.00114674	0.456	0	0	-4.761823478	15	18	13	3UTR		0	0
bta-miR-11996	MAVS	NM_001046620	ATCTGAGAGCACTTTGTCAAGG#GGCAGAGTGCCCAGT#..(((.(.((((((((((....#)))))))))))))).	2584	2599	1	-19.3	0	2.00E-05	0.456	0	0	-9.17159441	14	15	14	3UTR		0	0
bta-miR-11997	IFNGR1	XM_024996482	AACCAAGGGTGTGGGCCGAGA#TCTGGCCATGTCACTTTTGGTC#.((((((((((..((((.(((#)))))))....)))))))))).	1779	1801	1	-22.6	1	0.005656158	0.632	0	0	-8.42925876	17	22	10	3UTR		0	0
bta-miR-11997	MAVS	NM_001046620	AACCAAGGGTGTGGGCCGAGA#CTTGGGGGCAGTATTTCTGTCCCATCTCATGCCCTTGGTG#.(((((((((((((((((((.#)))))....................)))))))))))))).	1798	1838	1	-26.5	1	0.003047175	0.412	0	0	-3.793324837	19	40	14	3UTR		0	0
bta-miR-11997	IFNAR2	NM_174553	AACCAAGGGTGTGGGCCGAGA#TCTGGGGCACCCCTAGATAATATTGTGTCGCCTACACTCTTGA#...((((((((((((.(((.(#.).))))))))))))))).	2437	2480	1	-23.8	0	0.003797603	0.515	0	0	-6.747589274	16	19	15	3UTR		0	0
bta-miR-11997	DDX58	XM_002689480	AACCAAGGGTGTGGGCCGAGA#CTCTGGTTGTCACATCCATTGGG#..((((((((((((((((((.#))).)))..)))))))).)))).	3650	3673	1	-22.4	1	6.65E-05	0.559	0	0	-4.957000719	18	23	8	3UTR		0	0
bta-miR-11998	IFNAR1	NM_174552	TTCTCTAGTGTGTTTTCCCAAC#GTCGGGAAGATCCTCTAGAGGAG#((((((((.(.((((((((.((#)).)))))))).).)))))))).	2477	2500	1	-22.1	1	1.46E-05	0.456	0	0	-7.81873858	19	23	8	3UTR		0	0
bta-miR-11999	TLR7	XM_005228486	TCAGACCCATATTCTCATAGGC#GAGGATGTGGGACTTTGAT#((((((((((((((((......#)))))))))))..))))).	4402	4421	1	-20.3	1	0.003934829	0.574	0	0	-3.937574446	16	19	11	3UTR		0	0
bta-miR-11999	TLR7	XM_010822250	TCAGACCCATATTCTCATAGGC#GAGGATGTGGGACTTTGAT#((((((((((((((((......#)))))))))))..))))).	4298	4317	1	-20.3	1	0.003934829	0.574	0	0	-3.937574446	16	19	11	3UTR		0	0
bta-miR-11999	TLR7	XM_015461802	TCAGACCCATATTCTCATAGGC#GAGGATGTGGGACTTTGAT#((((((((((((((((......#)))))))))))..))))).	4309	4328	1	-20.3	1	0.003934829	0.574	0	0	-3.937574446	16	19	11	3UTR		0	0
bta-miR-12000	STAT1	XM_005202570	TTGAATCCACAGATGTGAGACC#CTCACATCCTGTGTTTCT#..(((..((((((((((((...#)))))))).)))).))).	2496	2514	0.974358974	-18.4	0	0.004588911	0.574	0	0	-8.401646015	15	18	8	3UTR		0	0
bta-miR-12000	STAT1	XM_025000697	TTGAATCCACAGATGTGAGACC#CTCACATCCTGTGTTTCT#..(((..((((((((((((...#)))))))).)))).))).	2630	2648	0.974358974	-18.4	0	0.004588911	0.574	0	0	-8.401646015	15	18	8	3UTR		0	0
bta-miR-12001	CD4	NM_001103225	CCTGTGAGGGCTTCACCCTGGA#TCCATGGGAGCCCTTCTTGGCAGGA#((((((((((((...(((((((#)))).))))))))))....))))).	2330	2355	1	-26.4	1	0.00016496	0.441	0	0	-6.818994537	19	25	10	3UTR		0	0
bta-miR-12001	CD4	NM_001103225	CCTGTGAGGGCTTCACCCTGGA#TCCAGAAGACCTATAGTCTCACCTGAGGCCCTGACCAGGA#(((((.(((((((((..(((((#)))))..................))))))))).)).))).	1223	1263	1	-25.3	0	2.72E-05	0.426	0	0	-6.071582288	19	40	9	3UTR		0	0
bta-miR-12001	CD4	XM_024991416	CCTGTGAGGGCTTCACCCTGGA#TCCATGGGAGCCCTTCTTGGCAGGA#((((((((((((...(((((((#)))).))))))))))....))))).	2665	2690	1	-26.4	1	0.00016496	0.441	0	0	-6.818994537	19	25	10	3UTR		0	0
bta-miR-12001	CD8B	NM_001105344	CCTGTGAGGGCTTCACCCTGGA#TCTGGGAGACAGGAGGCCCTTTGATCTCCCAATAGGA#((((((((((((((..((((((#))))))......)))))))))..........))))).	1249	1286	1	-22.6	1	4.97E-05	0.471	0	0	-4.906073087	20	37	9	3UTR		0	0
bta-miR-12003	CD4	NM_001103225	AGCATTGGGTTGGCCATAGGTTC#GGGCCTGTGGCCGCCTCCCT#......(((.(((((((((((((#)))))))))))))...))).	1372	1392	1	-26.5	0	0.00034534	0.309	0	0	-16.80906487	16	20	13	3UTR		0	0
bta-miR-12003	CD4	XM_024991416	AGCATTGGGTTGGCCATAGGTTC#GGGCCTGTGGCCGCCTCCCT#......(((.(((((((((((((#)))))))))))))...))).	1707	1727	1	-26.5	0	0.00034534	0.309	0	0	-16.80906487	16	20	13	3UTR		0	0
bta-miR-12003	CD8B	NM_001105344	AGCATTGGGTTGGCCATAGGTTC#GAACTTGTGGTCTGGGAGACAGGAGGCCCTTTGA#..((..(((((((((((((((((#))))))))))))............)))))..)).	1239	1273	1	-23.2	0	0.001148154	0.485	0	0	-10.97699666	19	34	12	3UTR		0	0
bta-miR-12003	JAK1	NM_001206534	AGCATTGGGTTGGCCATAGGTTC#AACCTGTGGCCACTCTCTATGCA#.((((.(((.((((((((((((.#))))))))))))..))).)))).	5008	5031	1	-28.9	0	0.0289532	0.647	0	0	-6.936790067	19	23	12	3UTR		0	0
bta-miR-12003	DDX58	XM_002689480	AGCATTGGGTTGGCCATAGGTTC#AGCTGAAACTCCAATACTGTGGCCACGTGATGCA#.((((((.(.(((((((((..(.#.)..)))))))))).)))))).	3334	3368	1	-24.7	1	9.32E-05	0.529	0	0	-7.349466235	17	22	10	3UTR		0	0
bta-miR-12003	DDX58	XM_002689480	AGCATTGGGTTGGCCATAGGTTC#AACTTGTTGCCATCCTTCCTTTCAGAACCCAGTGTA#.(((((((((((((.(((((((.#))))))).))))..............))))))))).	3204	3240	1	-23	1	0.1332687	0.515	0	0	-4.528774398	20	36	9	3UTR		0	0
bta-miR-12004	IFNGR1	NM_001035063	CTGGCTCTGGCTCTCTGCCTCCT#GGTGGGCTGCCACCTGGGGTCGCACAGAGTCGGA#(((((((((((.((((((((((.#)).))))........))))..)).))))))))).	2053	2087	1	-25.9	1	0.002160599	0.397	0	0	-7.284377756	21	34	9	3UTR		0	0
bta-miR-12004	IFNGR1	XM_024996482	CTGGCTCTGGCTCTCTGCCTCCT#GGTGGGCTGCCATCTGGGGTCGCACAGAGTCGGA#(((((((((((.((((((((((.#)).))))........))))..)).))))))))).	2230	2264	1	-25.9	1	0.00224719	0.426	0	0	-7.284377756	21	34	9	3UTR		0	0
bta-miR-12004	CD4	NM_001103225	CTGGCTCTGGCTCTCTGCCTCCT#GGGCGGGGGAGAGGTGGGGAGCTGGC#((((((((..((((((.((.(((#))).)).))))))....)))))))).	2555	2581	1	-29	1	0.000694377	0.338	0	0	-6.236470573	19	26	8	3UTR		0	0
bta-miR-12004	CD4	XM_024991416	CTGGCTCTGGCTCTCTGCCTCCT#GGGCGGGGGAGAGGTGGGGAGCTGGC#((((((((..((((((.((.(((#))).)).))))))....)))))))).	2890	2916	1	-29	1	0.000694377	0.338	0	0	-6.236470573	19	26	8	3UTR		0	0
bta-miR-12004	CD8B	NM_001105344	CTGGCTCTGGCTCTCTGCCTCCT#GGGGCTAACCCTTTCCACAGGGTGGCCCCTGAGAGCAGACCCAGA#((((.(((.((((((.(((.(((#.))).)))....))))))))).)))).	1118	1163	0.961538462	-26.7	0	0.03017439	0.426	0	0	-9.34605036	19	27	9	3UTR		0	0
bta-miR-12004	IRF1	NM_001191261	CTGGCTCTGGCTCTCTGCCTCCT#GGGAGGCAGGCGTGAGCGCCT#..(((.((.((..((((((((((#)))))))))).)).)).))).	1962	1983	1	-29	0	1.46E-06	0.426	0	0	-12.55028306	17	21	10	3UTR		0	0
bta-miR-12004	CD8A	NM_174015	CTGGCTCTGGCTCTCTGCCTCCT#AGGGTTATCATGCTGTTGTGCTCCCATACTCGGGTAGAGGGCGGGCGGGCCAGA#((((((((.(((((((((((...#.))))))))))).))..)))))).	943	997	1	-32.8	1	9.59E-06	0.397	0	0	-4.993964104	19	24	11	3UTR		0	0
bta-miR-12004	IFNAR1	NM_174552	CTGGCTCTGGCTCTCTGCCTCCT#GGGTCCCATGGGCGGAGAAGCTGGCGGCTGCAGTCCACGGGGTCACAGAGAGTCGGA#((((((((((((((((((((...#.))))))))).)))..........................)))))))).	2534	2591	1	-27.2	1	0.007858968	0.382	0	0	-3.937574446	20	49	9	3UTR		0	0
bta-miR-12005	STAT1	XM_005202570	ATGAAGTCCTTAAGGGGAGGGT#ATTTTTCCCTAATTCAGAAACATCTGTTACTCTGAAGGGCTTCATG#(((((((((((.((((..((((#.))))....)))).))))))))))).	2568	2614	1	-21.7	1	0.000313048	0.618	0	0	-7.284377756	19	26	11	3UTR		0	0
bta-miR-12005	STAT1	XM_025000697	ATGAAGTCCTTAAGGGGAGGGT#ATTTTTCCCTAATTCAGAAACATCTGTTACTCTGAAGGGCTTCATG#(((((((((((.((((..((((#.))))....)))).))))))))))).	2702	2748	1	-21.7	1	0.000313048	0.618	0	0	-7.284377756	19	26	11	3UTR		0	0
bta-miR-12005	CD4	NM_001103225	ATGAAGTCCTTAAGGGGAGGGT#ACCCTAACCCTTCTCTGATGACTTCT#..((((((....((((((((((#.))))))))))...)))))).	1463	1489	1	-23.9	1	0.2295698	0.529	0	0	-13.42747463	16	21	10	3UTR		0	0
bta-miR-12005	CD8A	NM_174015	ATGAAGTCCTTAAGGGGAGGGT#ATCCTTCCCTTTTGATTTCT#..((((((...(((((((((((#)))))))))))..)))))).	804	824	1	-22	1	0.1005146	0.574	0	0	-10.08067132	17	20	11	3UTR		0	0
bta-miR-12007	IFNAR1	NM_174552	TGGCTCTTTTACTGGCGTCTCT#GGAGTCTTGCAAGAGTCAGAGTGGGAGCCT#.(((((((...(((((.(((..#.))))))))...))))))).	1890	1920	1	-20	1	0.001202945	0.529	0	0	-8.916995439	15	20	8	3UTR		0	0
bta-miR-12008	TLR7	XM_005228486	CTTTAACTCTTCATCCTTTTGGG#CCCATATTGGAGAGGAGTC#.....(((((((.(((...((((#))))....)))))))))).	4240	4259	1	-18.4	0	0.000172879	0.559	0	0	-14.95473026	14	19	10	3UTR		0	0
bta-miR-12008	TLR7	XM_010822250	CTTTAACTCTTCATCCTTTTGGG#CCCATATTGGAGAGGAGTC#.....(((((((.(((...((((#))))....)))))))))).	4136	4155	1	-18.4	0	0.000172879	0.559	0	0	-14.95473026	14	19	10	3UTR		0	0
bta-miR-12008	TLR7	XM_015461802	CTTTAACTCTTCATCCTTTTGGG#CCCATATTGGAGAGGAGTC#.....(((((((.(((...((((#))))....)))))))))).	4147	4166	1	-18.4	0	0.000172879	0.559	0	0	-14.95473026	14	19	10	3UTR		0	0
bta-miR-12010	IFNGR1	NM_001035063	TGGAGGCTGGGAGTGCATGAGCT#GGCCATGTCACTTTGGGTCTG#...(((((.((((((((((.(((#))))))).)))))).))))).	1606	1627	1	-23.1	0	0.01124486	0.603	0	0	-7.570929852	18	21	7	3UTR		0	0
bta-miR-12010	IFNGR1	NM_001035063	TGGAGGCTGGGAGTGCATGAGCT#TTCATGCATTGGAGAAGGAAATGGCAACCCACTCCAG#(((((..((((((((((((((..#)))))))))).................))))))))).	1979	2016	1	-21.3	0	0.000533851	0.485	0	0	-7.382219742	19	37	10	3UTR		0	0
bta-miR-12010	IFNGR1	XM_024996482	TGGAGGCTGGGAGTGCATGAGCT#GGCCATGTCACTTTTGGTCTG#...((((((((((((((((.(((#))))))).)))))))))))).	1782	1803	1	-22.6	0	0.016119	0.632	0	0	-6.514540194	19	21	12	3UTR		0	0
bta-miR-12010	IFNGR1	XM_024996482	TGGAGGCTGGGAGTGCATGAGCT#TTCATGCATTGGAGAAGGAAATGGCAACCCACTCCAG#(((((..((((((((((((((..#)))))))))).................))))))))).	2156	2193	1	-21.3	0	0.0005194	0.485	0	0	-7.382219742	19	37	10	3UTR		0	0
bta-miR-12010	CD8B	NM_001105344	TGGAGGCTGGGAGTGCATGAGCT#GGCTGATCTGGCTCTCAGCGTCA#..((.(((((((((..((.((((#)))).))...))))))))).)).	1184	1207	1	-24.9	0	0.001091234	0.441	0	0	-10.04453653	17	23	9	3UTR		0	0
bta-miR-12010	TBK1	XM_005206636	TGGAGGCTGGGAGTGCATGAGCT#GGCCAACTAAGTCATGTATCTCCGACTGCCTGCT#.(.((((..(((((((((((.((#.))))))))).))))....)))).).	2641	2675	1	-23.4	0	0.006968832	0.618	0	0	-8.720888899	18	26	9	3UTR		0	0
bta-miR-12010	TRAF3	XM_024981639	TGGAGGCTGGGAGTGCATGAGCT#CTCATGGGTTCCCAGCACCCG#.((..(((((((((.((((((..#)))))).)))))))))..)).	3751	3772	0.980769231	-29.2	0	4.58E-05	0.382	0	0	-11.67983385	17	21	9	3UTR		0	0
bta-miR-12010	TRAF3	XM_024981640	TGGAGGCTGGGAGTGCATGAGCT#CTCATGGGTTCCCAGCACCCG#.((..(((((((((.((((((..#)))))).)))))))))..)).	3820	3841	0.980769231	-29.2	0	4.58E-05	0.382	0	0	-11.67983385	17	21	9	3UTR		0	0
bta-miR-12010	CD8A	NM_174015	TGGAGGCTGGGAGTGCATGAGCT#GGCCTCGGCACCCACTCAGCCCCAA#(((.(((((((.((((.((((((#))).)))))))...)))))))))).	1044	1069	1	-26.4	0	0.04537913	0.426	0	0	-10.31640003	20	25	10	3UTR		0	0
bta-miR-12010	IFNGR2	XM_005201116	TGGAGGCTGGGAGTGCATGAGCT#GGCCCTTTGGGCAGGTCACGGAACCTGTCCCAGCCTCTC#.((((((((((((((.((..(((#.)))..)))))........))))))))))).	1737	1776	1	-26.2	1	0.03163362	0.382	0	0	-4.026373918	19	31	11	3UTR		0	0
bta-miR-12011	TLR7	XM_005228486	GAGAGCCCATGAGACTCAAACA#TGGGCCTGTTATTGGGCTCTTT#(((((((((..((.((((....#)))).)).....))))))))).	4695	4717	1	-19.4	1	6.01E-05	0.529	0	0	-8.861695307	15	22	9	3UTR		0	0
bta-miR-12011	TLR7	XM_010822250	GAGAGCCCATGAGACTCAAACA#TGGGCCTGTTATTGGGCTCTTT#(((((((((..((.((((....#)))).)).....))))))))).	4591	4613	1	-19.4	1	6.01E-05	0.529	0	0	-8.861695307	15	22	9	3UTR		0	0
bta-miR-12011	TLR7	XM_015461802	GAGAGCCCATGAGACTCAAACA#TGGGCCTGTTATTGGGCTCTTT#(((((((((..((.((((....#)))).)).....))))))))).	4602	4624	1	-19.4	1	6.01E-05	0.529	0	0	-8.861695307	15	22	9	3UTR		0	0
bta-miR-12011	CD8B	NM_001105344	GAGAGCCCATGAGACTCAAACA#TTTCTATGGGCCTCA#(((.((((((((((........#)))).))))))))).	828	843	1	-17.4	0	0.001417989	0.588	0	0	-7.938095362	13	15	9	3UTR		0	0
bta-miR-12011	TRAF3	XM_024981639	GAGAGCCCATGAGACTCAAACA#TGGGCTTCCATAAGTGACCTCATGGGTTCCCA#(.(((((((((((..(((....#.))).))))))))))).).	3733	3765	1	-21	1	0.000106358	0.338	0	0	-6.693539806	15	19	11	3UTR		0	0
bta-miR-12011	TRAF3	XM_024981640	GAGAGCCCATGAGACTCAAACA#TGGGCTTCCATAAGTGACCTCATGGGTTCCCA#(.(((((((((((..(((....#.))).))))))))))).).	3802	3834	1	-21	1	0.000106358	0.338	0	0	-6.693539806	15	19	11	3UTR		0	0
bta-miR-12011	CD8A	NM_174015	GAGAGCCCATGAGACTCAAACA#TGGATCAGAGTCCCAGCAGGGCTCCA#(.((((((.((.(((((.....#.))))).))...))))))).	1126	1152	1	-21	1	5.02E-05	0.441	0	0	-9.504443296	14	20	7	3UTR		0	0
bta-miR-12011	IFNAR1	NM_174552	GAGAGCCCATGAGACTCAAACA#TGTTTGGGCTTATTCATGGAGTTCC#..(((((((((((.((((((((#))))))))....))))))).)))).	3234	3259	1	-20.3	1	0.000735666	0.625	0	0	-5.813840637	19	25	8	3UTR		0	0
bta-miR-12011	DDX58	XM_002689480	GAGAGCCCATGAGACTCAAACA#TCATGGGTCTCTTT#((((((((((((..........#))))))).))))).	3010	3024	1	-17.6	1	0.006988653	0.603	0	0	-7.052043617	12	14	7	3UTR		0	0
bta-miR-12012	IRF1	NM_001191261	GTGCTCTAGAGCTCACAGGCC#GGCCTGGGGCCCAAGGAGTG#..(((((.(.((((.((((((#)))))))))).)..))))).	2349	2369	1	-22.7	0	8.31E-05	0.485	0	0	-9.248591677	16	20	10	3UTR		0	0
bta-miR-12012	DDX58	XM_002689480	GTGCTCTAGAGCTCACAGGCC#GTGAGTGGATTAGAGCACT#(((((((((.((((((.....#))))))...))))))))).	3139	3158	1	-22.6	1	0.000107495	0.515	0	0	-5.180080915	15	19	9	3UTR		0	0
bta-miR-12013	CD4	NM_001103225	CCCGAGTTTGGGCAGCAGTTCA#GGGCTACTGTCCATGGGGTCTCAAAAAGTCGGA#.((((.(((((((((.(((((.#))))).)))))))............)).)))).	2036	2069	1	-21.7	0	0.01366235	0.5	0	0	-5.927332679	18	33	7	3UTR		0	0
bta-miR-12014	MAVS	NM_001046620	TGCCACGGGCTGGGCCTTGGGA#CCACAGGCCTAGTCCTTGGGGGCAG#((((..((((((((((((((..#))).))))))))))).....)))).	1784	1809	1	-30.3	0	6.29E-06	0.382	0	0	-9.957570382	18	25	11	3UTR		0	0
bta-miR-12014	IFNG	NM_174086	TGCCACGGGCTGGGCCTTGGGA#TTTCAAGGTTTTATCTCAGGGGCCAACTAGGCAG#((((...((.(((.((((((((#.)))))))).))).)).)))).	828	862	1	-24.5	0	9.47E-05	0.529	0	0	-13.6006033	17	22	8	3UTR		0	0
bta-miR-12015	IRF1	NM_001191261	CAGGTCCCTGCCGGGCGGAG#CTCTGCCTCAGAGGAGCTCTGCCCTGCTCCCTGCCTAGGCTGAGGGGCTTGT#((((((((((((((((((((#.)))))))).............)))..))))))))).	1748	1800	1	-30.4	1	3.80E-05	0.441	0	0	-3.937574446	20	37	9	3UTR		0	0
bta-miR-12015	IFNGR2	XM_005201116	CAGGTCCCTGCCGGGCGGAG#TCAGCCTGTGTAGGGACATGTCTGG#((((((((((((((((.((.#)).))))).))))))))....))).	1917	1942	1	-26.5	1	3.69E-05	0.529	0	0	-3.937574446	18	25	8	3UTR		0	0
bta-miR-12018	DDX58	XM_002689480	ATCTTGTCCGAGAATGTCTTGA#GGGACGGCAGAGGATGAGATG#(((((((((.....((((((..#)))))).....))))))))).	3428	3449	1	-17.4	1	0.06630699	0.426	0	0	-13.49762923	15	21	9	3UTR		0	0
bta-miR-12019	MAVS	NM_001046620	TCTGTGGATGGTGGAGCTCAGA#GAGCTGTCTCACCATCCTTGACCCTTTTTTCAGGGCTGGCAGAA#(((((((((((((((((((...#)))))...))))))))).....................))))).	1715	1759	1	-24.6	1	0.000338677	0.397	0	0	-3.937574446	19	44	9	3UTR		0	0
bta-miR-12019	IRF1	NM_001191261	TCTGTGGATGGTGGAGCTCAGA#TCTGTCTGCGCTGTCCACT#...((((((((((.((..((((#)))).)).)))))))))).	2579	2598	0.974358974	-22.3	0	0.000123516	0.485	0	0	-7.371380111	16	19	10	3UTR		0	0
bta-miR-12019	TANK	XM_005202473	TCTGTGGATGGTGGAGCTCAGA#AGTTTTCCCACCATCCATT#...(((((((((((........#.))))))))))).	1469	1488	1	-20.7	0	0.1280901	0.515	0	0	-7.483038834	11	13	11	3UTR		0	0
bta-miR-12020	TLR7	XM_005228486	TTTAATACCAGTGCCAATCAATT#GGCACTGGTATG#....(((((((((((........#))))))))))).	4486	4498	1	-21.3	0	0.02510965	0.588	0	0	-9.779611549	11	12	11	3UTR		0	0
bta-miR-12020	TLR7	XM_010822250	TTTAATACCAGTGCCAATCAATT#GGCACTGGTATG#....(((((((((((........#))))))))))).	4382	4394	1	-21.3	0	0.02510965	0.588	0	0	-9.779611549	11	12	11	3UTR		0	0
bta-miR-12020	TLR7	XM_015461802	TTTAATACCAGTGCCAATCAATT#GGCACTGGTATG#....(((((((((((........#))))))))))).	4393	4405	1	-21.3	0	0.02510965	0.588	0	0	-9.779611549	11	12	11	3UTR		0	0
bta-miR-12022	IFNGR2	XM_005201116	TTGGACACGACAAGTGACTTT#GTCGTGTCCGAC#(((((((((((..........#))))))))))).	1382	1394	1	-19.5	1	4.72E-06	0.559	0	0	-10.39884693	11	12	11	3UTR		0	0
bta-miR-12023	CD8A	NM_174015	CTCCTCCCGCCCCCCCGC#GTTATTATTATTTTTCATGGGGGTGGGGTGGGAAGAGT#(((.((((((((((((.(#.).))).))))))))).))).	843	881	1	-30.9	0	9.21E-06	0.676	0	0	-6.969596721	16	21	9	3UTR		0	0
bta-miR-12023	IFNAR2	NM_174553	CTCCTCCCGCCCCCCCGC#TGGGGGGAGGGGAGGTGG#(.((((((..(((((((.#)))))))..)))))).).	1990	2008	1	-30.1	1	0.04668493	0.515	0	0	-7.400146455	14	18	7	3UTR		0	0
bta-miR-12023	DDX58	XM_002689480	CTCCTCCCGCCCCCCCGC#GGCGGGAGGAGA#(((((((((((.......#))))))))))).	3414	3426	1	-25.8	1	0.06112888	0.441	0	0	-10.39884693	11	12	11	3UTR		0	0
bta-miR-12023	IFNGR2	XM_005201116	CTCCTCCCGCCCCCCCGC#TGGGGGTGCCTGGGAAGAAGTCAGTTGTGGGAGA#((((((((((.((((((.#)))))).))..))))..............)))).	1313	1347	1	-22.6	1	0.009734541	0.559	0	0	-6.762348922	16	34	6	3UTR		0	0
bta-miR-12025	TLR7	XM_005228486	TCGCGGGGTTTTGCAGAGGACT#GTCTTCTGCCCTTGCA#..((((((....(((((((((.#))))))))))))))).	4355	4371	1	-23	1	0.01609437	0.544	0	0	-13.42747463	15	16	15	3UTR		0	0
bta-miR-12025	TLR7	XM_010822250	TCGCGGGGTTTTGCAGAGGACT#GTCTTCTGCCCTTGCA#..((((((....(((((((((.#))))))))))))))).	4251	4267	1	-23	1	0.01609437	0.544	0	0	-13.42747463	15	16	15	3UTR		0	0
bta-miR-12025	TLR7	XM_015461802	TCGCGGGGTTTTGCAGAGGACT#GTCTTCTGCCCTTGCA#..((((((....(((((((((.#))))))))))))))).	4262	4278	1	-23	1	0.01609437	0.544	0	0	-13.42747463	15	16	15	3UTR		0	0
bta-miR-12025	MAVS	NM_001046620	TCGCGGGGTTTTGCAGAGGACT#GGTCCCTGCAACCAATAGATGGGGTAGGGGACATCGCTGTAGCCCCCAGTGGC#((((((((((((((((.(((((#))))))))))).............................))))))..)))).	2037	2090	1	-24.1	1	0.000259469	0.368	0	0	-3.937574446	21	53	11	3UTR		0	0
bta-miR-12025	CD8A	NM_174015	TCGCGGGGTTTTGCAGAGGACT#TCTCTGGGAAATCCCAGCC#..((((((((((.((((((...#)))))).)))))))).)).	1451	1470	1	-23.5	1	1.67E-06	0.5	0	0	-6.246131332	16	19	8	3UTR		0	0
bta-miR-12025	IFNG	NM_174086	TCGCGGGGTTTTGCAGAGGACT#CCTAAGCAAGAATCTGTGGG#(((((((.((((((..(((...#)))..)))))).))))))).	866	886	1	-18.5	1	0.002556835	0.559	0	0	-7.219708016	16	20	7	3UTR		0	0
bta-miR-12025	DDX58	XM_002689480	TCGCGGGGTTTTGCAGAGGACT#TCCTTTCAGAACCCAGTGT#.(((.((((((((.((((((..#)))))))))))))).))).	3220	3239	0.961538462	-22	0	0.02544415	0.5	0	0	-8.76920193	17	19	14	3UTR		0	0
bta-miR-12026	MAVS	NM_001046620	CCCGGGGACTGCTGGCCAGG#CTTGGCTTACCGGTCCCTGGGC#(((((((((((..(((((((#)))))))...))))))))))).	1852	1874	0.980769231	-31.7	1	0.000383932	0.324	0	0	-8.573508368	18	22	11	3UTR		0	0
bta-miR-12027	IRF1	NM_001191261	TGCCGCGCTGTTTCCCTGGTGT#GCAGGCCCCGGCAGCCCCCAGCAGGCCCAGGGAGGCAGGCGTGAGCG#.((((((((((((((((((.((#.)))))))))))))).)))).)).	1933	1980	1	-32.4	1	3.89E-05	0.397	0	0	-3.793324837	20	24	14	3UTR		0	0
bta-miR-12028	STAT1	XM_005202570	TGTCTGGGACCCCGATTCTCT#GAGAATTGGGTAATTTTCACTGGCAA#(((((((((.((((((((((.#))))))))))....)))))..)))).	3384	3410	1	-19.3	1	0.02488129	0.632	0	0	-5.180080915	19	26	10	3UTR		0	0
bta-miR-12028	IRF1	NM_001191261	TGTCTGGGACCCCGATTCTCT#GGACTGTTCCAACGCCAGTGAAATGTGAAGGAAGAATGGGGTCCCTGTGGGACAG#(((((((((((((.(((((((#.))).))))))))))))....))))).	1687	1742	1	-27.3	1	7.01E-07	0.412	0	0	-4.794414364	20	27	12	3UTR		0	0
bta-miR-12028	TRAF3	XM_024981639	TGTCTGGGACCCCGATTCTCT#GGAGAGCTGGGGGAAATCCAGGCG#.(((((((.((((.(((((((#)))))).).))))...))))))).	5377	5401	1	-25.4	1	1.66E-06	0.338	0	0	-5.706554413	18	24	7	3UTR		0	0
bta-miR-12028	TRAF3	XM_024981640	TGTCTGGGACCCCGATTCTCT#GGAGAGCTGGGGGAAATCCAGGCG#.(((((((.((((.(((((((#)))))).).))))...))))))).	5446	5470	1	-25.4	1	1.66E-06	0.338	0	0	-5.706554413	18	24	7	3UTR		0	0
bta-miR-12028	IFNAR1	NM_174552	TGTCTGGGACCCCGATTCTCT#AGAGAAATGGGGAACAGGCT#.(((((...(((((.((((((#)))))).)))))..))))).	2776	2796	1	-22.7	0	0.001981665	0.603	0	0	-9.44248552	16	20	6	3UTR		0	0
bta-miR-12028	IFNAR1	NM_174552	TGTCTGGGACCCCGATTCTCT#CGGGGTCACAGAGAG#(.((((.(((((((.......#))))))).)))).).	2571	2586	1	-21	0	0.000701105	0.397	0	0	-7.613435504	12	15	7	3UTR		0	0
bta-miR-12029	IRF1	NM_001191261	TTTCCGGTCTCCAGAAGTGCCT#CTGGGGACTGGGGC#.(((((((((((((........#))))))))))))).	2934	2948	1	-21.7	1	0.000568604	0.397	0	0	-4.761823478	13	14	13	3UTR		0	0
bta-miR-12030	ISG15	NM_174366	CCCGGGGCCCGGAGCGGCC#GGCCAGGAGGGCCTTAGGGA#((((((((((.....((((#))))....))))))).))).	529	549	0.953846154	-25.1	1	7.55E-05	0.368	0	0	-12.99057232	14	20	7	3UTR		0	0
bta-miR-12030	IFNAR2	NM_174553	CCCGGGGCCCGGAGCGGCC#GGCAATGTTCCAGGGCCCTGT#..(((((((((((((((((#)))..)))))).)))))))).	2169	2190	1	-29.2	1	4.59E-05	0.559	0	0	-4.957000719	17	21	8	3UTR		0	0
bta-miR-12031	IRF1	NM_001191261	ATTGGAGCCAGTCTGCAGAAGC#GCCCTGGGGACTGTTCCAAC#.((((((.((((((.(((..((#)).))).)))))))))))).	1680	1700	1	-21.6	1	1.49E-05	0.441	0	0	-6.842409327	17	20	12	3UTR		0	0
bta-miR-12031	IRF1	NM_001191261	ATTGGAGCCAGTCTGCAGAAGC#TCCAGGGCTGGCTCTG#...(((((((((((...((...#))..))))))))))).	1600	1616	1	-20.3	0	1.67E-05	0.485	0	0	-7.483038834	13	16	11	3UTR		0	0
bta-miR-12032	CD8A	NM_174015	TCTGGCCTGGAGAAGCCCTGG#CCATACTCGGGTAGAGGGCGGGCGGGCCAGAG#(((((((((.....(((((..#.)))))...))))))))).	966	998	1	-27.6	1	8.45E-06	0.382	0	0	-13.49762923	14	19	9	3UTR		0	0
bta-miR-12032	CD8A	NM_174015	TCTGGCCTGGAGAAGCCCTGG#CAGGGCTCCACACAACTGAGATCTTTCTTCTGGAGGCCT#...(((((((((((((((((.#)))))))..................)))))...))))).	1142	1181	1	-23.9	0	0.000487611	0.441	0	0	-6.514540194	17	39	7	3UTR		0	0
bta-miR-12033	CD8A	NM_174015	TGCCCTGGGAGTGTAAATATTGG#GCACCCCAGGCTAGCAG#(((((((((.((((.........#))))))))))...))).	1683	1700	1	-19.1	1	4.58E-05	0.353	0	0	-6.148579555	13	17	10	3UTR		0	0
bta-miR-12033	IFNGR2	XM_005201116	TGCCCTGGGAGTGTAAATATTGG#TTTGCGACCCCAGGGA#..(((((((.(((((((......#))))).))))))))).	1394	1410	1	-20	1	5.92E-06	0.471	0	0	-6.199507188	14	16	9	3UTR		0	0
bta-miR-12034	TLR7	XM_005228486	CCCCGGGGAGCCCGGCGGT#TTGGGCTCTTTGGGGA#(((((((((((((((....#))))))))))))))).	4706	4722	1	-27.8	1	0.001131265	0.544	0	0	-4.170623527	15	16	15	3UTR		0	0
bta-miR-12034	TLR7	XM_010822250	CCCCGGGGAGCCCGGCGGT#TTGGGCTCTTTGGGGA#(((((((((((((((....#))))))))))))))).	4602	4618	1	-27.8	1	0.001131265	0.544	0	0	-4.170623527	15	16	15	3UTR		0	0
bta-miR-12034	TLR7	XM_015461802	CCCCGGGGAGCCCGGCGGT#TTGGGCTCTTTGGGGA#(((((((((((((((....#))))))))))))))).	4613	4629	1	-27.8	1	0.001131265	0.544	0	0	-4.170623527	15	16	15	3UTR		0	0
bta-miR-12034	CD4	NM_001103225	CCCCGGGGAGCCCGGCGGT#CCTATCGGGCCCCTGGGC#.(((((((.((((((.((.#))..))))))))))))).	1330	1348	0.961538462	-27.6	1	2.10E-07	0.324	0	0	-5.082763576	15	18	13	3UTR		0	0
bta-miR-12034	CD4	XM_024991416	CCCCGGGGAGCCCGGCGGT#CCTATCGGGCCCCTGGGC#.(((((((.((((((.((.#))..))))))))))))).	1665	1683	0.961538462	-27.6	1	2.10E-07	0.324	0	0	-5.082763576	15	18	13	3UTR		0	0
bta-miR-12035	IRF3	NM_001029845	ACACCAGGACTTGTCTCCCCAGA#CTGGGGAGGCCTGAGCCCAAGCCCTTCACCTCGACCAATAAACTGGTTCTGGC#...(((((((((((((((((((.#))))))))))...)..............................)))))))).	1485	1538	1	-24.5	0	0.001302906	0.569	0	0	-6.514540194	19	53	10	3UTR		0	0
bta-miR-12035	IRF1	NM_001191261	ACACCAGGACTTGTCTCCCCAGA#TCTGGGGAAGATGGAGTTCTGAGACTGGTGTG#((((((((((((.((((((((((#)))))))).))..)))))......))))))).	1439	1471	1	-28.6	1	0.000264119	0.412	0	0	-5.226705059	22	32	8	3UTR		0	0
bta-miR-12036	IFNGR1	NM_001035063	CGGCTCCGTGACTCGTCCGTGGAC#CCAGGGACGGGGGAGCCT#.((((((....(((((((.(((..#))).))))))))))))).	2035	2053	1	-30	1	5.53E-06	0.353	0	0	-11.23063037	16	18	13	3UTR		0	0
bta-miR-12036	IFNGR1	NM_001035063	CGGCTCCGTGACTCGTCCGTGGAC#GTCCATGGGGTCGCTAAGAGTCGG#((((((.((((((...((((((((#))))))))))))))...)))))).	1921	1945	1	-28.8	0	4.88E-05	0.456	0	0	-7.306599539	20	24	14	3UTR		0	0
bta-miR-12036	IFNGR1	XM_024996482	CGGCTCCGTGACTCGTCCGTGGAC#CCAGGGACGGGGGAGCCT#.((((((....(((((((.(((..#))).))))))))))))).	2212	2230	1	-30	1	1.04E-06	0.368	0	0	-11.23063037	16	18	13	3UTR		0	0
bta-miR-12036	IFNGR1	XM_024996482	CGGCTCCGTGACTCGTCCGTGGAC#GTCCATGGGGTCGCTAAGAGTCGG#((((((.((((((...((((((((#))))))))))))))...)))))).	2098	2122	1	-28.8	0	4.88E-05	0.456	0	0	-7.306599539	20	24	14	3UTR		0	0
bta-miR-12036	CD4	NM_001103225	CGGCTCCGTGACTCGTCCGTGGAC#CCACGGACAGAGGAGCCTGGCGGGCTACTGTCCATGGGGTCT#.(((((((((.(((((((((((..#)))))))).)))....................))))))))).	2015	2057	1	-28.9	1	0.003668411	0.456	0	0	-6.618099313	20	42	9	3UTR		0	0
bta-miR-12036	CD4	XM_024991416	CGGCTCCGTGACTCGTCCGTGGAC#CCACGGACAGAGGAGCCTGGCGGGCTACTGTCCATGGGGTCT#.(((((((((.(((((((((((..#)))))))).)))....................))))))))).	2350	2392	1	-28.9	1	0.003668411	0.456	0	0	-6.618099313	20	42	9	3UTR		0	0
bta-miR-12038	TBK1	XM_005206636	TCTGCAGAAGCTGTCAGTGCCT#GGTGAGATAGCTTCTGTG#...((((((((((((..((((.#)))).)))))))))))).	2759	2777	1	-23.2	0	3.65E-05	0.529	0	0	-6.747589274	16	18	12	3UTR		0	0
bta-miR-12038	TRAF3	XM_024981639	TCTGCAGAAGCTGTCAGTGCCT#AGGCGACTTCGCGCTGACGGCGGCCACAGCAGAA#(((((.(..(((((((((((..#.)))))))))))..)....))))).	2865	2899	1	-27	0	0.000945263	0.382	0	0	-9.208557795	17	25	11	3UTR		0	0
bta-miR-12038	TRAF3	XM_024981640	TCTGCAGAAGCTGTCAGTGCCT#AGGCGACTTCGCGCTGACGGCGGCCACAGCAGAA#(((((.(..(((((((((((..#.)))))))))))..)....))))).	2934	2968	1	-27	0	0.000945263	0.382	0	0	-9.208557795	17	25	11	3UTR		0	0
bta-miR-12039	TLR7	XM_005228486	CCAGGGCCCTGGCTTCTTCTCT#AGGAGAAGCTTGGCTGCCTTGA#.((((((((.((((((((((..#)))))))))).))..)))))).	4160	4182	1	-25.8	1	6.85E-05	0.471	0	0	-5.035831306	18	22	10	3UTR		0	0
bta-miR-12039	TLR7	XM_010822250	CCAGGGCCCTGGCTTCTTCTCT#AGGAGAAGCTTGGCTGCCTTGA#.((((((((.((((((((((..#)))))))))).))..)))))).	4056	4078	1	-25.8	1	6.85E-05	0.471	0	0	-5.035831306	18	22	10	3UTR		0	0
bta-miR-12039	TLR7	XM_015461802	CCAGGGCCCTGGCTTCTTCTCT#AGGAGAAGCTTGGCTGCCTTGA#.((((((((.((((((((((..#)))))))))).))..)))))).	4067	4089	1	-25.8	1	6.85E-05	0.471	0	0	-5.035831306	18	22	10	3UTR		0	0
bta-miR-12039	CD4	NM_001103225	CCAGGGCCCTGGCTTCTTCTCT#GGGGACCAGATGAATGTAGCCGGGGCCTGTGGC#((((((((((((((.(((((((#.))).))).).))))))))))).))).	1350	1383	1	-29.2	1	1.23E-05	0.265	0	0	-4.673024006	21	27	11	3UTR		0	0
bta-miR-12039	CD4	XM_024991416	CCAGGGCCCTGGCTTCTTCTCT#GGGGACCAGATGAATGTAGCCGGGGCCTGTGGC#((((((((((((((.(((((((#.))).))).).))))))))))).))).	1685	1718	1	-29.2	1	1.23E-05	0.265	0	0	-4.673024006	21	27	11	3UTR		0	0
bta-miR-12039	IFNAR1	NM_174552	CCAGGGCCCTGGCTTCTTCTCT#AGAGTGGGAGCCTGGGCTTTT#..(((((((.(((((((.((((#)))).))))))).))))))).	1907	1928	1	-27.9	1	1.10E-05	0.515	0	0	-6.199507188	18	21	7	3UTR		0	0
bta-miR-12041	IFNAR1	NM_174552	ACTGAAGGCCTTGCACCTCTGAAT#TCAGAGTGTGGGAGGA#........((((.(((((((((..#)))))).))).)))).	3134	3150	1	-20.5	0	0.02154478	0.632	0	0	-20.71301048	13	16	6	3UTR		0	0
bta-miR-12042	TRAF3	NM_001205586	TGTGTCTTTCCTTCTGTGTGTGCT#CACACACACCTGGGGATAGCTGGACATG#.(((((((((((..((((((((..#))))))))...))))).....)))))).	2093	2121	1	-21.3	1	0.00054355	0.588	0	0	-5.939295368	19	28	8	3UTR		0	0
bta-miR-12042	IFNAR1	NM_174552	TGTGTCTTTCCTTCTGTGTGTGCT#GCATGCACTCAAGGAAATGCAA#..(((.(((((((..((((((((.#))))))))..))))))).))).	3101	3123	1	-22.8	0	0.1609147	0.544	0	0	-8.450248958	18	22	8	3UTR		0	0
bta-miR-12042	IFNAR2	NM_174553	TGTGTCTTTCCTTCTGTGTGTGCT#CACAGGCTTGAGGAAAGACCAG#((.((((((((((..((.((((..#)))).))..)))))))))))).	2302	2324	1	-24.2	0	0.002078346	0.559	0	0	-7.087403398	18	22	12	3UTR		0	0
bta-miR-12042	DDX58	XM_002689480	TGTGTCTTTCCTTCTGTGTGTGCT#GGCGGGAGGAGAAGGGGACGGCAGAG#(.(((((((((((((.(.(.((((#)))).).).))))))))).)))).).	3414	3440	1	-21.3	1	0.07167898	0.441	0	0	-5.334299409	20	26	9	3UTR		0	0
bta-miR-12043	CD4	NM_001103225	CCTCCAGGGCTAGGAGGTGG#CCTCCCTCCTGGTCGAGGGGGC#(((((..((((((((((.((#))..))))))))))..))))).	1389	1411	1	-28.9	0	2.76E-10	0.294	0	0	-7.382219742	17	22	10	3UTR		0	0
bta-miR-12043	CD4	XM_024991416	CCTCCAGGGCTAGGAGGTGG#CCTCCCTCCTGGTCGAGGGGGC#(((((..((((((((((.((#))..))))))))))..))))).	1724	1746	1	-28.9	0	2.76E-10	0.294	0	0	-7.382219742	17	22	10	3UTR		0	0
bta-miR-12043	IFNAR2	NM_174553	CCTCCAGGGCTAGGAGGTGG#CCTTTGGGGCCTCCGAGTGTTCTCCCCTGGGGA#.((((((((((.((((((..#.)))))).)).......)))))))).	1915	1948	1	-25.3	1	1.35E-06	0.441	0	0	-7.140128147	16	26	8	3UTR		0	0
bta-miR-12043	IFNGR2	XM_005201116	CCTCCAGGGCTAGGAGGTGG#GCTTCCGGTGCTGGAGA#.((((((.(((.((((((..#))))))))).)))))).	1965	1982	1	-24.1	1	6.97E-05	0.412	0	0	-9.453763076	15	17	9	3UTR		0	0
bta-miR-12045	IRF1	NM_001191261	ACCCGGGAAGTCCCTGACACT#AGTGGAAGTCTGGAGTCCTAATCACTGGACACCAGGGATTTCCCTGGGTT#((((((((((((((((.....#.)))))))))))).)))).	2753	2803	1	-29.5	1	4.51E-07	0.662	0	0	-3.937574446	16	19	12	3UTR		0	0
bta-miR-12046	STAT1	XM_005202570	TTCTGCTCCCTGCCCTGTAG#ACAGAAGTGGTTTGGGGAGTAGGT#.(((((((((((((((((..#))))....)))..)))))))))).	3545	3569	1	-21.3	1	0.000265391	0.574	0	0	-3.793324837	17	24	10	3UTR		0	0
bta-miR-12046	CD4	NM_001103225	TTCTGCTCCCTGCCCTGTAG#AGAGGGCAGGGACTAGC#..(((.((((((((((.(..#).)))))))))).))).	1633	1650	1	-23.8	0	2.86E-05	0.382	0	0	-6.857959481	14	17	10	3UTR		0	0
bta-miR-12046	CD4	XM_024991416	TTCTGCTCCCTGCCCTGTAG#AGAGGGCAGGGACTAGC#..(((.((((((((((.(..#).)))))))))).))).	1968	1985	1	-23.8	0	2.86E-05	0.382	0	0	-6.857959481	14	17	10	3UTR		0	0
bta-miR-12046	IFNAR1	NM_174552	TTCTGCTCCCTGCCCTGTAG#ATGGGGAACAGGCTGAGTAGAGA#((((((((((((((((((..#))))))..))))..)))))))).	2782	2805	1	-21.2	1	0.01087072	0.603	0	0	-3.937574446	18	23	8	3UTR		0	0
bta-miR-12046	IFNAR2	NM_174553	TTCTGCTCCCTGCCCTGTAG#CTGGGGGGAGGGGAGGTGGGAA#(((((((((((.((((.(((#))).)))).)))))).))))).	1989	2011	1	-24.2	1	0.01931755	0.5	0	0	-7.284377756	18	22	6	3UTR		0	0
bta-miR-12047	IRF1	NM_001191261	CAGGAAACAGGACCTTTGCCT#GGAGAGGGTTTTGCTATTCCTGA#((((((.((((((((((.((.#)).))))))))))...)))))).	1531	1554	1	-22.3	0	0.003676344	0.412	0	0	-5.481260981	18	23	10	3UTR		0	0
bta-miR-12048	CD8A	NM_174015	CAAGGAGGAGGTGAAGCACCAGA#CTGGTGGGGGCCTCGGCACCCACTCAGCCCCAACTTCTCCTCCACCC#...((.(((((.((((((((((.#))))))...........................)))).))))).)).	1036	1083	1	-22.8	0	0.2167734	0.397	0	0	-11.76230226	17	47	6	3UTR		0	0
bta-miR-12048	IFNAR1	NM_174552	CAAGGAGGAGGTGAAGCACCAGA#CTGGGCTTTTTGCTCTTCTC#...(((((((..(((((.((((.#)))))))))...))))))).	1918	1938	1	-21.3	0	2.27E-05	0.529	0	0	-12.68611798	16	20	9	3UTR		0	0
bta-miR-12049	MAVS	NM_001046620	TGCCCTGCAGCTTCCTAGGCT#AGCCCCCTGCAGAGCAGTAGGGAGCTGCTACTCATTTTTAAGGA#...((((((((((((((.(((#.)))..)))))))))))............))).	2095	2139	1	-23.3	0	0.01302776	0.471	0	0	-6.514540194	17	33	11	3UTR		0	0
bta-miR-12049	IRF1	NM_001191261	TGCCCTGCAGCTTCCTAGGCT#GCCTCAGAGGAGCTCTGCCCTGCTCCCTGCCTAGGCTGAGGGGCT#.(((((.((((...((((((.#.)))))))))).))))).	1752	1797	1	-26	0	1.14E-05	0.441	0	0	-10.82978521	15	18	10	3UTR		0	0
bta-miR-12049	CD8A	NM_174015	TGCCCTGCAGCTTCCTAGGCT#AGGCTACGAGCCCAGCTGCAGCCCTACAAGGCAT#((((((((((((((.(((.((#)).))).))....))))))))........)))).	1728	1762	1	-21.3	1	0.000452836	0.5	0	0	-4.673024006	19	34	8	3UTR		0	0
bta-miR-12049	IFNGR2	XM_005201116	TGCCCTGCAGCTTCCTAGGCT#GCCTGGGAAGAAGTCAGTTGTGGGA#...(((((((((((((((((.#)))))))).......))))))))).	1320	1345	0.961538462	-25.5	0	0.01199974	0.574	0	0	-6.514540194	17	25	9	3UTR		0	0
bta-miR-12050	IFNGR1	XM_024996482	TGGCTGCTGTCGTCCTTCCTACT#AGGGACGGGGGAGCCT#.((((.((.((((((((......#)))))))).)))))).	2214	2230	0.961538462	-21.4	0	1.04E-06	0.368	0	0	-6.750673257	14	16	8	3UTR		0	0
bta-miR-12050	IFNGR1	NM_001035063	TGGCTGCTGTCGTCCTTCCTACT#AGGGACGGGGGAGCCT#.((((.((.((((((((......#)))))))).)))))).	2037	2053	1	-21.4	0	5.53E-06	0.353	0	0	-6.750673257	14	16	8	3UTR		0	0
bta-miR-12050	TRAF3	XM_024981639	TGGCTGCTGTCGTCCTTCCTACT#GGTGGGCAGGCGACTTCGCGCTGACGGCGGCCAC#(((((((((((((((((((((((#)))))).))).)))........))))))))))).	2858	2892	1	-30.6	1	8.18E-06	0.353	0	0	-3.937574446	23	34	11	3UTR		0	0
bta-miR-12050	TRAF3	XM_024981640	TGGCTGCTGTCGTCCTTCCTACT#GGTGGGCAGGCGACTTCGCGCTGACGGCGGCCAC#(((((((((((((((((((((((#)))))).))).)))........))))))))))).	2927	2961	1	-30.6	1	8.18E-06	0.353	0	0	-3.937574446	23	34	11	3UTR		0	0
bta-miR-12053	TLR7	XM_005228486	TATCCAGGACTAGGTCTGCAGA#TGTGCAGACCATGTGCTGGC#...((((.((..((((((((.(#).))))))))..)).)))).	4629	4649	1	-24.3	0	3.66E-06	0.397	0	0	-14.99975291	15	20	8	3UTR		0	0
bta-miR-12053	TLR7	XM_010822250	TATCCAGGACTAGGTCTGCAGA#TGTGCAGACCATGTGCTGGC#...((((.((..((((((((.(#).))))))))..)).)))).	4525	4545	1	-24.3	0	3.66E-06	0.397	0	0	-14.99975291	15	20	8	3UTR		0	0
bta-miR-12053	TLR7	XM_015461802	TATCCAGGACTAGGTCTGCAGA#TGTGCAGACCATGTGCTGGC#...((((.((..((((((((.(#).))))))))..)).)))).	4536	4556	1	-24.3	0	3.66E-06	0.397	0	0	-14.99975291	15	20	8	3UTR		0	0
bta-miR-12053	MAVS	NM_001046620	TATCCAGGACTAGGTCTGCAGA#CTGGGTCAGATGGGAGGCAGGGGGCCACAGGCCTAGTCCTTGGGG#..((((((((((((((((....#.))))))))))))).))).	1760	1805	1	-27.2	1	1.48E-07	0.397	0	0	-4.957000719	16	19	13	3UTR		0	0
bta-miR-12053	CD8B	NM_001105344	TATCCAGGACTAGGTCTGCAGA#GCAGACCCAGATTGGAA#..(((((..((.(((((((...#))))))).)).))))).	1152	1169	0.961538462	-20.8	0	0.008764386	0.412	0	0	-11.67382862	14	17	7	3UTR		0	0
bta-miR-12053	TRAF3	XM_024981639	TATCCAGGACTAGGTCTGCAGA#CTGCCGACCGCCCTGGGTGT#((((((((....((((.((((.#)))).))))..)))))))).	3665	3685	1	-24.6	1	6.58E-06	0.279	0	0	-12.40804836	16	20	8	3UTR		0	0
bta-miR-12053	TRAF3	XM_024981640	TATCCAGGACTAGGTCTGCAGA#CTGCCGACCGCCCTGGGTGT#((((((((....((((.((((.#)))).))))..)))))))).	3734	3754	1	-24.6	1	6.58E-06	0.279	0	0	-12.40804836	16	20	8	3UTR		0	0
bta-miR-12053	JAK1	NM_001206534	TATCCAGGACTAGGTCTGCAGA#CAGAATTGGTTCTGGATGC#(((((((((((((.((((....#)))).))))))))))))).	4585	4604	1	-21.7	1	2.51E-05	0.559	0	0	-4.794414364	17	19	13	3UTR		0	0
bta-miR-12053	IFNG	NM_174086	TATCCAGGACTAGGTCTGCAGA#TGCCATCTAGTCACTACTTATCTGAGACTAGATCTGGATT#.(((((((.(((.((((.((((#.))))))))))).))))))).	937	977	1	-19.9	1	0.003667918	0.559	0	0	-6.138845108	18	21	11	3UTR		0	0
bta-miR-12053	DDX58	XM_002689480	TATCCAGGACTAGGTCTGCAGA#TTTGCAGGCAGAGTCAGAGAA#..((...((((..(((((((((#)))))))))..))))...)).	4828	4849	1	-19.1	0	0.000145894	0.588	0	0	-17.15661711	15	21	9	3UTR		0	0
bta-miR-12053	IFNGR2	XM_005201116	TATCCAGGACTAGGTCTGCAGA#CTGTATAGTCCATGGAATTCTCCAGGCCAGAGTCCTGGAG#..(((((((((.((((((.(((#.))).))))))..))))))))).	1410	1450	1	-28.7	1	1.05E-07	0.456	0	0	-8.303804029	18	23	9	3UTR		0	0
bta-miR-12053	IFNGR2	XM_005201116	TATCCAGGACTAGGTCTGCAGA#TTGTTGCCTGGCCTGGGTGG#((((((((.((((((..((((.#)))).)))))))))))))).	1676	1696	1	-24	1	3.15E-06	0.456	0	0	-5.227013185	18	20	14	3UTR		0	0
bta-miR-12054	IFNGR1	XM_024996482	CTGGAGGTGGGGATGCAC#TGCATTGGAGAAGGAAATGGCAACCCACTCCAGT#(((((.(((((..(((..#.))).)))))))))).	2160	2194	1	-20.6	0	0.000159253	0.485	0	0	-10.47446713	13	16	10	3UTR		0	0
bta-miR-12054	MAVS	NM_001046620	CTGGAGGTGGGGATGCAC#GCCTCCTCATCCCAGT#((((.((((((((.((..#)).)))))))))))).	2271	2287	1	-21.7	0	0.2370245	0.426	0	0	-8.913451539	14	16	12	3UTR		0	0
bta-miR-12054	CD4	NM_001103225	CTGGAGGTGGGGATGCAC#TGCAACCTCCCCACCATGCTCCAC#.((((((((((((((((.#))))...))))))))....)))).	1276	1300	0.961538462	-23.1	1	0.110794	0.338	0	0	-3.793324837	16	24	8	3UTR		0	0
bta-miR-12054	CD4	NM_001103225	CTGGAGGTGGGGATGCAC#GCAATCCCCACCCTTTCCC#..((((((((((((((..#))).))))))))...))).	2798	2817	0.961538462	-23.1	1	0.8226408	0.515	0	0	-4.957000719	14	19	8	3UTR		0	0
bta-miR-12054	CD4	XM_024991416	CTGGAGGTGGGGATGCAC#TGCAACCTCCCCACCATGCTCCAC#.((((((((((((((((.#))))...))))))))....)))).	1611	1635	0.961538462	-23.1	1	0.110794	0.338	0	0	-3.793324837	16	24	8	3UTR		0	0
bta-miR-12054	CD4	XM_024991416	CTGGAGGTGGGGATGCAC#GCAATCCCCACCCTTTCCC#..((((((((((((((..#))).))))))))...))).	3133	3152	0.961538462	-23.1	1	0.8226408	0.515	0	0	-4.957000719	14	19	8	3UTR		0	0
bta-miR-12054	CD4	NM_001103225	CTGGAGGTGGGGATGCAC#GTGCCCCCACCGGCTCCAGA#((((((((((((..((((#)))))))))))...))))).	1209	1229	1	-25.6	1	1.71E-05	0.397	0	0	-6.083544976	16	20	11	3UTR		0	0
bta-miR-12054	CD4	NM_001103225	CTGGAGGTGGGGATGCAC#TGGGTCTGCTCCTCCAGA#(((((((.(.((((.((.#)).)))).).))))))).	1413	1431	1	-23.2	1	4.50E-05	0.382	0	0	-8.229165404	14	18	7	3UTR		0	0
bta-miR-12054	CD4	XM_024991416	CTGGAGGTGGGGATGCAC#TGGGTCTGCTCCTCCAGA#(((((((.(.((((.((.#)).)))).).))))))).	1748	1766	1	-23.2	1	4.50E-05	0.382	0	0	-8.229165404	14	18	7	3UTR		0	0
bta-miR-12054	IRF1	NM_001191261	CTGGAGGTGGGGATGCAC#GCACCACCTCCAGG#((((((((((...(((..#))))))))))))).	1592	1606	1	-23.6	1	0.003377762	0.441	0	0	-11.39828284	13	14	13	3UTR		0	0
bta-miR-12054	TANK	XM_005202473	CTGGAGGTGGGGATGCAC#GCGTATGTGAATTCTGTCAAGCAGTTTTCCCACCATCCAT#.(((((((((((((((..#.)))...)))))))).)))).	1447	1487	1	-22.1	1	0.09446424	0.5	0	0	-3.793324837	15	21	8	3UTR		0	0
bta-miR-12054	CD8A	NM_174015	CTGGAGGTGGGGATGCAC#GCAACCTGACCTCTG#..((((((.(((.(((..#))).))).)))))).	1429	1444	1	-20.4	1	0.1087514	0.544	0	0	-7.30252099	12	15	6	3UTR		0	0
bta-miR-12054	IFNAR1	NM_174552	CTGGAGGTGGGGATGCAC#GTGCATCGTCAGCTTCT#..((((.(((.(((((((#))))))).))).)))).	2954	2971	1	-21.7	0	0.002851687	0.632	0	0	-9.32546173	14	17	7	3UTR		0	0
bta-miR-12054	IFNAR2	NM_174553	CTGGAGGTGGGGATGCAC#CCCCACCCCCAGC#((((.(((((((......#))))))).)))).	1889	1902	1	-22.1	0	0.001174318	0.338	0	0	-11.17108079	11	13	7	3UTR		0	0
bta-miR-12055	TLR7	XM_005228486	TTCTCCTCGCCCTCGGAGAACT#TGTGTGAGGGTATGGAGAGA#((((((..(((((((.(.(...#).).)))))))..)))))).	5019	5039	1	-22.5	0	0.00119151	0.5	0	0	-8.027944991	15	20	7	3UTR		0	0
bta-miR-12055	TLR7	XM_010822250	TTCTCCTCGCCCTCGGAGAACT#TGTGTGAGGGTATGGAGAGA#((((((..(((((((.(.(...#).).)))))))..)))))).	4915	4935	1	-22.5	0	0.00119151	0.5	0	0	-8.027944991	15	20	7	3UTR		0	0
bta-miR-12055	TLR7	XM_015461802	TTCTCCTCGCCCTCGGAGAACT#TGTGTGAGGGTATGGAGAGA#((((((..(((((((.(.(...#).).)))))))..)))))).	4926	4946	1	-22.5	0	0.00119151	0.5	0	0	-8.027944991	15	20	7	3UTR		0	0
bta-miR-12055	IRF1	NM_001191261	TTCTCCTCGCCCTCGGAGAACT#AGCAGATTTGAGGGGGAGGGGC#..((((((.((((((((.....#.)))))))).)))))).	2894	2916	1	-24.6	1	0.01076677	0.382	0	0	-6.013390378	14	17	8	3UTR		0	0
bta-miR-12055	IRF1	NM_001191261	TTCTCCTCGCCCTCGGAGAACT#GTGAAATCCTTTCAGCTGTGGTCATGGAGAAGAGGGCAGGAGAAA#(((((((.((((((........#.))))))))))))).	2222	2267	1	-23.6	1	0.06325115	0.485	0	0	-7.219708016	13	15	13	3UTR		0	0
bta-miR-12055	IFNAR2	NM_174553	TTCTCCTCGCCCTCGGAGAACT#GGGCCTCCGAGTGTTCTCCCCTGGGGAGGAGT#..((((((.(((..(((((((.#.)))))))...))))))))).	1921	1953	1	-27.2	1	1.64E-06	0.471	0	0	-8.159360908	16	21	9	3UTR		0	0
bta-miR-12055	DDX58	XM_002689480	TTCTCCTCGCCCTCGGAGAACT#AGTGGATTAGAGCACTCGATTCTTTGTTGGCTGGGAGAGC#(((((((.(((..(((((((..#.)))))))..))).))))))).	3142	3182	1	-22.8	1	0.000695252	0.574	0	0	-10.8871433	17	22	7	3UTR		0	0
bta-miR-12055	IFNGR2	XM_005201116	TTCTCCTCGCCCTCGGAGAACT#AGTCTCATCACAAAAAGACCTTGGGGGTGCCTGGGAAGAAGTCAGTTGTGGGAGAGA#((((((((((((((((......#.)))))))))....................))))))).	1292	1349	1	-19.4	1	0.004614702	0.544	0	0	-3.937574446	16	38	9	3UTR		0	0
bta-miR-12056	MAVS	NM_001046620	CTGGGATGGGGTTGGGAAGGG#CCTAAAGAGCCCCTCTCCAGCCTCCTCATCCCAGT#((((((((((((((((.((((#.)))).))))))))...)))))))).	2252	2287	1	-31.7	1	0.2370245	0.426	0	0	-3.937574446	20	26	8	3UTR		0	0
bta-miR-12056	IRF7	NM_001105040	CTGGGATGGGGTTGGGAAGGG#CCAGACCCCCAACCCCTTCCAA#.(((((.(((((((((...((#)).....)))))))))))))).	1866	1888	1	-25.2	0	0.4415504	0.529	0	0	-5.337011372	16	22	14	3UTR		0	0
bta-miR-12056	IRF1	NM_001191261	CTGGGATGGGGTTGGGAAGGG#CCCAGCCCCATAAAGATCCCT#..((((((((((((((.....#))))))))))......)))).	2500	2521	1	-25.6	1	0.01456922	0.456	0	0	-4.957000719	14	21	10	3UTR		0	0
bta-miR-12056	TRAF3	XM_024981639	CTGGGATGGGGTTGGGAAGGG#CCTGCGTCCCAGCCCCATCGCCT#..(((((((((((((((.(((#)))...))))))))))))).)).	4508	4531	1	-31.3	1	0.002377689	0.265	0	0	-4.957000719	18	23	13	3UTR		0	0
bta-miR-12056	TRAF3	XM_024981640	CTGGGATGGGGTTGGGAAGGG#CCTGCGTCCCAGCCCCATCGCCT#..(((((((((((((((.(((#)))...))))))))))))).)).	4577	4600	1	-31.3	1	0.002377689	0.265	0	0	-4.957000719	18	23	13	3UTR		0	0
bta-miR-12056	DDX58	XM_002689480	CTGGGATGGGGTTGGGAAGGG#CCACCTCATCCTGGT#(((((((((((.(((......#)))))))))))))).	4795	4810	1	-21.3	1	0.000321094	0.529	0	0	-7.517426836	14	15	14	3UTR		0	0
bta-miR-12056	IFNGR2	XM_005201116	CTGGGATGGGGTTGGGAAGGG#CCTTTCCCTTCTCCAGGGGATCTTCCAAACCCAGG#(((((.(((((..((((((((#))))))))..)))))..............))))).	1457	1492	0.980769231	-26.9	0	0.001949474	0.456	0	0	-10.47446713	18	35	8	3UTR		0	0
bta-miR-12056	IFNGR2	XM_005201116	CTGGGATGGGGTTGGGAAGGG#CCCTTTGGGCAGGTCACGGAACCTGTCCCAGCCTCTCCTG#..((((.((((((((((.(((#.))).)))))))))))))).	1739	1779	1	-27.4	0	6.96E-05	0.397	0	0	-6.500687254	17	20	14	3UTR		0	0
bta-miR-12057	TLR7	XM_005228486	ACTGGGAGTGGAAGGAGAGCC#GCTCCTTGCTCTTTCTCTCCTGGG#.(((((((.(((((((((((.#)))).....)))))))))))))).	4675	4699	0.991452991	-21.6	1	0.000377855	0.471	0	0	-4.849714496	18	24	14	3UTR		0	0
bta-miR-12057	TLR7	XM_010822250	ACTGGGAGTGGAAGGAGAGCC#GCTCCTTGCTCTTTCTCTCCTGGG#.(((((((.(((((((((((.#)))).....)))))))))))))).	4571	4595	0.991452991	-21.6	1	0.000377855	0.471	0	0	-4.849714496	18	24	14	3UTR		0	0
bta-miR-12057	CD4	NM_001103225	ACTGGGAGTGGAAGGAGAGCC#GGCCGCCTCCCTCCCTCCTGGTC#((((((((.(((.((((.(((#)))...)))).))))))))))).	1380	1403	1	-25.6	1	0.002016331	0.294	0	0	-6.283094717	18	23	11	3UTR		0	0
bta-miR-12057	CD4	NM_001103225	ACTGGGAGTGGAAGGAGAGCC#GCTCTCCTCCTCGTCCCCATTTTCTACTCCA#....((((((((((((((((.#))))))))..............)))))))).	1432	1463	1	-25.1	0	0.8221529	0.5	0	0	-9.546562469	16	31	8	3UTR		0	0
bta-miR-12057	CD4	XM_024991416	ACTGGGAGTGGAAGGAGAGCC#GGCCGCCTCCCTCCCTCCTGGTC#((((((((.(((.((((.(((#)))...)))).))))))))))).	1715	1738	1	-25.6	1	0.002016331	0.294	0	0	-6.283094717	18	23	11	3UTR		0	0
bta-miR-12057	CD4	XM_024991416	ACTGGGAGTGGAAGGAGAGCC#GCTCTCCTCCTCGTCCCCATTTTCTACTCCA#....((((((((((((((((.#))))))))..............)))))))).	1767	1798	1	-25.1	0	0.8221529	0.5	0	0	-9.546562469	16	31	8	3UTR		0	0
bta-miR-12057	DDX58	XM_002689480	ACTGGGAGTGGAAGGAGAGCC#GCCATCCTTCCTTTCAGAACCCAGTG#((((((((.(((((((..((.#))..))))))).)).....)))))).	3212	3238	1	-22	1	0.002128622	0.5	0	0	-4.993964104	17	26	7	3UTR		0	0
bta-miR-12058	CD8A	NM_174015	GTTCTTCCAGTAGTCATGTGC#GCAAAAAATGCATGCTCACTGGGAGAAA#.((((((((((((.(((((..#.))))))).)))))))))).	1782	1810	1	-21.4	1	0.008636744	0.618	0	0	-4.650164755	17	20	10	3UTR		0	0
bta-miR-12059	IFNGR2	XM_005201116	TCTCCTCCCACCCTGCCTCCT#GGCCTGGGTGGTCAGGAGAC#((((((.((((((.(((....#)))..))))))..)))))).	1685	1705	1	-25.8	0	0.000577449	0.412	0	0	-6.338100899	15	20	6	3UTR		0	0
bta-miR-12060	CD4	NM_001103225	TTGGGAGACCAGGGGAAGACT#GTCTATGGGCTTCCCTGGTGGCTCAAA#(((((..(((((((((((((.#))))......)))))))))..))))).	1878	1905	1	-23.9	0	8.28E-06	0.471	0	0	-7.382219742	18	27	9	3UTR		0	0
bta-miR-12060	CD4	XM_024991416	TTGGGAGACCAGGGGAAGACT#GTCTATGGGCTTCCCTGGTGGCTCAAA#(((((..(((((((((((((.#))))......)))))))))..))))).	2213	2240	1	-23.9	0	8.28E-06	0.471	0	0	-7.382219742	18	27	9	3UTR		0	0
bta-miR-12060	CD8B	NM_001105344	TTGGGAGACCAGGGGAAGACT#GGTCCCCTTAGTCTTCCT#..(((((((.(((((..((((#))))))))).))))))).	1100	1118	1	-21.4	1	0.01252951	0.397	0	0	-6.432556268	16	18	9	3UTR		0	0
bta-miR-12060	IFNAR1	NM_174552	TTGGGAGACCAGGGGAAGACT#AGTCCAGAAGATACCCTCTGTCTCCCT#..((((((.((((((......#.)))))))))))).	2121	2148	1	-21.6	1	0.005304328	0.441	0	0	-6.246439458	12	14	12	3UTR		0	0
bta-miR-12060	DDX58	XM_002689480	TTGGGAGACCAGGGGAAGACT#GTTGGCTCTTGGACCTTTCTCCTT#..(((((((((((((..(((.#)))..))))))).....)))))).	3932	3956	1	-20.7	1	0.01805837	0.706	0	0	-5.1900498	16	24	7	3UTR		0	0
bta-miR-12061	MAVS	NM_001046620	TGTGGGACCTGGGTCTTGTGG#CAGGGGGCCACAGGCCTAG#..((((.((((((((((.((.#)).)))))).)))))))).	1777	1796	1	-23.2	0	2.11E-07	0.397	0	0	-6.500687254	16	19	8	3UTR		0	0
bta-miR-12061	CD8B	NM_001105344	TGTGGGACCTGGGTCTTGTGG#CCACATTTCTTTGCCCAGGTAGGGCAATGACACTGAGACCCGAATCTCTCATGGGATGGTGATGGGATGGGTCCCC#...(((((((((((((((((.#.))).)))))))...........................))))))).	1031	1107	1	-24.9	0	1.18E-05	0.441	0	0	-6.514540194	17	47	7	3UTR		0	0
bta-miR-12061	IRF1	NM_001191261	TGTGGGACCTGGGTCTTGTGG#GCAAGTGTACTCAGGTGCTACT#.((((.(((((((((((((..#)))))...)))))))).)))).	2432	2454	1	-23.4	0	0.000116346	0.574	0	0	-5.694283599	17	22	8	3UTR		0	0
bta-miR-12061	IFNGR2	XM_005201116	TGTGGGACCTGGGTCTTGTGG#CCTTGGTTCTGGCAAGGCCTAGGGCCCT#...(((.((((((((((((.(#.).)))))))))))).))).	1715	1743	1	-26.9	0	7.24E-06	0.353	0	0	-8.058226729	16	20	12	3UTR		0	0
bta-miR-12062	CD8B	NM_001105344	TGGGATGGTCCTGTGTCACT#GGTGATGGGATGGGTCCCC#.(((((.(((((..((((((#)))))))))))..))))).	1088	1107	1	-19.6	0	1.18E-05	0.441	0	0	-7.482981902	16	19	11	3UTR		0	0
bta-miR-12062	TRAF3	XM_024981639	TGGGATGGTCCTGTGTCACT#GTGACCAGTGACCACGTCCCGT#(((((((((((((.(((((.#)))))))).)))))..))))).	6191	6213	1	-25.9	1	0.002135244	0.529	0	0	-4.794414364	18	22	8	3UTR		0	0
bta-miR-12062	TRAF3	XM_024981640	TGGGATGGTCCTGTGTCACT#GTGACCAGTGACCACGTCCCGT#(((((((((((((.(((((.#)))))))).)))))..))))).	6260	6282	1	-25.9	1	0.002135244	0.529	0	0	-4.794414364	18	22	8	3UTR		0	0
bta-miR-12062	CD8A	NM_174015	TGGGATGGTCCTGTGTCACT#AGCTGGCACAGGCCCTGGCACCCCAG#((((..((.(((((((((((#)).))))))))).))......)))).	1666	1692	1	-21.5	0	4.80E-05	0.382	0	0	-11.01396004	17	26	9	3UTR		0	0
bta-miR-12062	IFNAR1	NM_174552	TGGGATGGTCCTGTGTCACT#CACAGTTACCCATCCCT#.(((((((..(((((.....#)))))....))))))).	2645	2662	1	-18.5	1	0.1260887	0.603	0	0	-6.325270044	12	17	7	3UTR		0	0
bta-miR-12063	TLR7	XM_005228486	ACTGGTCCAGGAAGATTCT#TCTCTCCTGGGCCTGTT#((.((((((((((((....#))).))))))))).)).	4688	4705	1	-19.5	0	0.000510849	0.5	0	0	-5.728163001	14	17	9	3UTR		0	0
bta-miR-12063	TLR7	XM_010822250	ACTGGTCCAGGAAGATTCT#TCTCTCCTGGGCCTGTT#((.((((((((((((....#))).))))))))).)).	4584	4601	1	-19.5	0	0.000510849	0.5	0	0	-5.728163001	14	17	9	3UTR		0	0
bta-miR-12063	TLR7	XM_015461802	ACTGGTCCAGGAAGATTCT#TCTCTCCTGGGCCTGTT#((.((((((((((((....#))).))))))))).)).	4595	4612	1	-19.5	0	0.000510849	0.5	0	0	-5.728163001	14	17	9	3UTR		0	0
bta-miR-12063	IRF1	NM_001191261	ACTGGTCCAGGAAGATTCT#TTCCTGGACCCAGG#.((((((((((((......#)))))))))).)).	2719	2733	1	-20.2	1	4.79E-06	0.441	0	0	-5.618663395	12	14	10	3UTR		0	0
bta-miR-1224	TLR7	XM_015461802	GTGAGGACTCGGGAGGTGGAG#CTCCATTTGCACTTGAGTCTTTG#..(((((((((((((((((((#))))))))...))))))))))).	4240	4263	1	-22	1	0.08314667	0.559	0	0	-4.957000719	19	23	11	3UTR		0	0
bta-miR-1224	STAT1	XM_005202570	GTGAGGACTCGGGAGGTGGAG#CCTCCTCTCAGTTTTTACA#(((((((((.((((((.((..#)).))))))))))))))).	3770	3789	1	-23	1	0.1877689	0.737	0	0	-5.180080915	17	19	15	3UTR		0	0
bta-miR-1224	CD8B	NM_001105344	GTGAGGACTCGGGAGGTGGAG#CTTCAGTTTCTGAGGACCTCC#..((((.((((((((.(((((#))))).))))))))..)))).	1207	1228	1	-22.5	0	9.08E-06	0.441	0	0	-6.733736335	17	21	8	3UTR		0	0
bta-miR-1224	CD8A	NM_174015	GTGAGGACTCGGGAGGTGGAG#CTTCGCACTGAGAACTCTCCTGAGATCCTTC#..(((((((((((((((((((#))))))..........)))))))).))))).	780	811	1	-23.1	1	0.000996192	0.529	0	0	-4.957000719	19	31	8	3UTR		0	0
bta-miR-1224	IFNAR2	NM_174553	GTGAGGACTCGGGAGGTGGAG#CTACACTCTTGAGAATTCAACTCTCAGCCCTCCTCAA#.((((((((((((((((((..#)))).)))))))).................)))))).	2468	2505	1	-21.4	1	0.000207591	0.515	0	0	-3.793324837	18	37	8	3UTR		0	0
bta-miR-1225-3p	IFNGR1	NM_001035063	CCGAGCCCCTGTGCCGCCCCCAG#CTGGTAGGCTGCAGTCCATGGGGTCGCTAAGAGTCGGA#((((((((((((((.(((.((((#))))..))).)))...)).))))).........)))).	1908	1946	1	-25.1	1	0.005533081	0.456	0	0	-4.673024006	21	38	5	3UTR		0	0
bta-miR-1225-3p	IFNGR1	XM_024996482	CCGAGCCCCTGTGCCGCCCCCAG#CTGGTAGGCTGCAGTCCATGGGGTCGCTAAGAGTCGGA#((((((((((((((.(((.((((#))))..))).)))...)).))))).........)))).	2085	2123	1	-25.1	1	0.005533081	0.456	0	0	-4.673024006	21	38	5	3UTR		0	0
bta-miR-1225-3p	MAVS	NM_001046620	CCGAGCCCCTGTGCCGCCCCCAG#TGGGGGTTGGAGAGGGAGAACGTGCAGGACAGAGCTCAGGC#((((((((((.(.(.(((((((.#))))))).).).)))).................)))).)).	2309	2350	1	-28.3	1	0.001066264	0.441	0	0	-8.786929095	19	41	7	3UTR		0	0
bta-miR-1247-3p	TLR7	XM_005228486	CGGGAACGTCGGGACTGGAGC#CTCCAGACTGGCTTCCA#..((((.(((((..((((((.#)))))).))))))))).	5105	5122	1	-21	0	0.007129749	0.588	0	0	-8.646657784	15	17	9	3UTR		0	0
bta-miR-1247-3p	TLR7	XM_010822250	CGGGAACGTCGGGACTGGAGC#CTCCAGACTGGCTTCCA#..((((.(((((..((((((.#)))))).))))))))).	5001	5018	1	-21	0	0.007129749	0.588	0	0	-8.646657784	15	17	9	3UTR		0	0
bta-miR-1247-3p	TLR7	XM_015461802	CGGGAACGTCGGGACTGGAGC#CTCCAGACTGGCTTCCA#..((((.(((((..((((((.#)))))).))))))))).	5012	5029	1	-21	0	0.007129749	0.588	0	0	-8.646657784	15	17	9	3UTR		0	0
bta-miR-1247-3p	IFNAR1	NM_174552	CGGGAACGTCGGGACTGGAGC#GCTGCAGTCCACGGGGTCACA#..(..((.(((((((((.(((#))).)))))).))).))..).	2560	2581	1	-23.6	0	0.000700171	0.368	0	0	-14.4216951	15	21	6	3UTR		0	0
bta-miR-1247-5p	IFNGR1	XM_024996482	ACCCGTCCCGTGCGTCCCCGGA#TCTGGGGTCGCACAGAGTCGGA#..(((.((.(((((.(((((((#))))))).))))).).).))).	2242	2264	1	-28.7	0	0.00224719	0.426	0	0	-8.649798699	17	22	7	3UTR		0	0
bta-miR-1247-5p	CD8B	NM_001105344	ACCCGTCCCGTGCGTCCCCGGA#TCTCATGGGATGGTGATGGGATGGGTC#(((((((((((.((((((..((#.))..))))))...))))))))))).	1077	1104	1	-28.8	1	4.72E-06	0.441	0	0	-7.284377756	19	26	11	3UTR		0	0
bta-miR-1249	TLR7	XM_005228486	ACGCCCTTCCCCCCCTTCTTCA#GGAGAAGGGTGGCAAGTAGAGGATGTGGGA#...(((.((((((((((((((.#))))))))).))........)))...))).	4384	4414	1	-23.2	0	0.03041078	0.588	0	0	-8.058226729	17	30	9	3UTR		0	0
bta-miR-1249	TLR7	XM_010822250	ACGCCCTTCCCCCCCTTCTTCA#GGAGAAGGGTGGCAAGTAGAGGATGTGGGA#...(((.((((((((((((((.#))))))))).))........)))...))).	4280	4310	1	-23.2	0	0.03041078	0.588	0	0	-8.058226729	17	30	9	3UTR		0	0
bta-miR-1249	TLR7	XM_015461802	ACGCCCTTCCCCCCCTTCTTCA#GGAGAAGGGTGGCAAGTAGAGGATGTGGGA#...(((.((((((((((((((.#))))))))).))........)))...))).	4291	4321	1	-23.2	0	0.03041078	0.588	0	0	-8.058226729	17	30	9	3UTR		0	0
bta-miR-1249	IFNGR1	XM_024996482	ACGCCCTTCCCCCCCTTCTTCA#AGGGACGGGGGAGCCTGGTGG#.(((((((((((((((......#))))..)))))))...)))).	2214	2235	1	-21.8	1	2.49E-06	0.353	0	0	-3.793324837	15	21	7	3UTR		0	0
bta-miR-1249	CD4	NM_001103225	ACGCCCTTCCCCCCCTTCTTCA#GGGGCGGGGGAGAGGTGG#.(((((((((((((((......#)))).))))))).)))).	2554	2572	1	-26.8	1	1.54E-05	0.368	0	0	-3.793324837	15	18	7	3UTR		0	0
bta-miR-1249	CD4	XM_024991416	ACGCCCTTCCCCCCCTTCTTCA#GGGGCGGGGGAGAGGTGG#.(((((((((((((((......#)))).))))))).)))).	2889	2907	1	-26.8	1	1.54E-05	0.368	0	0	-3.793324837	15	18	7	3UTR		0	0
bta-miR-1249	CD8A	NM_174015	ACGCCCTTCCCCCCCTTCTTCA#AGAGGGCGGGCGGGCC#..((((...(((.((((((...#)))))).))).)))).	978	994	1	-20.9	0	2.17E-06	0.397	0	0	-11.15984245	13	16	6	3UTR		0	0
bta-miR-1249	IFNAR2	NM_174553	ACGCCCTTCCCCCCCTTCTTCA#GAGAAGGGAGGGTGGGCA#..((((..(((.((((((((..#)))))))).))).)))).	2340	2358	1	-27.2	0	0.003593877	0.5	0	0	-12.16112549	15	18	8	3UTR		0	0
bta-miR-124a	TLR7	XM_005228486	TAAGGCACGCGGTGAATGCCAAG#GGCTCACCCATGTGTTGCCA#...((((((((((((..(((...#))))))))...)))).))).	4184	4204	1	-20.4	0	0.004486421	0.515	0	0	-6.747589274	15	20	8	3UTR		0	0
bta-miR-124a	TLR7	XM_010822250	TAAGGCACGCGGTGAATGCCAAG#GGCTCACCCATGTGTTGCCA#...((((((((((((..(((...#))))))))...)))).))).	4080	4100	1	-20.4	0	0.004486421	0.515	0	0	-6.747589274	15	20	8	3UTR		0	0
bta-miR-124a	TLR7	XM_015461802	TAAGGCACGCGGTGAATGCCAAG#GGCTCACCCATGTGTTGCCA#...((((((((((((..(((...#))))))))...)))).))).	4091	4111	1	-20.4	0	0.004486421	0.515	0	0	-6.747589274	15	20	8	3UTR		0	0
bta-miR-124b	TLR7	XM_005228486	TAAGGCACGCGGTGAATGCCAAG#GGCTCACCCATGTGTTGCCA#...((((((((((((..(((...#))))))))...)))).))).	4184	4204	1	-20.4	0	0.004486421	0.515	0	0	-6.747589274	15	20	8	3UTR		0	0
bta-miR-124b	TLR7	XM_010822250	TAAGGCACGCGGTGAATGCCAAG#GGCTCACCCATGTGTTGCCA#...((((((((((((..(((...#))))))))...)))).))).	4080	4100	1	-20.4	0	0.004486421	0.515	0	0	-6.747589274	15	20	8	3UTR		0	0
bta-miR-124b	TLR7	XM_015461802	TAAGGCACGCGGTGAATGCCAAG#GGCTCACCCATGTGTTGCCA#...((((((((((((..(((...#))))))))...)))).))).	4091	4111	1	-20.4	0	0.004486421	0.515	0	0	-6.747589274	15	20	8	3UTR		0	0
bta-miR-1251	MAVS	NM_001046620	ACTCTAGCTGCCAAAGGCGCT#AGCTCCCTATGGGGGTTGGAGA#.((((((((.(((.(((.(((#)))..))).))).)))))))).	2300	2322	1	-23.2	1	0.000152979	0.412	0	0	-5.892671223	17	22	8	3UTR		0	0
bta-miR-1251	IRF1	NM_001191261	ACTCTAGCTGCCAAAGGCGCT#AGCAGATTTGAGGGGGAGGGGCTGGGGTGGCTGGAGG#.(((((((((((..((.(.((#.)).).))..))))))))))).	2894	2931	1	-26.8	1	0.000265107	0.353	0	0	-5.939295368	16	22	11	3UTR		0	0
bta-miR-1256	TLR7	XM_005228486	AGGCATTGACTTCTCTCTAGAT#TGGAGAGAGGCTGCCA#.((((..(.((((((((((...#))))))))))))))).	5031	5047	0.991452991	-20	0	0.0002959	0.471	0	0	-8.294359792	15	16	15	3UTR		0	0
bta-miR-1256	TLR7	XM_010822250	AGGCATTGACTTCTCTCTAGAT#TGGAGAGAGGCTGCCA#.((((..(.((((((((((...#))))))))))))))).	4927	4943	0.991452991	-20	0	0.0002959	0.471	0	0	-8.294359792	15	16	15	3UTR		0	0
bta-miR-1256	TLR7	XM_015461802	AGGCATTGACTTCTCTCTAGAT#TGGAGAGAGGCTGCCA#.((((..(.((((((((((...#))))))))))))))).	4938	4954	0.991452991	-20	0	0.0002959	0.471	0	0	-8.294359792	15	16	15	3UTR		0	0
bta-miR-1256	IFNGR2	XM_005201116	AGGCATTGACTTCTCTCTAGAT#CTGGGAAGAAGTCAGTTGTG#..((((((((((((.(((((..#))))).)))))))))).)).	1322	1342	1	-19.1	1	0.002450758	0.574	0	0	-5.69245028	17	20	10	3UTR		0	0
bta-miR-125a	TRAF3	XM_024981639	TCCCTGAGACCCTTTAACCTGTG#GCAGGGCTGGAAAGGGCTCAGGC#..((((((.((((((..(((((.#))))).....)))))))))))).	5295	5318	1	-26.1	1	4.42E-05	0.412	0	0	-6.246439458	17	23	12	3UTR		0	0
bta-miR-125a	TRAF3	XM_024981640	TCCCTGAGACCCTTTAACCTGTG#GCAGGGCTGGAAAGGGCTCAGGC#..((((((.((((((..(((((.#))))).....)))))))))))).	5364	5387	1	-26.1	1	4.42E-05	0.412	0	0	-6.246439458	17	23	12	3UTR		0	0
bta-miR-125a	IFNAR1	NM_174552	TCCCTGAGACCCTTTAACCTGTG#TGGAGGGTCCCATGGGC#.(((((.(((((((((.......#))))))))).)).))).	2530	2547	1	-19.5	0	0.000182896	0.368	0	0	-5.337011372	14	17	9	3UTR		0	0
bta-miR-1260b	TLR7	XM_005228486	ATCCCACCACTGCCACCA#GGTGGCAAGTAGAGGATGTGGGAC#.((((((((((((((((.#))))))).)).).....)))))).	4391	4415	1	-22.2	1	0.02152811	0.574	0	0	-3.793324837	16	24	7	3UTR		0	0
bta-miR-1260b	TLR7	XM_005228486	ATCCCACCACTGCCACCA#TGGTGTTGGGAGGTGGGGTT#((((((((.(((.(((((#))))).)))..)))))))).	4905	4925	1	-21.6	1	0.02567193	0.529	0	0	-6.283094717	16	20	8	3UTR		0	0
bta-miR-1260b	TLR7	XM_010822250	ATCCCACCACTGCCACCA#GGTGGCAAGTAGAGGATGTGGGAC#.((((((((((((((((.#))))))).)).).....)))))).	4287	4311	1	-22.2	1	0.02152811	0.574	0	0	-3.793324837	16	24	7	3UTR		0	0
bta-miR-1260b	TLR7	XM_010822250	ATCCCACCACTGCCACCA#TGGTGTTGGGAGGTGGGGTT#((((((((.(((.(((((#))))).)))..)))))))).	4801	4821	1	-21.6	1	0.02567193	0.529	0	0	-6.283094717	16	20	8	3UTR		0	0
bta-miR-1260b	TLR7	XM_015461802	ATCCCACCACTGCCACCA#GGTGGCAAGTAGAGGATGTGGGAC#.((((((((((((((((.#))))))).)).).....)))))).	4298	4322	1	-22.2	1	0.02152811	0.574	0	0	-3.793324837	16	24	7	3UTR		0	0
bta-miR-1260b	TLR7	XM_015461802	ATCCCACCACTGCCACCA#TGGTGTTGGGAGGTGGGGTT#((((((((.(((.(((((#))))).)))..)))))))).	4812	4832	1	-21.6	1	0.02567193	0.529	0	0	-6.283094717	16	20	8	3UTR		0	0
bta-miR-1260b	IFNAR2	NM_174553	ATCCCACCACTGCCACCA#GGGAGGGTGGGC#..((((((.((.((....#)).)))))))).	2345	2357	1	-18.6	1	0.003581426	0.485	0	0	-10.32869233	10	12	8	3UTR		0	0
bta-miR-1281	TLR7	XM_005228486	TCGCCTCCTCCTCTCCC#GGGAGAAGGGTGGCA#..(((.(((..((((((#)))))).))).))).	4383	4398	1	-19.4	0	0.005042452	0.529	0	0	-10.92524042	12	15	6	3UTR		0	0
bta-miR-1281	TLR7	XM_010822250	TCGCCTCCTCCTCTCCC#GGGAGAAGGGTGGCA#..(((.(((..((((((#)))))).))).))).	4279	4294	1	-19.4	0	0.005042452	0.529	0	0	-10.92524042	12	15	6	3UTR		0	0
bta-miR-1281	TLR7	XM_015461802	TCGCCTCCTCCTCTCCC#GGGAGAAGGGTGGCA#..(((.(((..((((((#)))))).))).))).	4290	4305	1	-19.4	0	0.005042452	0.529	0	0	-10.92524042	12	15	6	3UTR		0	0
bta-miR-1281	MAVS	NM_001046620	TCGCCTCCTCCTCTCCC#GGATGGGAGGAGGTC#..((((((((((.(((.#))).)))))))))).	2180	2195	1	-24.1	1	0.002432725	0.382	0	0	-6.246131332	13	15	10	3UTR		0	0
bta-miR-1281	IRF1	NM_001191261	TCGCCTCCTCCTCTCCC#GGGGGAGGGGCTGGGGTGGC#(((((((((((((((((#))))))))))..))))))).	2905	2925	1	-27	1	0.000329408	0.338	0	0	-3.937574446	17	20	10	3UTR		0	0
bta-miR-1281	DDX58	XM_002689480	TCGCCTCCTCCTCTCCC#GGCGGGAGGAGAAGGGGAC#((.(((.((((((((((#)).)))))))).))).)).	3414	3433	0.961538462	-23.4	0	0.03313754	0.441	0	0	-7.038800455	15	19	8	3UTR		0	0
bta-miR-1282	IRF1	NM_001191261	TCGTTTGCCTTTTTCTGCTT#GGAGAAGAGGGCAGGAGAA#((.(((((((((((((.(..#).))))))))))))).)).	2247	2266	1	-21.3	0	0.05630226	0.485	0	0	-5.495113921	16	19	13	3UTR		0	0
bta-miR-1284	MAVS	NM_001046620	TCTGCACAGACCCTGGCTTTTC#GAGCTGTCTCACCATCCTTGACCCTTTTTTCAGGGCTGGCAGAA#(((((.(((.((((((......#.)))))))))))))).	1715	1759	1	-22	0	0.000338677	0.397	0	0	-7.081039676	14	16	14	3UTR		0	0
bta-miR-1284	IFITM3	NM_001078141	TCTGCACAGACCCTGGCTTTTC#AGGCACCTGCCCCCGTGAAATAAAAGGAGGGTTTGTGTGTGAA#((((((((((((((..(((((.#.))))).)))))))))))).)).	541	584	1	-21.2	1	1.73E-05	0.649	0	0	-4.906073087	19	23	12	3UTR		0	0
bta-miR-1284	CD8A	NM_174015	TCTGCACAGACCCTGGCTTTTC#GAGAATTGTGACCGAGCAGCTGGCACAGGCCCTGGCACCCCAGGCTAGCAGCTGAGGGAATGTGCAGAC#((((((((..((((((((....#.)))).))))..)))))))).	1649	1718	1	-25	1	0.000951262	0.353	0	0	-6.236470573	16	21	8	3UTR		0	0
bta-miR-1284	IFNAR2	NM_174553	TCTGCACAGACCCTGGCTTTTC#GAGAGGGACAGGGTCTGTGTC#...((((((((((((.((((((#))))))..)))))))))))).	2587	2608	1	-28.2	0	2.60E-05	0.632	0	0	-6.747589274	18	21	12	3UTR		0	0
bta-miR-1284	IFITM3	NM_181867	TCTGCACAGACCCTGGCTTTTC#GCCCCCGTGAAATAAAAGGAGGGTTTGTGTG#...(((((((((((..(((((.#.))))).))))))))))).	545	576	0.974358974	-20.8	0	3.19E-06	0.476	0	0	-7.483038834	16	19	11	3UTR		0	0
bta-miR-1287	CD4	NM_001103225	TGCTGGATCAGTGGTTTGAGTC#CTGAGGCCCTGACCAGGAG#(.((((.((((.(((((.((..#)).))))))))))))).).	1245	1264	1	-19.9	0	0.000133778	0.441	0	0	-9.991740173	16	19	13	3UTR		0	0
bta-miR-129	IFNGR1	XM_024996482	CTTTTTGCGGTCTGGGCTTGCT#GGGGAGCCTGGTGGGCTGCC#......(((((((((((((.((#)).))))))...))))))).	2221	2241	1	-20.7	0	2.05E-07	0.353	0	0	-15.5665584	15	20	7	3UTR		0	0
bta-miR-129	CD8A	NM_174015	CTTTTTGCGGTCTGGGCTTGCT#GGCTACGAGCCCAGCTGCAGC#....((((((.(((((((((((#)))...)))))))))))))).	1729	1750	1	-24.2	0	0.00011858	0.441	0	0	-12.37133694	17	21	14	3UTR		0	0
bta-miR-1291	IFNAR1	NM_174552	TGGCCCTGACTGAAGACCTGCAGT#TGTGGGTTCAGTCCTTGGGTCGG#((((((.((((((..(((((((..#)))))))))))))...)))))).	2459	2482	1	-25.5	0	0.002850684	0.471	0	0	-7.073550459	19	23	13	3UTR		0	0
bta-miR-1291	IFNAR1	NM_174552	TGGCCCTGACTGAAGACCTGCAGT#GCTGCAGTCCACGGGGTCAC#((((((((..((..((.(((((((#))))))))))))))))))).	2560	2580	1	-22.7	1	0.000506067	0.368	0	0	-8.382441103	19	20	19	3UTR		0	0
bta-miR-1291	IFNAR2	NM_174553	TGGCCCTGACTGAAGACCTGCAGT#CTGTGGTTTTCAGGCAATGTTCCAGGGCCC#.(((((((.(((((((((.((((.#))))))))))))).........))))))).	2157	2187	1	-28.5	1	7.65E-05	0.574	0	0	-4.849714496	20	30	13	3UTR		0	0
bta-miR-129-3p	MAVS	NM_001046620	AAGCCCTTACCCCAAAAAGCAT#TGCCTGGTCCCTGCAACCAATAGATGGGGTAGGGGA#...(((((((((((........#.))))))))))).	2032	2068	1	-22.3	0	1.26E-07	0.382	0	0	-7.483038834	11	13	11	3UTR		0	0
bta-miR-129-3p	TRAF3	XM_024981639	AAGCCCTTACCCCAAAAAGCAT#TGCCTGTGGGTGGGGGCC#..((((((((((((....(((.#))).)).)))))))))).	4579	4597	1	-22	1	3.94E-06	0.206	0	0	-5.92549936	15	18	10	3UTR		0	0
bta-miR-129-5p	IFNGR1	XM_024996482	CTTTTTGCGGTCTGGGCTTGCT#GGGGAGCCTGGTGGGCTGCC#......(((((((((((((.((#)).))))))...))))))).	2221	2241	1	-20.7	0	2.05E-07	0.353	0	0	-15.5665584	15	20	7	3UTR		0	0
bta-miR-129-5p	CD8A	NM_174015	CTTTTTGCGGTCTGGGCTTGCT#GGCTACGAGCCCAGCTGCAGC#....((((((.(((((((((((#)))...)))))))))))))).	1729	1750	1	-24.2	0	0.00011858	0.441	0	0	-12.37133694	17	21	14	3UTR		0	0
bta-miR-1296	STAT1	XM_005202570	TTAGGGCCCTGGCTCCATCTCC#ATGCATAGTCAGGGCCCA#...(((((((((((........#.))))))))))).	2755	2773	1	-24.3	0	0.04430931	0.559	0	0	-7.483038834	11	13	11	3UTR		0	0
bta-miR-1296	STAT1	XM_025000697	TTAGGGCCCTGGCTCCATCTCC#ATGCATAGTCAGGGCCCA#...(((((((((((........#.))))))))))).	2889	2907	1	-24.3	0	0.04430931	0.559	0	0	-7.483038834	11	13	11	3UTR		0	0
bta-miR-1296	CD8A	NM_174015	TTAGGGCCCTGGCTCCATCTCC#GAGATGGGGAACAGCTGGATCAGAGTCCCAGCAGGGCTCC#...((((((((.(((((((((.#)))))))))......................)))))))).	1111	1151	1	-26.1	0	1.56E-05	0.441	0	0	-9.861343503	17	40	9	3UTR		0	0
bta-miR-1296	IFNAR1	NM_174552	TTAGGGCCCTGGCTCCATCTCC#GGAGTCTTGCAAGAGTCAGAGTGGGAGCCTGGGCTTTT#..(((((((.((((((..(((.#.)))..)))))).))))))).	1890	1928	1	-27.8	1	1.10E-05	0.515	0	0	-6.199507188	16	21	7	3UTR		0	0
bta-miR-1298	CD8A	NM_174015	TTCATTCGGCTGTCCAGATGTA#GCGTTAGGAAAGTTGAATGGAG#(((((((((((.(((.(((((.#))))).))).))))))))))).	1548	1570	1	-20.4	1	0.001864306	0.588	0	0	-7.517426836	19	22	11	3UTR		0	0
bta-miR-1301	TLR7	XM_005228486	TTGCAGCTGCCTAGGAGTGATTTC#TCTCTCCTGGGCCTGTT#..((((..(((((((((.((....#)).))))))))))))).	4688	4705	1	-22.1	0	0.000510849	0.5	0	0	-8.814322183	15	17	13	3UTR		0	0
bta-miR-1301	TLR7	XM_010822250	TTGCAGCTGCCTAGGAGTGATTTC#TCTCTCCTGGGCCTGTT#..((((..(((((((((.((....#)).))))))))))))).	4584	4601	1	-22.1	0	0.000510849	0.5	0	0	-8.814322183	15	17	13	3UTR		0	0
bta-miR-1301	TLR7	XM_015461802	TTGCAGCTGCCTAGGAGTGATTTC#TCTCTCCTGGGCCTGTT#..((((..(((((((((.((....#)).))))))))))))).	4595	4612	1	-22.1	0	0.000510849	0.5	0	0	-8.814322183	15	17	13	3UTR		0	0
bta-miR-1301	IFNGR1	NM_001035063	TTGCAGCTGCCTAGGAGTGATTTC#CCTGGTAGGCTGCAGT#((((((((..(((((.........#)))))..)))))))).	1907	1923	1	-20.3	1	0.002192404	0.426	0	0	-6.469519653	13	16	8	3UTR		0	0
bta-miR-1301	IFNGR1	XM_024996482	TTGCAGCTGCCTAGGAGTGATTTC#CCTGGTAGGCTGCAGT#((((((((..(((((.........#)))))..)))))))).	2084	2100	1	-20.3	1	0.002192404	0.426	0	0	-6.469519653	13	16	8	3UTR		0	0
bta-miR-1301	IFITM3	NM_001078141	TTGCAGCTGCCTAGGAGTGATTTC#CTATCCAGGCACCTGCC#..((((.(((((.(((..(.....#)..)))))))).)))).	535	552	1	-19.1	0	9.26E-06	0.412	0	0	-7.789817867	13	17	8	3UTR		0	0
bta-miR-1301	CD8B	NM_001105344	TTGCAGCTGCCTAGGAGTGATTTC#CACTTCTGGCTCCTGTAAC#((((((..(((.(((((((.....#))))))))))..)))))).	968	987	1	-21.6	0	0.001272637	0.412	0	0	-11.14169922	16	19	10	3UTR		0	0
bta-miR-1301	JAK1	NM_001206534	TTGCAGCTGCCTAGGAGTGATTTC#CACTTTGGGGCAAGCTGTT#..((((((((((.((((((.....#)))))).))))).))))).	4565	4584	1	-22.6	1	0.000125009	0.574	0	0	-6.246131332	16	19	6	3UTR		0	0
bta-miR-1306	TLR7	XM_005228486	CCACCTCCCCTGCAAACGTCC#GGTTCATACGTTGAAATCCTAATATCCCAATGTGATGGTGTTGGGAGGTGGG#(((((((((..(((..((((.#.)))).))).))))))))).	4870	4922	1	-25.7	1	0.02243589	0.559	0	0	-8.97335403	16	20	9	3UTR		0	0
bta-miR-1306	TLR7	XM_010822250	CCACCTCCCCTGCAAACGTCC#GGTTCATACGTTGAAATCCTAATATCCCAATGTGATGGTGTTGGGAGGTGGG#(((((((((..(((..((((.#.)))).))).))))))))).	4766	4818	1	-25.7	1	0.02243589	0.559	0	0	-8.97335403	16	20	9	3UTR		0	0
bta-miR-1306	TLR7	XM_015461802	CCACCTCCCCTGCAAACGTCC#GGTTCATACGTTGAAATCCTAATATCCCAATGTGATGGTGTTGGGAGGTGGG#(((((((((..(((..((((.#.)))).))).))))))))).	4777	4829	1	-25.7	1	0.02243589	0.559	0	0	-8.97335403	16	20	9	3UTR		0	0
bta-miR-1306	IRF1	NM_001191261	CCACCTCCCCTGCAAACGTCC#TTTGAGGGGGAGGGGC#((.((((((((.((((.....#)))).)))))))))).	2900	2916	1	-21.8	0	0.01076677	0.382	0	0	-8.84191723	14	16	10	3UTR		0	0
bta-miR-1306	CD8A	NM_174015	CCACCTCCCCTGCAAACGTCC#CGTTATTATTATTTTTCATGGGGGTGGGGTGGG#(((((((.(((.((.......#.)).))).))))))).	842	875	1	-20.3	1	8.70E-06	0.662	0	0	-10.56651133	12	16	7	3UTR		0	0
bta-miR-1307	TLR7	XM_005228486	ACTCGGCGTGGCGTCGGTCGTG#CAGACTGGCTTCCATGCTTCAGACTTGTGAGA#.((((((((((.(((((((.((#)))))))))..)))))))..........))).	5108	5140	1	-20	1	0.000490163	0.603	0	0	-7.140128147	19	32	9	3UTR		0	0
bta-miR-1307	TLR7	XM_010822250	ACTCGGCGTGGCGTCGGTCGTG#CAGACTGGCTTCCATGCTTCAGACTTGTGAGA#.((((((((((.(((((((.((#)))))))))..)))))))..........))).	5004	5036	1	-20	1	0.000490163	0.603	0	0	-7.140128147	19	32	9	3UTR		0	0
bta-miR-1307	MAVS	NM_001046620	ACTCGGCGTGGCGTCGGTCGTG#CATGGTACATCTGCCCGAGTCACAGAGCCGAGC#.(((((((((((.((((.((..#.)).)))))))))...)))))).	1686	1719	1	-23.3	1	0.000708205	0.471	0	0	-5.08245545	17	23	9	3UTR		0	0
bta-miR-133a	MAVS	NM_001046620	TTTGGTCCCCTTCAACCAGCTG#CAGATGGGAGGCAGGGGGCCAC#..(((((((((((..(((.(((#))).)))..)).))))))))).	1766	1788	1	-25.2	1	9.07E-05	0.368	0	0	-6.549290197	17	22	9	3UTR		0	0
bta-miR-133a	CD4	NM_001103225	TTTGGTCCCCTTCAACCAGCTG#CTGGTCGAGGGGGCCT#...(((((((((..(((((...#))))).))))))))).	1397	1413	1	-24.1	0	2.89E-10	0.294	0	0	-8.660510724	14	16	9	3UTR		0	0
bta-miR-133a	CD4	XM_024991416	TTTGGTCCCCTTCAACCAGCTG#CTGGTCGAGGGGGCCT#...(((((((((..(((((...#))))).))))))))).	1732	1748	1	-24.1	0	2.89E-10	0.294	0	0	-8.660510724	14	16	9	3UTR		0	0
bta-miR-133b	CD4	NM_001103225	TTTGGTCCCCTTCAACCAGCTA#TGGCCGCCTCCCTCCCTCCTGGTCGAGGGGGCCT#...(((((((((..(((((...#.))))).))))))))).	1379	1413	1	-24.4	0	2.89E-10	0.294	0	0	-8.660510724	14	17	9	3UTR		0	0
bta-miR-133b	CD4	XM_024991416	TTTGGTCCCCTTCAACCAGCTA#TGGCCGCCTCCCTCCCTCCTGGTCGAGGGGGCCT#...(((((((((..(((((...#.))))).))))))))).	1714	1748	1	-24.4	0	2.89E-10	0.294	0	0	-8.660510724	14	17	9	3UTR		0	0
bta-miR-134	TBK1	XM_005206636	TGTGACTGGTTGACCAGAGTGG#TACTGATGGTCGACTTTTCTGAGTAAGGCCAACTAAGTCATG#.(((((((((((((((.((((.#))))..)))))))))....................)))))).	2615	2657	1	-19.7	1	0.000367502	0.574	0	0	-3.793324837	19	42	9	3UTR		0	0
bta-miR-1343-3p	IFNGR1	XM_024996482	CTCCTGGGGCCCGCACTCTC#GTGGGCTGCCATCTGGGGT#((((((((((((((......#))))))).)))...)))).	2231	2250	1	-20.5	1	2.67E-06	0.353	0	0	-4.906073087	14	19	7	3UTR		0	0
bta-miR-1343-3p	MAVS	NM_001046620	CTCCTGGGGCCCGCACTCTC#GAGATTGGAGCCTGTGGATCTTTGTCAAGTGCGTGGTCCAAAGCAGGAGG#(((((((((((((((((...#.)))))).)))))....)))))).	2476	2526	1	-28.1	1	4.90E-06	0.456	0	0	-3.937574446	17	24	6	3UTR		0	0
bta-miR-1343-3p	CD8B	NM_001105344	CTCCTGGGGCCCGCACTCTC#AGGGTGGCCCCTGAGA#(((..((((((...(((((.#))))))))))).))).	1136	1152	1	-20.4	0	3.69E-06	0.426	0	0	-16.58140774	14	16	11	3UTR		0	0
bta-miR-1343-3p	CD8A	NM_174015	CTCCTGGGGCCCGCACTCTC#AGAGTCCCAGCAGGGCTCCACACAACTGAGATCTTTCTTCTGGAGG#(((((((((((((((((((.#)))))....)).)))))))).....................)))).	1132	1178	1	-24.1	1	0.0002528	0.426	0	0	-3.937574446	19	46	8	3UTR		0	0
bta-miR-1343-3p	IFNG	NM_174086	CTCCTGGGGCCCGCACTCTC#TGGCGCTTCAGGAT#.((((((((((((.......#))).))))))))).	1078	1092	1	-17.8	1	0.000104308	0.588	0	0	-5.618663395	12	14	9	3UTR		0	0
bta-miR-135b	STAT1	XM_005202570	TATGGCTTTTCATTCCTATGTGA#GGGAATCTAAAGAAAGGCCAA#..(((((((((((((((......#)))))).....))))))))).	2515	2536	1	-17.4	1	0.1018768	0.588	0	0	-4.957000719	15	21	9	3UTR		0	0
bta-miR-135b	STAT1	XM_025000697	TATGGCTTTTCATTCCTATGTGA#GGGAATCTAAAGAAAGGCCAA#..(((((((((((((((......#)))))).....))))))))).	2649	2670	1	-17.4	1	0.1018768	0.588	0	0	-4.957000719	15	21	9	3UTR		0	0
bta-miR-138	CD4	NM_001103225	AGCTGGTGTTGTGAATCAGGCCG#CGGCTCTGTTTACAAACCAGTTC#(((((((.(((((((.(((((((#)))).))))))))))))))))).	1841	1864	1	-25	1	0.009463779	0.5	0	0	-6.484258456	21	23	17	3UTR		0	0
bta-miR-138	CD4	XM_024991416	AGCTGGTGTTGTGAATCAGGCCG#CGGCTCTGTTTACAAACCAGTTC#(((((((.(((((((.(((((((#)))).))))))))))))))))).	2176	2199	1	-25	1	0.009463779	0.5	0	0	-6.484258456	21	23	17	3UTR		0	0
bta-miR-138	IRF1	NM_001191261	AGCTGGTGTTGTGAATCAGGCCG#GGACTGTTCCAACGCCAGTG#.((((((((((.(((.(((.((.#)).)))))))))))))))).	1687	1707	1	-24.9	1	0.0100345	0.456	0	0	-7.373177227	18	20	16	3UTR		0	0
bta-miR-1388-3p	MAVS	NM_001046620	ATCTCAGGTTTGTCAGCCCGCA#GGGCTGGCAGAAGCTGGGT#..(((((.(((((((((((...#)))))))))))..))))).	1747	1766	1	-26.4	0	1.53E-05	0.397	0	0	-7.270635649	16	19	11	3UTR		0	0
bta-miR-1388-3p	CD8B	NM_001105344	ATCTCAGGTTTGTCAGCCCGCA#GGGTGGCCCCTGAGAG#.(((((((...((((.(((...#))))))).))))))).	1137	1153	1	-21.1	1	3.95E-06	0.426	0	0	-9.15004452	14	16	7	3UTR		0	0
bta-miR-1388-3p	CD8B	NM_001105344	ATCTCAGGTTTGTCAGCCCGCA#GTAGGGCAATGACACTGAGAC#.((((((...(((((((((((.#)).))))..))))))))))).	1049	1070	1	-20.7	1	0.001071475	0.485	0	0	-8.405855893	17	21	11	3UTR		0	0
bta-miR-1388-3p	IRF1	NM_001191261	ATCTCAGGTTTGTCAGCCCGCA#TGCCTAGGCTGAGGGGCTTGTGAA#.((.(((((((.((((((.(((#)))...)))))).))))))).)).	1779	1803	1	-23.7	0	0.003641422	0.456	0	0	-10.17215042	18	24	7	3UTR		0	0
bta-miR-1388-3p	IFNG	NM_174086	ATCTCAGGTTTGTCAGCCCGCA#TGTGGGTTGTGCACTTATTTCACTTGATGATG#(((((((((.((((((((((((#))))))))).)))........)))))).))).	880	912	1	-20.1	1	0.01069536	0.647	0	0	-5.180080915	21	32	9	3UTR		0	0
bta-miR-1388-3p	IFNGR2	XM_005201116	ATCTCAGGTTTGTCAGCCCGCA#TGGGGGTGCCTGGGAA#.((((((((......((((.((#)).)))))))))))).	1313	1329	1	-19.7	1	0.000111904	0.544	0	0	-14.08882918	14	16	12	3UTR		0	0
bta-miR-1388-5p	IFNGR1	NM_001035063	AGGACTGTCCAACCTGAGAAT#GGTAGGCTGCAGTCCA#.(((((((((.(((.......#))).))..))))))).	1910	1926	1	-17.5	1	0.004339854	0.441	0	0	-7.586597953	12	16	7	3UTR		0	0
bta-miR-1388-5p	IFNGR1	XM_024996482	AGGACTGTCCAACCTGAGAAT#GGTAGGCTGCAGTCCA#.(((((((((.(((.......#))).))..))))))).	2087	2103	1	-17.5	1	0.004339854	0.441	0	0	-7.586597953	12	16	7	3UTR		0	0
bta-miR-1388-5p	IRF1	NM_001191261	AGGACTGTCCAACCTGAGAAT#TGTCAGGTGGCAGTCTC#.((((((.((.((((((.(..#).)))))))))))))).	1469	1486	1	-21.3	1	1.20E-06	0.441	0	0	-8.931734242	15	17	14	3UTR		0	0
bta-miR-139	MAVS	NM_001046620	TCTACAGTGCACGTGTCTCCAGT#GGGGACATCGCTGTAGC#.((((((((...((((((((...#)))))))))))))))).	2063	2080	1	-23.1	1	3.30E-05	0.368	0	0	-11.20740909	16	17	16	3UTR		0	0
bta-miR-139	MAVS	NM_001046620	TCTACAGTGCACGTGTCTCCAGT#GGAGAACGTGCAGGACAGAG#(((....(((((((.(((((...#))))))))))))....))).	2323	2343	1	-21.4	0	0.02652292	0.426	0	0	-15.26872875	15	20	12	3UTR		0	0
bta-miR-140	TRAF3	XM_024981639	TACCACAGGGTAGAACCACGGA#TCCAACTGTGAAGAGCGGGCCTGCCCTGTGC#...((((((((((..((.(...#.).))..)))))))))).	3409	3440	1	-23.2	0	4.93E-06	0.353	0	0	-8.106829671	13	18	10	3UTR		0	0
bta-miR-140	TRAF3	XM_024981640	TACCACAGGGTAGAACCACGGA#TCCAACTGTGAAGAGCGGGCCTGCCCTGTGC#...((((((((((..((.(...#.).))..)))))))))).	3478	3509	1	-23.2	0	4.93E-06	0.353	0	0	-8.106829671	13	18	10	3UTR		0	0
bta-miR-140	IFNAR1	NM_174552	TACCACAGGGTAGAACCACGGA#TCTGTGTCACTTCTTAACATAAGCTGGCCGGCTTCTGTCCACTGTGGG#..(((((((((((((.(.(((.#.)))).))))).)).)))))).	3014	3062	1	-22.5	1	7.03E-06	0.485	0	0	-5.1900498	17	22	6	3UTR		0	0
bta-miR-141	IFNAR2	NM_174553	TAACACTGTCTGGTAAAGATGG#TCTGGTGCCAGACAGGTG#..((.((((((((((.(((...#)))..)))))))))))).	2543	2561	1	-20	0	8.21E-05	0.574	0	0	-9.309086974	15	18	12	3UTR		0	0
bta-miR-142-3p	MAVS	NM_001046620	AGTGTTTCCTACTTTATGGATG#CAACCAATAGATGGGGTAGGGGACATC#.((((((((((((((((.....#.)))))))))))))))).	2045	2072	1	-19.9	1	3.37E-08	0.353	0	0	-3.793324837	16	18	16	3UTR		0	0
bta-miR-142-3p	IFNAR2	NM_174553	AGTGTTTCCTACTTTATGGATG#CATTTATGCAAATGCTCACTCTGGGGGGAGGGGAGGTGGGAAACAG#..(((((((((((((.......#.))))))))))))).	1969	2015	1	-17.9	1	0.007714236	0.485	0	0	-5.1900498	13	15	13	3UTR		0	0
bta-miR-1434-5p	IRF1	NM_001191261	GTACATGATGACTAAAATTTCT#AGTGGTGTAGTCACGTGTGCT#(((((((.((((((........#.))))))))))))).	2607	2628	1	-16.5	1	0.003381842	0.574	0	0	-7.219708016	13	15	13	3UTR		0	0
bta-miR-145	TRAF3	NM_001205586	GTCCAGTTTTCCCAGGAATCCCT#CCTGGGGATAGCTGGACA#((((((((((((((((.......#)))))))).)))))))).	2101	2119	1	-27.9	1	0.000882904	0.574	0	0	-3.937574446	16	18	8	3UTR		0	0
bta-miR-145	TRAF3	XM_024981639	GTCCAGTTTTCCCAGGAATCCCT#CCTGGGGATAGCTGGACA#((((((((((((((((.......#)))))))).)))))))).	2242	2260	1	-27.9	1	0.000882904	0.574	0	0	-3.937574446	16	18	8	3UTR		0	0
bta-miR-145	TRAF3	XM_024981640	GTCCAGTTTTCCCAGGAATCCCT#CCTGGGGATAGCTGGACA#((((((((((((((((.......#)))))))).)))))))).	2311	2329	1	-27.9	1	0.000882904	0.574	0	0	-3.937574446	16	18	8	3UTR		0	0
bta-miR-145	DDX58	XM_002689480	GTCCAGTTTTCCCAGGAATCCCT#AGTGGATTAGAGCACTCGATTCTTTGTTGGCTGGGAGAGCTTGGGA#.(((((((((((((((((((...#.)))))........))))))))))).))).	3142	3188	1	-22.8	1	0.00010084	0.574	0	0	-3.793324837	19	30	11	3UTR		0	0
bta-miR-146a	TRAF3	XM_024981639	TGAGAACTGAATTCCATAGGTTGT#GCACACCTCTGCGTTCAGTTCTCT#.(((((((((((..((.(((((((#))).)))).)).))))))))))).	6032	6056	1	-23.1	1	0.01383014	0.559	0	0	-5.939295368	20	24	11	3UTR		0	0
bta-miR-146a	TRAF3	XM_024981640	TGAGAACTGAATTCCATAGGTTGT#GCACACCTCTGCGTTCAGTTCTCT#.(((((((((((..((.(((((((#))).)))).)).))))))))))).	6101	6125	1	-23.1	1	0.01383014	0.559	0	0	-5.939295368	20	24	11	3UTR		0	0
bta-miR-146a	CD8A	NM_174015	TGAGAACTGAATTCCATAGGTTGT#GCAAGCATGATTTGAGCGTTAGGAAAGTTGAATGGAGTTCAAGTCTCT#.((((..((((((((((.......#.))))))))))..)))).	1533	1581	1	-18.7	0	1.13E-06	0.647	0	0	-7.237970133	14	18	10	3UTR		0	0
bta-miR-146b	TRAF3	XM_024981639	TGAGAACTGAATTCCATAGGCTGT#CGGTTCTTTCTTTGATGGCACACCTCTGCGTTCAGTTCTCT#.(((((((((((..((.(((.(((#.)))))).)).))))))))))).	6015	6056	1	-22.2	1	0.01383014	0.559	0	0	-5.939295368	19	23	11	3UTR		0	0
bta-miR-146b	TRAF3	XM_024981640	TGAGAACTGAATTCCATAGGCTGT#CGGTTCTTTCTTTGATGGCACACCTCTGCGTTCAGTTCTCT#.(((((((((((..((.(((.(((#.)))))).)).))))))))))).	6084	6125	1	-22.2	1	0.01383014	0.559	0	0	-5.939295368	19	23	11	3UTR		0	0
bta-miR-146b	IFNG	NM_174086	TGAGAACTGAATTCCATAGGCTGT#ACCCTTTTTTTTCTGAGTAACTAGGCAAGTCTATGGGATTTCAAGGTTTTATCTCAG#((((((((((((((((((((((((#.))).)))))))))))))...)))....))))).	790	847	1	-23.5	1	0.01115192	0.544	0	0	-3.937574446	24	34	13	3UTR		0	0
bta-miR-148a	CD8A	NM_174015	TCAGTGCACTACAGAACTTTGT#ACAGAGTTCTGTGATACTGCTGAA#((((((...(((((((((((((#)))))))))))))....)))))).	1305	1329	1	-21.6	0	0.000197958	0.676	0	0	-8.851285568	19	24	13	3UTR		0	0
bta-miR-148a	IFNAR2	NM_174553	TCAGTGCACTACAGAACTTTGT#ACAGAGCATTCTGCTATTATTCAGTGCACTGT#.(((((((((.(((((((((((#))))))..))))).........))))))))).	2011	2043	1	-20.7	1	0.009232274	0.574	0	0	-6.618099313	20	32	9	3UTR		0	0
bta-miR-148b	TANK	XM_005202473	TCAGTGCATCACAGAACTTTGT#GGGGAGACTTAAGATGCATTGAA#((((((((((............#.)))))))))).	1533	1556	1	-15.3	1	0.06702426	0.647	0	0	-13.2236214	10	12	10	3UTR		0	0
bta-miR-148c	DDX58	XM_002689480	CCAAGTTCTGTCATGCACTGA#TTAGAGCACTCGATTCTTTGTTGGCTGGGAGAGCTTGGG#(((((((((.(((..((....#.))..))).))))))))).	3148	3187	1	-19.5	1	0.000121411	0.574	0	0	-6.772370392	14	19	9	3UTR		0	0
bta-miR-149-3p	TLR7	XM_005228486	GAGGGAGGGACGGGGGCTGTGC#GCACTTGAGTCTTTGTCTTCTGCCCTTG#((((((((((((((((((((((#))))...))))))))))).)).))))).	4341	4369	1	-25.8	1	0.03470533	0.544	0	0	-3.937574446	22	28	11	3UTR		0	0
bta-miR-149-3p	TLR7	XM_010822250	GAGGGAGGGACGGGGGCTGTGC#GCACTTGAGTCTTTGTCTTCTGCCCTTG#((((((((((((((((((((((#))))...))))))))))).)).))))).	4237	4265	1	-25.8	1	0.03470533	0.544	0	0	-3.937574446	22	28	11	3UTR		0	0
bta-miR-149-3p	TLR7	XM_015461802	GAGGGAGGGACGGGGGCTGTGC#GCACTTGAGTCTTTGTCTTCTGCCCTTG#((((((((((((((((((((((#))))...))))))))))).)).))))).	4248	4276	1	-25.8	1	0.03470533	0.544	0	0	-3.937574446	22	28	11	3UTR		0	0
bta-miR-149-3p	MAVS	NM_001046620	GAGGGAGGGACGGGGGCTGTGC#TAGTCCCCTGTCTGTCTGGTTCCCCTCCCTA#.((((((((((((((((((...#))).)))))))...........)))))))).	2141	2172	1	-29.2	1	0.003026645	0.441	0	0	-3.793324837	18	31	8	3UTR		0	0
bta-miR-149-3p	JAK1	NM_001206534	GAGGGAGGGACGGGGGCTGTGC#GCTTAGCTCCTGTCCCCTTG#..(((.(((((((((((((.((#)).)))))))))))))))).	4333	4353	1	-28.4	0	0.01026425	0.515	0	0	-6.857959481	18	20	16	3UTR		0	0
bta-miR-149-3p	IFNAR1	NM_174552	GAGGGAGGGACGGGGGCTGTGC#GCGCTGCTCCCTCTCCCCCA#..(((.((((.((((((.((((#)))).)))))))))).))).	2233	2253	1	-28.5	0	0.02539017	0.456	0	0	-9.682733956	17	20	10	3UTR		0	0
bta-miR-149-3p	IFNAR1	NM_174552	GAGGGAGGGACGGGGGCTGTGC#CACAGTTACCCATCCCTTCTA#..((((((((.((((((((((.#))))))).))).)))))))).	2645	2666	1	-27.4	1	0.08907028	0.618	0	0	-7.781775195	18	21	8	3UTR		0	0
bta-miR-149-3p	IFNGR2	XM_005201116	GAGGGAGGGACGGGGGCTGTGC#GCAAGGCCTAGGGCCCTTTGGGCAGGTCACGGAACCTGTCCCAGCCTCT#((((..((((((((..(((((.#.)))))..))))))))..)))).	1726	1775	1	-33.4	0	0.02286684	0.382	0	0	-10.92606902	17	23	8	3UTR		0	0
bta-miR-151-5p	TLR7	XM_005228486	TCGAGGAGCTCACAGTCTAGT#AGACTGGAGCCCTCGT#.(((((.((((.((((((...#))))))))))))))).	4947	4963	1	-24.8	0	4.47E-05	0.515	0	0	-8.683814682	15	16	15	3UTR		0	0
bta-miR-151-5p	TLR7	XM_010822250	TCGAGGAGCTCACAGTCTAGT#AGACTGGAGCCCTCGT#.(((((.((((.((((((...#))))))))))))))).	4843	4859	1	-24.8	0	4.47E-05	0.515	0	0	-8.683814682	15	16	15	3UTR		0	0
bta-miR-151-5p	TLR7	XM_015461802	TCGAGGAGCTCACAGTCTAGT#AGACTGGAGCCCTCGT#.(((((.((((.((((((...#))))))))))))))).	4854	4870	1	-24.8	0	4.47E-05	0.515	0	0	-8.683814682	15	16	15	3UTR		0	0
bta-miR-151-5p	IRF1	NM_001191261	TCGAGGAGCTCACAGTCTAGT#GCAGGCGTGAGCGCCTTGGT#((((((.((((((.((((.((#)))))))))))).)))))).	1967	1987	1	-22.9	0	7.22E-06	0.441	0	0	-6.338100899	18	20	12	3UTR		0	0
bta-miR-1584-3p	CD8B	NM_001105344	CTCTCTCCGCAGACCTCAGCCG#TTGTGGTCTGGGAGACAGGAGG#((((((((.((((((.(((...#))).)))))))))))...))).	1243	1265	1	-22.6	1	7.00E-06	0.456	0	0	-5.227013185	17	22	11	3UTR		0	0
bta-miR-1584-5p	CD8A	NM_174015	TTGGGGCTGGGCTGGGGGCA#GCCTCGGCACCCACTCAGCCCCAAC#(((((((((((.((((.((.#.)).))))))))))))))).	1045	1070	1	-31.4	1	0.05802783	0.426	0	0	-7.284377756	17	20	15	3UTR		0	0
bta-miR-1584-5p	IFNAR2	NM_174553	TTGGGGCTGGGCTGGGGGCA#CCCCCAGCACCTGCACTTGCTCCTTTGGGGCCTCCGAG#((((((((((((((((((..#)))))))).)).................)))).)))).	1894	1932	1	-28.5	1	4.68E-06	0.368	0	0	-3.937574446	18	38	8	3UTR		0	0
bta-miR-1584-5p	DDX58	XM_002689480	TTGGGGCTGGGCTGGGGGCA#TGTCTCCACCCAGGCCA#...((.(((((.((((((((#))))))))))))).)).	4518	4535	1	-26.7	0	0.000395205	0.471	0	0	-11.76230226	15	17	13	3UTR		0	0
bta-miR-15a	IRF1	NM_001191261	TAGCAGCACATAATGGTTTGT#AGGAACTGGATTTAAAAATTTTTTTTTTGGCTGTGCTGCTC#.(((((((((...........#.))))))))).	2662	2703	1	-15.7	1	0.000512272	0.588	0	0	-13.07937179	9	11	9	3UTR		0	0
bta-miR-16a	DDX58	XM_002689480	TAGCAGCACGTAAATATTGGTG#GCGTGTTGCA#..(((((((((...........#))))))))).	3524	3534	1	-15.4	1	6.62E-05	0.456	0	0	-11.4182732	9	10	9	3UTR		0	0
bta-miR-16b	IRF1	NM_001191261	TAGCAGCACGTAAATATTGGC#CCAGTACAATGGAGGAACTGGATTTAAAAATTTTTTTTTTGGCTGTGCTGCTC#.(((((((((...........#.))))))))).	2650	2703	1	-15	1	0.000512272	0.588	0	0	-13.07937179	9	11	9	3UTR		0	0
bta-miR-16b	DDX58	XM_002689480	TAGCAGCACGTAAATATTGGC#GCGTGTTGCA#..(((((((((..........#))))))))).	3524	3534	1	-15.4	1	6.62E-05	0.456	0	0	-11.4182732	9	10	9	3UTR		0	0
bta-miR-17-3p	IFNGR1	NM_001035063	ACTGCAGTGAAGGCACTTGT#AAGAGCCTGTCTGGCCATGTCACTTTGGGTCTGAAAACTGCAGTC#((((((((..((((.((...#.))))))....)))))))).	1594	1639	1	-16.8	1	0.002566314	0.603	0	0	-6.971920133	14	20	8	3UTR		0	0
bta-miR-17-5p	CD8B	NM_001105344	CAAAGTGCTTACAGTGCAGGTAGT#GCTACTTGCAAGGCGCTCTGG#((.(((((((....((((((((((#))))))))))))))))).)).	916	937	1	-22.8	0	1.49E-06	0.382	0	0	-13.81266224	19	21	17	3UTR		0	0
bta-miR-17-5p	IRF1	NM_001191261	CAAAGTGCTTACAGTGCAGGTAGT#CTGTCTGCGCTGTCCACTA#...((((...(((((((((((((.#))))))))))))).)))).	2580	2599	1	-21.6	0	0.000110225	0.5	0	0	-11.12707125	17	19	13	3UTR		0	0
bta-miR-1777a	MAVS	NM_001046620	TGGGGGCGGTGGGGGGCGGG#CCTAAAGAGCCCCTCTCCAGCCTCCT#.((((((((.(((((((...#.))))))).)).)))))).	2252	2278	1	-31	1	0.05701778	0.412	0	0	-5.035831306	15	19	7	3UTR		0	0
bta-miR-1777a	TANK	NM_001192264	TGGGGGCGGTGGGGGGCGGG#TTGTAACTGTCTTTTATTGCCTTTT#.((((((((((((((((((.#.)))))))))))))))))).	1497	1522	1	-22.7	1	0.02253305	0.765	0	0	-3.793324837	18	20	18	3UTR		0	0
bta-miR-1777a	TANK	XM_005202473	TGGGGGCGGTGGGGGGCGGG#TTGTAACTGTCTTTTATTGCCTTTT#.((((((((((((((((((.#.)))))))))))))))))).	1685	1710	1	-22.7	1	0.02253305	0.765	0	0	-3.793324837	18	20	18	3UTR		0	0
bta-miR-1777a	TRAF3	XM_024981640	TGGGGGCGGTGGGGGGCGGG#CCGCCCCCCCCACCCCCGT#((((((.((.(((((((((.#))))))))))).)))))).	3939	3958	0.953846154	-40.7	0	0.1010067	0.235	0	0	-6.723767449	17	19	11	3UTR		0	0
bta-miR-1777a	CD8A	NM_174015	TGGGGGCGGTGGGGGGCGGG#CTCGGCACCCACTCAGCCCCA#..(((((((((((.(.((((#)))).).))))))..))))).	1047	1068	1	-28.1	1	0.02556967	0.426	0	0	-6.046889717	16	21	6	3UTR		0	0
bta-miR-1777a	IFNAR1	NM_174552	TGGGGGCGGTGGGGGGCGGG#CTGCTCCCTCTCCCCCAC#((((((.((.(((((((((.#))))))))))))))))).	2236	2254	0.961538462	-29.2	0	0.005792283	0.471	0	0	-6.723767449	17	18	17	3UTR		0	0
bta-miR-1777b	CD4	NM_001103225	GGGGGCGGTGGGGGGCGGGG#CCTGCCAGTGCCCCCACCGGCTCCA#((((.((((((((((((((.#)))))).....)))))))).)))).	1202	1227	1	-37.5	0	1.40E-05	0.412	0	0	-8.056611621	18	25	8	3UTR		0	0
bta-miR-1777b	TANK	NM_001192264	GGGGGCGGTGGGGGGCGGGG#ATTGTAACTGTCTTTTATTGCCTTT#.(((((((((((((((((..#.))))))))))))))))).	1496	1521	1	-22.4	1	0.01543738	0.765	0	0	-3.793324837	17	19	17	3UTR		0	0
bta-miR-1777b	TANK	XM_005202473	GGGGGCGGTGGGGGGCGGGG#ATTGTAACTGTCTTTTATTGCCTTT#.(((((((((((((((((..#.))))))))))))))))).	1684	1709	1	-22.4	1	0.01543738	0.765	0	0	-3.793324837	17	19	17	3UTR		0	0
bta-miR-1777b	IFNAR1	NM_174552	GGGGGCGGTGGGGGGCGGGG#CGCTGCTCCCTCTCCCCCA#(((((.((.(((((((((.(#).)))))))))))))))).	2234	2253	0.961538462	-29.7	0	0.02539017	0.456	0	0	-6.894922866	17	19	16	3UTR		0	0
bta-miR-181a	IFNG	NM_174086	AACATTCAACGCTGTCGGTGAGTT#TCAGACAGCACTTGAATGTG#.((((((((.((((((..(((...#)))))))))..)))))))).	1001	1021	1	-18.9	1	0.00013115	0.544	0	0	-5.035831306	17	20	9	3UTR		0	0
bta-miR-181b	DDX58	XM_002689480	AACATTCATTGCTGTCGGTGGGTT#GACACACTGGGATCAATGAATGA#..(((((((((.(.((((((.(((#))).)))))).).))))))))).	3254	3277	1	-21	1	0.006702742	0.588	0	0	-9.160643946	19	23	9	3UTR		0	0
bta-miR-181d	DDX58	XM_002689480	AACATTCATTGTTGTCGGTGGGT#ACCCAGTGTACCCATAGCCACTCAGACACACTGGGATCAATGAATGA#..(((((((((.(.((((((.((#.)).)))))).).))))))))).	3230	3277	1	-20.5	1	0.006702742	0.588	0	0	-9.160643946	18	23	9	3UTR		0	0
bta-miR-183	CD4	NM_001103225	TATGGCACTGGTAGAATTCACTG#CTGCCAGTGCCC#...(((((((((((.........#))))))))))).	1203	1215	1	-21.9	0	0.007263586	0.441	0	0	-7.483038834	11	12	11	3UTR		0	0
bta-miR-183	IRF1	NM_001191261	TATGGCACTGGTAGAATTCACTG#TAGGTTTTGAGTTCTTCTGACGAATGTGCCATAA#((((((((..((((((((((...#.))))))))....))....)))))))).	2370	2404	1	-19.8	1	0.01081918	0.647	0	0	-6.236470573	18	28	8	3UTR		0	0
bta-miR-183	JAK1	NM_001206534	TATGGCACTGGTAGAATTCACTG#TGTGCCAGTGCTT#...((((((((((.(........#).)))))))))).	4459	4472	1	-17.7	0	0.02023462	0.618	0	0	-7.604429192	11	13	10	3UTR		0	0
bta-miR-1835	CD4	NM_001103225	TGCACCCTGAGAGCTGGGGCTG#CAGCTAGTACGTGGACTAGCCCAGGTCTCTTGGCTGCT#.(((((..((((.((.((((((#.)))))))).))))..)).))).	2201	2239	1	-25.2	0	0.000365254	0.471	0	0	-9.172825994	17	23	8	3UTR		0	0
bta-miR-1835	CD4	XM_024991416	TGCACCCTGAGAGCTGGGGCTG#CAGCTAGTACGTGGACTAGCCCAGGTCTCTTGGCTGCT#.(((((..((((.((.((((((#.)))))))).))))..)).))).	2536	2574	1	-25.2	0	0.000365254	0.471	0	0	-9.172825994	17	23	8	3UTR		0	0
bta-miR-1835	IFNAR1	NM_174552	TGCACCCTGAGAGCTGGGGCTG#GGCGTGGGGTTTGGGGGTGCT#.(((((((.(((.((.(.(((.#))).).)).))).))))))).	2174	2195	0.961538462	-27.4	1	2.58E-07	0.382	0	0	-6.371894189	16	21	7	3UTR		0	0
bta-miR-1842	IFNGR1	NM_001035063	TGGCTCTGTGAGGTCGGCTCA#GGGTCGCACAGAGTCGG#((((((((((....((((((.#)))))))))))))))).	2069	2086	1	-22.7	1	0.000158942	0.382	0	0	-12.25512276	16	17	16	3UTR		0	0
bta-miR-1842	IFNGR1	NM_001035063	TGGCTCTGTGAGGTCGGCTCA#TGAAACGACTTCGCAATGCTG#.(((..((((((((((..(((#)))..))))))))))..))).	2093	2114	1	-22.8	0	0.00054821	0.618	0	0	-9.813320773	16	21	10	3UTR		0	0
bta-miR-1842	IFNGR1	XM_024996482	TGGCTCTGTGAGGTCGGCTCA#TGAAACGACTTCGCAATGCTG#.(((..((((((((((..(((#)))..))))))))))..))).	2270	2291	1	-22.8	0	0.000539308	0.632	0	0	-9.813320773	16	21	10	3UTR		0	0
bta-miR-1842	IFNGR1	XM_024996482	TGGCTCTGTGAGGTCGGCTCA#GGGTCGCACAGAGTCGG#((((((((((....((((((.#)))))))))))))))).	2246	2263	1	-22.7	1	0.000100448	0.412	0	0	-12.25512276	16	17	16	3UTR		0	0
bta-miR-1842	MAVS	NM_001046620	TGGCTCTGTGAGGTCGGCTCA#CCGAGTCACAGAGCCGA#(((((((((((..((((....#)))).))))))))))).	1700	1717	1	-25.6	1	0.000852353	0.471	0	0	-8.573508368	15	17	11	3UTR		0	0
bta-miR-1842	CD4	NM_001103225	TGGCTCTGTGAGGTCGGCTCA#GCTGGCTGGTCACAGATGCCC#.(((((((((((((((((...#)))))))..))))))).))).	2292	2313	1	-25.4	1	0.00088067	0.368	0	0	-3.793324837	17	21	7	3UTR		0	0
bta-miR-1842	CD4	XM_024991416	TGGCTCTGTGAGGTCGGCTCA#GCTGGCTGGTCACAGATGCCC#.(((((((((((((((((...#)))))))..))))))).))).	2627	2648	1	-25.4	1	0.00088067	0.368	0	0	-3.793324837	17	21	7	3UTR		0	0
bta-miR-1842	JAK1	NM_001206534	TGGCTCTGTGAGGTCGGCTCA#GAGCTGACCAAAGTAGAGTCT#.((((((((..(((((((((.#)))))))))..).))))))).	4071	4092	1	-26.4	1	0.002287815	0.588	0	0	-7.860605781	17	21	9	3UTR		0	0
bta-miR-1842	CD8A	NM_174015	TGGCTCTGTGAGGTCGGCTCA#GGGCGGGCGGGCCAGAGCTAC#((((((((....(((.((((.#)))).)))....)))))))).	981	1002	1	-23.9	1	4.20E-06	0.382	0	0	-12.64109744	15	21	8	3UTR		0	0
bta-miR-1843	IRF1	NM_001191261	AAGCTTCGTGGTCTCTGTCTTGCC#GGCAGGGCAGGGTCTGGACTCATCTTGTGGGGTGAAGCTG#.((((((((((.((((((((((((#)))))))))))).)))................))))))).	1391	1431	1	-28.1	1	8.46E-06	0.382	0	0	-7.140128147	22	40	12	3UTR		0	0
bta-miR-185	TLR7	XM_005228486	TGGAGAGAAAGGCAGTTCCTGA#TTGCTCTTTCTCTCCT#.((((((((((((((.......#)))).)))))))))).	4680	4696	1	-21.4	1	0.0216429	0.456	0	0	-4.026373918	14	16	10	3UTR		0	0
bta-miR-185	TLR7	XM_010822250	TGGAGAGAAAGGCAGTTCCTGA#TTGCTCTTTCTCTCCT#.((((((((((((((.......#)))).)))))))))).	4576	4592	1	-21.4	1	0.0216429	0.456	0	0	-4.026373918	14	16	10	3UTR		0	0
bta-miR-185	TLR7	XM_015461802	TGGAGAGAAAGGCAGTTCCTGA#TTGCTCTTTCTCTCCT#.((((((((((((((.......#)))).)))))))))).	4587	4603	1	-21.4	1	0.0216429	0.456	0	0	-4.026373918	14	16	10	3UTR		0	0
bta-miR-185	IFNGR1	XM_024996482	TGGAGAGAAAGGCAGTTCCTGA#AGGATCTGTTTTTCCTGAAGAGCTTTTCCAC#(((((((((((((((.((((..#)))).)))))))))..........)))))).	1652	1683	1	-19.4	1	0.01160523	0.603	0	0	-4.170623527	19	31	9	3UTR		0	0
bta-miR-185	IFNAR2	NM_174553	TGGAGAGAAAGGCAGTTCCTGA#CAGGAGCAGTCAGCAGTGGTTTTTTTTTTTTCCC#.((((((((((((.(((((((.#))))))).))).............))))))))).	2267	2301	1	-19.5	1	0.01655719	0.529	0	0	-4.650164755	19	34	9	3UTR		0	0
bta-miR-186	IFITM3	NM_001078141	CAAAGAATTCTCCTTTTGGGCT#AGCCTATCCAGGCACCTGCCCCCGTGAAATAAAAGGAGGGTTTGTGT#((..(((((((((((((((((.#.)))).........))))))))))))).)).	532	579	1	-20.1	0	5.38E-06	0.613	0	0	-8.527136195	19	31	13	3UTR		0	0
bta-miR-187	IFNGR1	XM_024996482	TCGTGTCTTGTGTTGCAGCCGG#TGGGCTGCCATCTGGGGTCGCACAGAGTCGGACATGAT#(((((((((((((.((((((.(#).))))))...........))))).....)))))))).	2232	2270	1	-22.7	1	0.00299707	0.456	0	0	-4.794414364	20	38	8	3UTR		0	0
bta-miR-187	TRAF3	XM_024981639	TCGTGTCTTGTGTTGCAGCCGG#CCGAGGGTCCAGGCCGGATGGGGTCAGCTGGGGGCTGCAGCCAGGGCAGGT#.(.(((((((.(((((((((..#.)))))))))))))))).).	5542	5593	1	-29.5	0	0.000396342	0.235	0	0	-8.175638787	17	20	16	3UTR		0	0
bta-miR-187	TRAF3	XM_024981640	TCGTGTCTTGTGTTGCAGCCGG#CCGGATGGGGTCAGCTGGGGGCTGCAGCCAGGGCAGGT#.(.(((((((.(((((((((..#.)))))))))))))))).).	5624	5662	1	-29.5	0	0.000396342	0.235	0	0	-8.175638787	17	20	16	3UTR		0	0
bta-miR-187	DDX58	XM_002689480	TCGTGTCTTGTGTTGCAGCCGG#CTGGTTGTCACATCCATTGGGCACT#..((((((.((((.((((((((#)))))))).)))).....)))))).	3652	3677	1	-20.2	1	2.15E-05	0.574	0	0	-6.870230295	18	25	8	3UTR		0	0
bta-miR-188	TLR7	XM_005228486	CATCCCTTGCATGGTGGAGGGT#GCTGTGTTCCCACTGTGTGAGGGTATGG#(((((((((((((((((.(((.#.))))))))))))))))).))).	5006	5034	1	-25.7	1	0.002015769	0.5	0	0	-3.937574446	20	23	17	3UTR		0	0
bta-miR-188	TLR7	XM_010822250	CATCCCTTGCATGGTGGAGGGT#GCTGTGTTCCCACTGTGTGAGGGTATGG#(((((((((((((((((.(((.#.))))))))))))))))).))).	4902	4930	1	-25.7	1	0.002015769	0.5	0	0	-3.937574446	20	23	17	3UTR		0	0
bta-miR-188	TLR7	XM_015461802	CATCCCTTGCATGGTGGAGGGT#GCTGTGTTCCCACTGTGTGAGGGTATGG#(((((((((((((((((.(((.#.))))))))))))))))).))).	4913	4941	1	-25.7	1	0.002015769	0.5	0	0	-3.937574446	20	23	17	3UTR		0	0
bta-miR-188	MAVS	NM_001046620	CATCCCTTGCATGGTGGAGGGT#CCCTCTTTACCCAAGTGCAAGGA#....(((((((((((((((((.#))))))..)))...)))))))).	1960	1983	0.961538462	-24.5	0	0.001808239	0.426	0	0	-9.546562469	17	23	8	3UTR		0	0
bta-miR-188	TRAF3	XM_024981639	CATCCCTTGCATGGTGGAGGGT#ACCCGGCTCACTGTGCCCGGGGTGG#((((((..(((((((((.((((#))))...)))))))))..)))))).	4228	4253	1	-27.2	0	6.19E-06	0.235	0	0	-7.79489591	19	25	9	3UTR		0	0
bta-miR-188	TRAF3	XM_024981640	CATCCCTTGCATGGTGGAGGGT#ACCCGGCTCACTGTGCCCGGGGTGG#((((((..(((((((((.((((#))))...)))))))))..)))))).	4297	4322	1	-27.2	0	6.19E-06	0.235	0	0	-7.79489591	19	25	9	3UTR		0	0
bta-miR-18a	TRAF3	XM_024981639	TAAGGTGCATCTAGTGCAGATA#CTGCCGACCGCCCTGGGTGTGCCTTC#.(((((((((((((.((.....#.)).))))))))))))).	3665	3691	1	-21.4	1	1.60E-05	0.309	0	0	-4.528774398	15	18	13	3UTR		0	0
bta-miR-18a	TRAF3	XM_024981640	TAAGGTGCATCTAGTGCAGATA#CTGCCGACCGCCCTGGGTGTGCCTTC#.(((((((((((((.((.....#.)).))))))))))))).	3734	3760	1	-21.4	1	1.60E-05	0.309	0	0	-4.528774398	15	18	13	3UTR		0	0
bta-miR-18b	STAT1	XM_005202570	TAAGGTGCATCTAGTGCAGTTA#GGGCTTCATGCATCTTAT#((((((((((..(((.(.....#).)))..)))))))))).	2604	2622	1	-17.7	1	0.00569248	0.603	0	0	-10.34220131	14	18	10	3UTR		0	0
bta-miR-191b	TANK	NM_001192264	GAACGAAATCCAAGCGCAGCTG#AGCTTATTGCTTGGGTTTCT#....((((((((((((.((((.#))))...)))))))))))).	1629	1649	1	-21.7	0	0.002399806	0.676	0	0	-9.546562469	16	20	12	3UTR		0	0
bta-miR-191b	TANK	XM_005202473	GAACGAAATCCAAGCGCAGCTG#AGCTTATTGCTTGGGTTTCT#....((((((((((((.((((.#))))...)))))))))))).	1817	1837	1	-21.7	0	0.002399806	0.676	0	0	-9.546562469	16	20	12	3UTR		0	0
bta-miR-192	IFNAR1	NM_174552	CTGACCTATGAATTGACAGCCAG#CTGGAGGGTCCCATGGGCGGAGAAGCTGGCGGCTGCAGTCCACGGGGTCAC#.((((((.((.((((.(((((..#.))))))))).))..)))))).	2529	2580	1	-22.6	1	0.000506067	0.368	0	0	-9.164783322	17	22	9	3UTR		0	0
bta-miR-193a	MAVS	NM_001046620	GGGACTTTGTAGGCCAGTT#TTGGCTTACCGGTCCCT#((((((..(((((((((..#))))))))).)))))).	1853	1870	1	-23.1	0	0.000564675	0.338	0	0	-7.79489591	15	17	9	3UTR		0	0
bta-miR-193a	MAVS	NM_001046620	GGGACTTTGTAGGCCAGTT#GGTCCAGAGAGTCCCA#((((((((.(.((((....#)))).).)))))))).	2191	2207	1	-21.3	1	3.60E-05	0.412	0	0	-8.05178766	13	16	8	3UTR		0	0
bta-miR-193a-3p	CD8A	NM_174015	AACTGGCCTACAAAGTCCCAGT#GCTGTTGTGCTCCCATACTCGGGTAGAGGGCGGGCGGGCCAGA#..(((((((.(...((((....#.))))..).))))))).	954	997	1	-19.4	1	9.59E-06	0.397	0	0	-11.69228103	12	17	7	3UTR		0	0
bta-miR-193a-3p	IFNAR2	NM_174553	AACTGGCCTACAAAGTCCCAGT#GGGAGGGTGGGCAGTTA#((((.((((((....((((...#))))..)))))))))).	2345	2362	1	-20.2	0	0.002266683	0.5	0	0	-14.28483502	14	17	10	3UTR		0	0
bta-miR-193a-5p	MAVS	NM_001046620	TGGGTCTTTGCGGGCGAGATGA#CATCTGCCCGAGTCACAGAGCCGA#(((.(((.(((((((.(((((.#))))))))))...)).))).))).	1693	1717	1	-23.3	0	0.000852353	0.471	0	0	-9.516280731	18	24	10	3UTR		0	0
bta-miR-193a-5p	TRAF3	XM_024981639	TGGGTCTTTGCGGGCGAGATGA#CGCTCGCTGTGAGGACCCAT#(((((((((((.((((((.((.#))))))))))))))))))).	6152	6172	1	-26.7	1	9.19E-06	0.456	0	0	-7.284377756	19	20	19	3UTR		0	0
bta-miR-193a-5p	TRAF3	XM_024981640	TGGGTCTTTGCGGGCGAGATGA#CGCTCGCTGTGAGGACCCAT#(((((((((((.((((((.((.#))))))))))))))))))).	6221	6241	1	-26.7	1	9.19E-06	0.456	0	0	-7.284377756	19	20	19	3UTR		0	0
bta-miR-193b	MAVS	NM_001046620	AACTGGCCCACAAAGTCCCGCTTT#AAGTGCAAGGATCAGGAGGTGCCACTGGGGACCACAGTGGGTCAGA#..(((((((((...(((((.....#.)))))....))))))))).	1972	2018	1	-26.2	1	9.08E-05	0.382	0	0	-10.44977456	14	20	9	3UTR		0	0
bta-miR-193b	CD8A	NM_174015	AACTGGCCCACAAAGTCCCGCTTT#GTGCTCCCATACTCGGGTAGAGGGCGGGCGGGCCAGA#..(((((((.....(.((((((((#.)))))))))))))))).	960	997	1	-25.6	1	9.59E-06	0.397	0	0	-14.75010458	16	18	16	3UTR		0	0
bta-miR-1949	IRF1	NM_001191261	TATACCAGGATGCCAGCATAGTT#GATTCATTGTTGGCATCCTGC#.....(((((((((((((.....#.))))))))))))).	2163	2184	1	-24	0	0.000145393	0.574	0	0	-13.66559964	13	15	13	3UTR		0	0
bta-miR-1949	DDX58	XM_002689480	TATACCAGGATGCCAGCATAGTT#CTTTGTTGGCTCTTGGA#....((((((.(((((((.((..#)).))))))))))))).	3928	3945	1	-21	0	0.00581583	0.676	0	0	-12.37133694	15	17	13	3UTR		0	0
bta-miR-194b	DDX58	XM_002689480	CACATGGAGTTGCTGTTACA#TGGCATCACCAACTCCATGG#..((((((((((.((.....#.)).)))))))))).	3455	3475	1	-17.4	1	0.001070579	0.544	0	0	-6.479180412	12	15	10	3UTR		0	0
bta-miR-194b-3p	DDX58	XM_002689480	ACATGGAGTTGCTGTTACAATCG#GATTGAAGGCGGGAGGAGAAGGGGACGGCAGAGGATGAGATGGTTGGATGGCATCACCAACTCCATGG#.(((((((((((((((.((((((#.)))))))))))))......)))))))).	3407	3475	1	-22.2	1	0.001070579	0.544	0	0	-3.793324837	21	29	13	3UTR		0	0
bta-miR-195	IRF1	NM_001191261	TAGCAGCACAGAAATATTGGCA#TGGCTGTGCTGCTC#.((((((((((..(........#)..)))))))))).	2689	2703	1	-17.9	1	0.000512272	0.588	0	0	-9.3977574	11	14	10	3UTR		0	0
bta-miR-196a	CD8B	NM_001105344	TAGGTAGTTTCATGTTGTTGGG#CTCAGCCGTGGAAATGTCACTGAAACCGCAGAAGCTGCCTGT#(((((((((((.(((.(((...#.))).)))))))))))))).	767	809	1	-19.8	1	0.000275871	0.544	0	0	-7.517426836	17	20	14	3UTR		0	0
bta-miR-196a	TRAF3	XM_024981639	TAGGTAGTTTCATGTTGTTGGG#TCAACAACATGTCTGACTTCCTGA#((((.((((.(((((((((((.#)))))))))))...)))).)))).	6294	6318	1	-21.5	0	0.007100699	0.676	0	0	-9.299118089	19	24	11	3UTR		0	0
bta-miR-196a	TRAF3	XM_024981640	TAGGTAGTTTCATGTTGTTGGG#TCAACAACATGTCTGACTTCCTGA#((((.((((.(((((((((((.#)))))))))))...)))).)))).	6363	6387	1	-21.5	0	0.007100699	0.676	0	0	-9.299118089	19	24	11	3UTR		0	0
bta-miR-196b	TLR7	XM_005228486	TAGGTAGTTTCCTGTTGTTGGGA#AGCAGTCAGGAGACTAACTTGC#(((((((((((((((((((....#))))).)))))))))).)))).	4986	5008	1	-20.1	1	0.000560867	0.515	0	0	-3.937574446	19	22	10	3UTR		0	0
bta-miR-196b	TLR7	XM_010822250	TAGGTAGTTTCCTGTTGTTGGGA#AGCAGTCAGGAGACTAACTTGC#(((((((((((((((((((....#))))).)))))))))).)))).	4882	4904	1	-20.1	1	0.000560867	0.515	0	0	-3.937574446	19	22	10	3UTR		0	0
bta-miR-196b	TLR7	XM_015461802	TAGGTAGTTTCCTGTTGTTGGGA#AGCAGTCAGGAGACTAACTTGC#(((((((((((((((((((....#))))).)))))))))).)))).	4893	4915	1	-20.1	1	0.000560867	0.515	0	0	-3.937574446	19	22	10	3UTR		0	0
bta-miR-196b	MAVS	NM_001046620	TAGGTAGTTTCCTGTTGTTGGGA#TCCAAAGCAGGAGGCTGCTA#..((((((((((((((.(((((.#))))))))))))))))))).	2512	2532	1	-25.9	1	5.70E-06	0.456	0	0	-4.957000719	19	20	19	3UTR		0	0
bta-miR-197	CD4	NM_001103225	TTCACCACCTTCTCCACCCAGC#GCCCGGGGCGGGGGAGAGGTGGGGAG#(((.(((((.(((((.(((.((#.)))))))))))))))))).	2550	2576	1	-26	0	2.77E-05	0.353	0	0	-8.44515227	18	20	18	3UTR		0	0
bta-miR-197	CD4	XM_024991416	TTCACCACCTTCTCCACCCAGC#GCCCGGGGCGGGGGAGAGGTGGGGAG#(((.(((((.(((((.(((.((#.)))))))))))))))))).	2885	2911	1	-26	0	2.77E-05	0.353	0	0	-8.44515227	18	20	18	3UTR		0	0
bta-miR-197	IFNAR2	NM_174553	TTCACCACCTTCTCCACCCAGC#GCAAATGCTCACTCTGGGGGGAGGGGAGGTGGGAAA#(((.(((((((((((.(((((.#.))))).))))..)))))))))).	1976	2012	1	-28.6	0	0.01774925	0.5	0	0	-7.202645801	19	24	10	3UTR		0	0
bta-miR-199a-3p	CD4	NM_001103225	ACAGTAGTCTGCACATTGGTTA#GCCTGGAGAATCCCACGGACAGAGGAGCCTGGCGGGCTACTGTC#((((((((((((.((..((((.#.)))))))))))))))))).	2003	2047	1	-23.7	1	8.81E-07	0.426	0	0	-5.459754139	18	20	18	3UTR		0	0
bta-miR-199a-3p	CD4	XM_024991416	ACAGTAGTCTGCACATTGGTTA#GCCTGGAGAATCCCACGGACAGAGGAGCCTGGCGGGCTACTGTC#((((((((((((.((..((((.#.)))))))))))))))))).	2338	2382	1	-23.7	1	8.81E-07	0.426	0	0	-5.459754139	18	20	18	3UTR		0	0
bta-miR-199a-3p	CD8A	NM_174015	ACAGTAGTCTGCACATTGGTTA#GGCCCTGGCACCCCAGGCTAGCAGCTGAGGGAATGTGCAGACACTGG#.((((.(((((((((((.....#.))))))))))))))).	1676	1723	1	-23.5	0	0.002500811	0.353	0	0	-5.694283599	15	17	15	3UTR		0	0
bta-miR-199a-5p	IFNAR1	NM_174552	CCCAGTGTTCAGACTACCTGTT#ACAGAGAGTCGGACACTGA#..((((((((.((((..((((.#))))..)))))))))))).	2578	2597	1	-21.3	1	0.001634589	0.397	0	0	-8.014824275	16	19	12	3UTR		0	0
bta-miR-199a-5p	IFNAR2	NM_174553	CCCAGTGTTCAGACTACCTGTT#GGGAGGAGTAGGACACTGGT#.(((((((((..(((.(((.((#)).)))))).))))))))).	1944	1964	1	-20.8	1	0.000918241	0.471	0	0	-10.1979517	17	20	9	3UTR		0	0
bta-miR-199b	IFNAR1	NM_174552	CCCAGTGTTTAGACTATCTGTTC#ACAGAGAGTCGGACACTGA#..((((((((.((((.(((((..#))))).)))))))))))).	2578	2597	1	-20.7	1	0.001634589	0.397	0	0	-8.014824275	17	19	12	3UTR		0	0
bta-miR-199c	CD4	NM_001103225	TACAGTAGTCTGCACATTGG#CCACGGACAGAGGAGCCTGGCGGGCTACTGTC#.((((((((((((.((....#.)))))))))))))).	2015	2047	1	-20.7	1	8.81E-07	0.426	0	0	-4.650164755	14	16	14	3UTR		0	0
bta-miR-199c	CD4	XM_024991416	TACAGTAGTCTGCACATTGG#CCACGGACAGAGGAGCCTGGCGGGCTACTGTC#.((((((((((((.((....#.)))))))))))))).	2350	2382	1	-20.7	1	8.81E-07	0.426	0	0	-4.650164755	14	16	14	3UTR		0	0
bta-miR-200a	IFNGR2	XM_005201116	TAACACTGTCTGGTAACGATGTT#GACATTGTTGCCTGGCCTGGGTGG#...(((((((.((((((((((((#)))))))))))).)))...)))).	1672	1696	1	-22.6	0	3.15E-06	0.456	0	0	-9.339314669	19	24	12	3UTR		0	0
bta-miR-200c	IRF1	NM_001191261	TAATACTGCCGGGTAATGATGGA#CCACAGGGACATGTTCATGTAAATACAGTCATTGCCCTTGGCTGTATA#..((((.(((((((((((((...#.))))))))))..))).)))).	2278	2326	1	-22.5	0	1.69E-06	0.544	0	0	-6.500687254	17	22	10	3UTR		0	0
bta-miR-204	TLR7	XM_005228486	TTCCCTTTGTCATCCTATGCCT#GCATAAAATACTGTTGGGAGAAGGGTGGCAAGTAGAGGATGTGGGAC#.(((((((((((((((...(((#.)))...)))))))))))..........)))).	4368	4415	1	-20.9	1	0.02152811	0.574	0	0	-3.793324837	18	33	11	3UTR		0	0
bta-miR-204	TLR7	XM_010822250	TTCCCTTTGTCATCCTATGCCT#GCATAAAATACTGTTGGGAGAAGGGTGGCAAGTAGAGGATGTGGGAC#.(((((((((((((((...(((#.)))...)))))))))))..........)))).	4264	4311	1	-20.9	1	0.02152811	0.574	0	0	-3.793324837	18	33	11	3UTR		0	0
bta-miR-204	TLR7	XM_015461802	TTCCCTTTGTCATCCTATGCCT#GCATAAAATACTGTTGGGAGAAGGGTGGCAAGTAGAGGATGTGGGAC#.(((((((((((((((...(((#.)))...)))))))))))..........)))).	4275	4322	1	-20.9	1	0.02152811	0.574	0	0	-3.793324837	18	33	11	3UTR		0	0
bta-miR-204	IRF1	NM_001191261	TTCCCTTTGTCATCCTATGCCT#GGGCTGGGGTGGCTGGAGGA#...((((((((((((((.((((#))))))))))))).))))).	2912	2932	1	-24.2	0	0.000315036	0.368	0	0	-6.514540194	18	20	13	3UTR		0	0
bta-miR-204	IFNAR1	NM_174552	TTCCCTTTGTCATCCTATGCCT#GGCGTGGGGTTTGGGGGT#..(((((....((((((((((.#))))))))))..))))).	2174	2192	1	-21.8	0	1.25E-06	0.397	0	0	-12.39430625	15	18	10	3UTR		0	0
bta-miR-205	IRF1	NM_001191261	TCCTTCATTCCACCGGAGTCTG#CAGGGTCTGGACTCATCTTGTGGGGTGAAGC#..(((((((((((..((((((.#.)))))).....))))))))))).	1398	1429	1	-23.5	1	2.41E-05	0.368	0	0	-6.549290197	17	24	11	3UTR		0	0
bta-miR-206	CD8B	NM_001105344	TGGAATGTAAGGAAGTGTGTGG#CCACCACATTTCTTTGCCCAG#(((...((((((((((((((((#)))).))))))))))))))).	1028	1049	1	-21	0	0.02717819	0.485	0	0	-12.98959266	19	21	15	3UTR		0	0
bta-miR-206	DDX58	XM_002689480	TGGAATGTAAGGAAGTGTGTGG#TCCATACTTCCTTTTCCT#.((((...(((((((((((.((#))))))))))))))))).	3300	3318	1	-18.4	0	0.2312739	0.588	0	0	-9.551605063	17	18	17	3UTR		0	0
bta-miR-208a	IFNAR1	NM_174552	ATAAGACGAGCAAAAAGCTTGT#GCAAGAGTCAGAGTGGGAGCCTGGGCTTTTTGCTCTTCTC#...(((.(((((((((((((..#.))))))))))))).))).	1898	1938	1	-21.4	0	2.27E-05	0.529	0	0	-8.058226729	16	19	13	3UTR		0	0
bta-miR-20b	IFNAR2	NM_174553	CAAAGTGCTCACAGTGCAGGTA#ACCTGCACTTGCTCCTTTGG#(((((.(..((.(((((((((.#)))))))))))..)))))).	1902	1922	1	-20.5	0	0.00157819	0.338	0	0	-12.5553611	17	20	11	3UTR		0	0
bta-miR-211	TLR7	XM_005228486	TTCCCTTTGTCATCCTTTGCC#GGAGAAGGGTGGCAAGTAGAGGATGTGGGAC#.(((((((((((((((((.((#)).)))))))))))))..........)))).	4384	4415	1	-22.2	1	0.02152811	0.574	0	0	-3.793324837	19	31	13	3UTR		0	0
bta-miR-211	TLR7	XM_010822250	TTCCCTTTGTCATCCTTTGCC#GGAGAAGGGTGGCAAGTAGAGGATGTGGGAC#.(((((((((((((((((.((#)).)))))))))))))..........)))).	4280	4311	1	-22.2	1	0.02152811	0.574	0	0	-3.793324837	19	31	13	3UTR		0	0
bta-miR-211	TLR7	XM_015461802	TTCCCTTTGTCATCCTTTGCC#GGAGAAGGGTGGCAAGTAGAGGATGTGGGAC#.(((((((((((((((((.((#)).)))))))))))))..........)))).	4291	4322	1	-22.2	1	0.02152811	0.574	0	0	-3.793324837	19	31	13	3UTR		0	0
bta-miR-211	CD4	NM_001103225	TTCCCTTTGTCATCCTTTGCC#GGCGGGGGAGAGGTGGGGAGC#((((((.(.((.(((((((((#))))))))))).).)))))).	2556	2577	1	-24.3	0	4.11E-05	0.353	0	0	-9.884453949	18	21	11	3UTR		0	0
bta-miR-211	CD4	XM_024991416	TTCCCTTTGTCATCCTTTGCC#GGCGGGGGAGAGGTGGGGAGC#((((((.(.((.(((((((((#))))))))))).).)))))).	2891	2912	1	-24.3	0	4.11E-05	0.353	0	0	-9.884453949	18	21	11	3UTR		0	0
bta-miR-211	DDX58	XM_002689480	TTCCCTTTGTCATCCTTTGCC#GGCAGAGGATGAGATGGTTGGAT#.(((((.(.((((((((((((#)))))))))))).).))..))).	3433	3456	1	-24.4	0	0.006829957	0.456	0	0	-6.39340103	18	23	12	3UTR		0	0
bta-miR-212	IFNGR1	NM_001035063	ACCTTGGCTCTAGACTGCTTACT#GTCTGGAGAATCCCAGGGA#.((((((((((((((........#))))))))....)))))).	2023	2042	1	-20.3	1	0.000154157	0.353	0	0	-4.026373918	14	19	8	3UTR		0	0
bta-miR-212	IFNGR1	XM_024996482	ACCTTGGCTCTAGACTGCTTACT#GTCTGGAGAATCCCAGGGA#.((((((((((((((........#))))))))....)))))).	2200	2219	1	-20.3	1	6.27E-05	0.368	0	0	-4.026373918	14	19	8	3UTR		0	0
bta-miR-212	IRF1	NM_001191261	ACCTTGGCTCTAGACTGCTTACT#GGGGCCTGGGGCCCAAGGA#.((((((((((((.((.(.....#).)).)))))))).)))).	2347	2366	0.961538462	-21.3	1	7.20E-07	0.5	0	0	-4.650164755	15	19	8	3UTR		0	0
bta-miR-21-3p	CD4	NM_001103225	AACAGCAGTCGATGGGCTGTCT#GGACTAGCCCAGGTCTCTTGGCTGCTAGTC#.(((((((((((((((((((((#)))).))))))......))))))))).)).	2213	2243	1	-26.3	1	3.54E-05	0.485	0	0	-3.793324837	21	30	9	3UTR		0	0
bta-miR-21-3p	CD4	XM_024991416	AACAGCAGTCGATGGGCTGTCT#GGACTAGCCCAGGTCTCTTGGCTGCTAGTC#.(((((((((((((((((((((#)))).))))))......))))))))).)).	2548	2578	1	-26.3	1	3.54E-05	0.485	0	0	-3.793324837	21	30	9	3UTR		0	0
bta-miR-21-3p	TRAF3	XM_024981639	AACAGCAGTCGATGGGCTGTCT#GGGGAGCCTGTCGGCAGCA#....((.(((((((((((.(((#))).))))))))))).)).	4120	4139	1	-24.5	0	3.20E-05	0.324	0	0	-11.090249	16	19	11	3UTR		0	0
bta-miR-21-3p	TRAF3	XM_024981640	AACAGCAGTCGATGGGCTGTCT#GGGGAGCCTGTCGGCAGCA#....((.(((((((((((.(((#))).))))))))))).)).	4189	4208	1	-24.5	0	3.20E-05	0.324	0	0	-11.090249	16	19	11	3UTR		0	0
bta-miR-21-3p	JAK1	NM_001206534	AACAGCAGTCGATGGGCTGTCT#AGGCGGTTTTCAGTTTGCTTGGAGACTGCTGG#..((((((((...(((((((((#)))))))))..............)))))))).	4755	4787	1	-21.3	1	0.000125377	0.588	0	0	-12.41770912	17	32	9	3UTR		0	0
bta-miR-21-3p	CD8A	NM_174015	AACAGCAGTCGATGGGCTGTCT#GATAGACCCATGACTGCA#....((((((.((((((((((.#))))).))))))))))).	1244	1262	1	-25.4	0	0.03249375	0.559	0	0	-12.37133694	16	18	11	3UTR		0	0
bta-miR-214	IFNGR1	NM_001035063	ACAGCAGGCACAGACAGGCAGT#GCCTGTCTGGCCATGTC#...((((((.(((((((((...#)))))))))))).))).	1598	1615	1	-26.6	0	4.81E-05	0.574	0	0	-7.757046662	15	17	12	3UTR		0	0
bta-miR-214	CD8B	NM_001105344	ACAGCAGGCACAGACAGGCAGT#GCTGCCTGTTTTTAACTACTGCA#...((((....(((((((((((#))))))))))).......)))).	800	823	1	-22.1	0	0.00405454	0.529	0	0	-13.95184572	15	23	11	3UTR		0	0
bta-miR-216b	MAVS	NM_001046620	AAATCTCTGCAGGCAAATGTGA#TGCCTAGCCAGGTAGAGATG#..((((((((.(((........#.)))..)))))))).	2553	2573	1	-17.2	1	0.01146845	0.382	0	0	-8.750273835	11	15	8	3UTR		0	0
bta-miR-216b	IRF1	NM_001191261	AAATCTCTGCAGGCAAATGTGA#TGCCTGGAGAGGG#...(((((.((((((.......#)))))).))))).	1526	1539	1	-18.8	0	5.89E-05	0.412	0	0	-7.803978932	11	13	6	3UTR		0	0
bta-miR-216b	IFNAR1	NM_174552	AAATCTCTGCAGGCAAATGTGA#CCTGCAGAGAA#...((((((((((.........#)))))))))).	3257	3268	1	-18.6	0	0.000113171	0.582	0	0	-8.339878752	10	11	10	3UTR		0	0
bta-miR-217	TRAF3	XM_024981639	TACTGCATCAGGAACTGATTGGAT#GTCTTGCAACGTTTTTGTGTTCCTGATGCT#....(((((((((((.........#.))))))))))).	6394	6424	1	-20.3	0	0.01607805	0.647	0	0	-9.779611549	11	13	11	3UTR		0	0
bta-miR-217	TRAF3	XM_024981640	TACTGCATCAGGAACTGATTGGAT#GTCTTGCAACGTTTTTGTGTTCCTGATGCT#....(((((((((((.........#.))))))))))).	6463	6493	1	-20.3	0	0.01607805	0.647	0	0	-9.779611549	11	13	11	3UTR		0	0
bta-miR-217	IFNAR1	NM_174552	TACTGCATCAGGAACTGATTGGAT#ATTCATGGAGTTCCTGCAGAGAAAGGAAGTGTAGG#..((((((((((((((...(((((#)))))...))))))))............)))))).	3245	3280	1	-19.8	1	0.000231105	0.581	0	0	-4.957000719	19	35	8	3UTR		0	0
bta-miR-219	IRF1	NM_001191261	AGAGTTGAGTCTGGACGTCCCG#GGGCAGGGTCTGGACTCATCTTG#.(((.(((((((((((.((((.#)))..).))))))))))).))).	1395	1418	1	-24.6	0	0.000383258	0.353	0	0	-7.912362012	18	23	11	3UTR		0	0
bta-miR-219	TRAF3	XM_024981639	AGAGTTGAGTCTGGACGTCCCG#GGGACGGGTTTCAGACACGGCGCA#.(.((((.(((((((((((((.#))))))...))))))).)))).).	4383	4407	1	-24.2	0	0.07707875	0.412	0	0	-7.664499241	18	24	7	3UTR		0	0
bta-miR-219	TRAF3	XM_024981640	AGAGTTGAGTCTGGACGTCCCG#GGGACGGGTTTCAGACACGGCGCA#.(.((((.(((((((((((((.#))))))...))))))).)))).).	4452	4476	1	-24.2	0	0.07707875	0.412	0	0	-7.664499241	18	24	7	3UTR		0	0
bta-miR-222	MAVS	NM_001046620	AGCTACATCTGGCTACTGGGT#GCCCAGTAGCCCCCTGCAGAGCAGTAGG#..((((.((((((((((((((#)))))))))))......)))...)))).	2088	2116	1	-24.6	0	3.70E-07	0.441	0	0	-6.500687254	18	28	11	3UTR		0	0
bta-miR-222	IRF1	NM_001191261	AGCTACATCTGGCTACTGGGT#GCCACACGTGGCCAGTGGCTA#((((((...((((((((((((#))).)).))))))))))))).	2838	2859	1	-22.5	0	3.32E-07	0.618	0	0	-8.851285568	18	21	13	3UTR		0	0
bta-miR-22-3p	CD4	NM_001103225	AAGCTGCCAGTTGAAGAACTG#GGGCTTCCCTGGTGGCTC#.(((((((((..((((..(..#)..)))).))))))))).	1884	1902	1	-19.6	1	1.18E-05	0.471	0	0	-9.964902622	14	18	9	3UTR		0	0
bta-miR-22-3p	CD4	XM_024991416	AAGCTGCCAGTTGAAGAACTG#GGGCTTCCCTGGTGGCTC#.(((((((((..((((..(..#)..)))).))))))))).	2219	2237	1	-19.6	1	1.18E-05	0.471	0	0	-9.964902622	14	18	9	3UTR		0	0
bta-miR-224	MAVS	NM_001046620	CAAGTCACTAGTGGTTCCGTTTA#GGGACCACAGTGGGTC#..(.(((((.((((((((.....#))))))))))))).).	1999	2015	1	-20.6	0	1.55E-07	0.382	0	0	-9.231529463	14	16	13	3UTR		0	0
bta-miR-224	IRF1	NM_001191261	CAAGTCACTAGTGGTTCCGTTTA#GAGCTATGAGTTGACTTGG#(((((((((.(((((((......#))))))).))).)))))).	2330	2349	1	-18.4	1	0.001671043	0.471	0	0	-5.180080915	16	19	7	3UTR		0	0
bta-miR-22-5p	IRF1	NM_001191261	AGTTCTTCAGTGGCAAGCTTTA#GGGGCTGGGGTGGCTGGAGGACA#.((((((((((.((.((((((.#))))))...)).)))))))))).	2911	2934	1	-23	1	0.001068115	0.353	0	0	-7.875577707	18	23	10	3UTR		0	0
bta-miR-22-5p	TBK1	XM_005206636	AGTTCTTCAGTGGCAAGCTTTA#AGCTTCTGTGATTGGAGAGCTG#(((((((((((.(((((((...#))))..))).))))))))))).	2767	2789	1	-21.4	1	0.000187331	0.544	0	0	-7.284377756	18	22	11	3UTR		0	0
bta-miR-22-5p	TRAF3	XM_024981639	AGTTCTTCAGTGGCAAGCTTTA#GCCTGCCACTTCCTCCTGCTTCACTAGAAGGACG#.((((((((((((((.((....#)).)))))))................))))))).	4024	4058	1	-20.4	1	1.75E-05	0.426	0	0	-4.026373918	16	34	7	3UTR		0	0
bta-miR-22-5p	TRAF3	XM_024981640	AGTTCTTCAGTGGCAAGCTTTA#GCCTGCCACTTCCTCCTGCTTCACTAGAAGGACG#.((((((((((((((.((....#)).)))))))................))))))).	4093	4127	1	-20.4	1	1.75E-05	0.426	0	0	-4.026373918	16	34	7	3UTR		0	0
bta-miR-2284ab	JAK1	NM_001206534	TAAAAGTTTGGTTGGGTTTTT#AAAGACCCAGCCAGAA#......(((((((((((((((#))))))))))))))).	4716	4732	1	-20.7	0	0.03936618	0.515	0	0	-15.5665584	15	16	15	3UTR		0	0
bta-miR-2284i	CD4	NM_001103225	GAGAAGTTCGTTCTGGTGTTT#AGGCCCTGACCAGGAGGAGTTTCTCA#(((((((((.(((((((....#.))))))).))))))))).	1248	1274	1	-22.3	1	5.14E-05	0.397	0	0	-5.180080915	16	19	9	3UTR		0	0
bta-miR-2284i	JAK1	NM_001206534	GAGAAGTTCGTTCTGGTGTTT#ACAGTTGAAAACCAGAATGGGATTTCTCA#(((((((((((((((((.(((#.))).)))))))))).))))))).	4033	4062	1	-22.2	1	0.001479685	0.588	0	0	-3.937574446	20	24	10	3UTR		0	0
bta-miR-2284i	IFNAR1	NM_174552	GAGAAGTTCGTTCTGGTGTTT#AAACAGCTGCAGATGCCAGAAACGAGGTTCTTA#(((((.(((((((((((((((#.))))))))))).)))).))))).	2365	2398	1	-23.4	0	0.005659614	0.574	0	0	-5.838533207	20	24	11	3UTR		0	0
bta-miR-2284i	IFNAR1	NM_174552	GAGAAGTTCGTTCTGGTGTTT#GAACATTAGGACACTAGCTTCTG#.(((((((.((((((((((((#))))))))))))...))))))).	2726	2749	1	-20.2	1	0.000274638	0.618	0	0	-4.849714496	19	23	12	3UTR		0	0
bta-miR-2284j	IFNGR1	NM_001035063	GAAAAGTTCGTTCAGGTTTT#GAAGGATCTGGTTTTCCTGAAGAGCTTTTCC#(((((((((.((((((....#.))))))))))))))).	1474	1505	1	-19.2	1	0.01193974	0.588	0	0	-5.180080915	15	17	15	3UTR		0	0
bta-miR-2284j	IFNGR1	XM_024996482	GAAAAGTTCGTTCAGGTTTT#GAAGGATCTGTTTTTCCTGAAGAGCTTTTCC#(((((((((.((((((....#.))))))))))))))).	1650	1681	1	-19.2	1	0.009092767	0.603	0	0	-5.180080915	15	17	15	3UTR		0	0
bta-miR-2284w	CD8B	NM_001105344	AAGAGTTTGTTCGGGTTTCTC#GACACTGAGACCCGAATCTCTC#.((((...(((((((((((..#.))))))))))))))).	1059	1081	1	-20.4	0	0.000129338	0.441	0	0	-9.551605063	15	17	15	3UTR		0	0
bta-miR-2284w	TRAF3	XM_024981639	AAGAGTTTGTTCGGGTTTCTC#AGAGGCCCGGATGAGTGGCTCG#..((((((((((((((((((.#))))))))))))))...)))).	5698	5720	1	-22	1	0.000440597	0.338	0	0	-4.957000719	18	22	14	3UTR		0	0
bta-miR-2284w	TRAF3	XM_024981640	AAGAGTTTGTTCGGGTTTCTC#AGAGGCCCGGATGAGTGGCTCG#..((((((((((((((((((.#))))))))))))))...)))).	5767	5789	1	-22	1	0.000440597	0.338	0	0	-4.957000719	18	22	14	3UTR		0	0
bta-miR-2284w	IFNAR1	NM_174552	AAGAGTTTGTTCGGGTTTCTC#GAGTCAGAGTGGGAGCCTGGGCTTTTTGCTCTTC#((((((..((((((((((((.#.)))))))))))).....)))))).	1902	1936	1	-21.4	0	1.18E-05	0.529	0	0	-7.79489591	18	25	12	3UTR		0	0
bta-miR-2285aa	IRF1	NM_001191261	AAAACTGGAACGAACTTTTGGGC#GCCCAAGAGAACGGACCAGTG#...(((((..((..(((((((((#)))))))))..))..))))).	1558	1579	1	-24.6	0	0.00505888	0.426	0	0	-10.95940685	16	21	9	3UTR		0	0
bta-miR-2285ag-3p	IRF1	NM_001191261	TCCAAGTGAACTTTTTGGCTAA#TTGGCTGTATAGGTAGAGCTATGAGTTGACTTGGGG#(((((((.(((((..(((((..#.))))).))))).))))))).	2315	2351	1	-21.7	1	0.000632087	0.471	0	0	-7.843498853	17	21	7	3UTR		0	0
bta-miR-2285ah-5p	MAVS	NM_001046620	TTGGGGGTAGAGGTGGGCAGGA#TTCTGTCCCATCTCATGCCCTTGGT#((((((((((((((((((((((#))))).)))))))).))))))))).	1812	1837	1	-29.4	1	0.005451399	0.412	0	0	-3.937574446	22	25	9	3UTR		0	0
bta-miR-2285ah-5p	CD4	NM_001103225	TTGGGGGTAGAGGTGGGCAGGA#TCCTGACCTATCCCCACCCCTGCCTCCC#..((((((((.(((((((((((#))))).......)))))).)))))))).	2893	2921	1	-31.2	1	0.3799394	0.529	0	0	-7.781775195	19	28	8	3UTR		0	0
bta-miR-2285ah-5p	CD4	NM_001103225	TTGGGGGTAGAGGTGGGCAGGA#CCTGGGCCTCAGTCTCCCCACCCTGCACCCCC#..((((((((.((((((((((.#))))............)))))))))).)))).	2626	2658	1	-28.9	1	0.1338328	0.456	0	0	-7.781775195	18	32	10	3UTR		0	0
bta-miR-2285ah-5p	CD4	XM_024991416	TTGGGGGTAGAGGTGGGCAGGA#TCCTGACCTATCCCCACCCCTGCCTCCC#..((((((((.(((((((((((#))))).......)))))).)))))))).	3228	3256	1	-31.2	1	0.2385698	0.529	0	0	-7.781775195	19	28	8	3UTR		0	0
bta-miR-2285ah-5p	CD4	XM_024991416	TTGGGGGTAGAGGTGGGCAGGA#CCTGGGCCTCAGTCTCCCCACCCTGCACCCCC#..((((((((.((((((((((.#))))............)))))))))).)))).	2961	2993	1	-28.9	1	0.1338328	0.456	0	0	-7.781775195	18	32	10	3UTR		0	0
bta-miR-2285ah-5p	JAK1	NM_001206534	TTGGGGGTAGAGGTGGGCAGGA#TGTGTCCTCCTACCCCCAAC#((((((((((.((.(((((.(.#).))))))))))))))))).	3771	3791	1	-27.4	1	0.01764149	0.632	0	0	-7.619188839	18	20	17	3UTR		0	0
bta-miR-2285ah-5p	IFNAR1	NM_174552	TTGGGGGTAGAGGTGGGCAGGA#TCGCTGTGTAACGCTGCGCTGCTCCCTCTCCCCCAC#.((((((.(((((.((((((..#.))))))))))))))))).	2218	2254	1	-32	1	0.005792283	0.471	0	0	-6.963799684	17	19	17	3UTR		0	0
bta-miR-2285ah-5p	IFNAR2	NM_174553	TTGGGGGTAGAGGTGGGCAGGA#CTGCCTCTGGACATCACCCCCCACCCCCAGC#((((((((.(.(((((((((..#))))).........)))).)..)))))))).	1871	1902	1	-25.7	1	0.001174318	0.338	0	0	-7.81873858	18	31	8	3UTR		0	0
bta-miR-2285ah-5p	DDX58	XM_002689480	TTGGGGGTAGAGGTGGGCAGGA#TCTTGGCCACTTGCTCTTCTAACTCTTCCCCAGT#(((((((.((((((((.(((((#))))).))))............))))))))))).	3737	3771	1	-25.7	1	0.2030516	0.544	0	0	-6.251209375	20	34	11	3UTR		0	0
bta-miR-2285ah-5p	IFNGR2	XM_005201116	TTGGGGGTAGAGGTGGGCAGGA#TCGTGTCCGACTTTGCGACCCCAGG#((((((((((((..(((((.((#)).)))))..))))))..)))))).	1383	1408	1	-26.5	1	1.38E-05	0.471	0	0	-6.083544976	19	25	6	3UTR		0	0
bta-miR-2285ai-5p	TLR7	XM_005228486	AAAATGTTCGCTTGGCTTTTT#GCCAGAAGAGCGTTTTA#(((((((((..(((((.....#)))))..))))))))).	4200	4217	1	-16.4	1	0.004704093	0.529	0	0	-8.00485539	14	17	9	3UTR		0	0
bta-miR-2285ai-5p	TLR7	XM_010822250	AAAATGTTCGCTTGGCTTTTT#GCCAGAAGAGCGTTTTA#(((((((((..(((((.....#)))))..))))))))).	4096	4113	1	-16.4	1	0.004704093	0.529	0	0	-8.00485539	14	17	9	3UTR		0	0
bta-miR-2285ai-5p	TLR7	XM_015461802	AAAATGTTCGCTTGGCTTTTT#GCCAGAAGAGCGTTTTA#(((((((((..(((((.....#)))))..))))))))).	4107	4124	1	-16.4	1	0.004704093	0.529	0	0	-8.00485539	14	17	9	3UTR		0	0
bta-miR-2285ak-5p	TBK1	XM_005206636	AAAGGTTCGTTCGGGTTTTCCT#GGAGAGCTGAGCCGAACCA#...(((((((((.((((((((.#)))))))))))).))))).	2780	2799	1	-21.9	0	0.000896289	0.574	0	0	-7.803670806	17	19	12	3UTR		0	0
bta-miR-2285an	CD4	NM_001103225	AAAGCCCGAATGAACTTTTTAG#AGTTCCTTTGGGCTTG#.(((((((((.(((((......#))))).))))))))).	1859	1875	1	-19.1	1	2.55E-05	0.485	0	0	-6.618099313	14	16	9	3UTR		0	0
bta-miR-2285an	CD4	XM_024991416	AAAGCCCGAATGAACTTTTTAG#AGTTCCTTTGGGCTTG#.(((((((((.(((((......#))))).))))))))).	2194	2210	1	-19.1	1	2.55E-05	0.485	0	0	-6.618099313	14	16	9	3UTR		0	0
bta-miR-2285ar	DDX58	XM_002689480	AAACCCTGATGAACTTTTTGGC#GCCAAGGTATTGTATGTTCAGCTCAGGGTA#..((((((((((((.(((((((#)))))))........)))))..))))))).	4531	4561	1	-20.3	1	0.001314137	0.559	0	0	-5.69245028	19	30	7	3UTR		0	0
bta-miR-2285as	DDX58	XM_002689480	AAGCCCTGAATGAACTTTTTGG#GTTCAGCTCAGGGTA#..(((((((.(((((.......#)))))..))))))).	4546	4561	1	-18.3	1	0.001314137	0.559	0	0	-6.432556268	12	15	7	3UTR		0	0
bta-miR-2285ay	DDX58	XM_002689480	AAACCCTGAATGAACCTTTTGG#GTTCAGCTCAGGGTA#..(((((((.(((((.......#)))))..))))))).	4546	4561	1	-17.6	1	0.001314137	0.559	0	0	-6.432556268	12	15	7	3UTR		0	0
bta-miR-2285bh	IRF1	NM_001191261	AAAGGTTCGTTCGGGTTTTTCT#GCCTGAGCTTACCTTTG#((((((..((((((((......#))))))))..)))))).	2182	2199	1	-18.7	0	0.002357648	0.559	0	0	-7.79489591	14	17	8	3UTR		0	0
bta-miR-2285bj	DDX58	XM_002689480	CAACCCTGAATGAACTTTTTGG#GTTCAGCTCAGGGTA#..(((((((.(((((.......#)))))..))))))).	4546	4561	1	-18	1	0.001314137	0.559	0	0	-6.432556268	12	15	7	3UTR		0	0
bta-miR-2285bl	CD4	NM_001103225	AAAACCTGAATGAACTCTTTGGT#GCCCTTCTTGGCAGGAGTTTGCCTCAGAGAGTTCAGGATCAGGC#....(((((.((((((((((((.#.))))))))))))...))))).	2339	2383	1	-23.2	0	0.002531475	0.412	0	0	-10.78906894	17	22	12	3UTR		0	0
bta-miR-2285bl	CD4	XM_024991416	AAAACCTGAATGAACTCTTTGGT#TCAGAGAGTTCAGGATCAGGC#....(((((.((((((((((((.#))))))))))))...))))).	2697	2718	1	-23	0	0.002531475	0.412	0	0	-10.78906894	17	21	12	3UTR		0	0
bta-miR-2285bl	IFNAR2	NM_174553	AAAACCTGAATGAACTCTTTGGT#TCAGCAGAGTTCATAGCAGGA#....((((.(((((((((((((.#)))).)))))))))..)))).	2251	2272	1	-18.6	0	0.006995963	0.574	0	0	-10.60295213	17	21	9	3UTR		0	0
bta-miR-2285bn	CD4	NM_001103225	AAAACCTGAATGAACTTTTTGT#CAGAGAGTTCAGGATCAGGC#....(((((.(((((((((((.#)))))))))))...))))).	2363	2383	1	-19.4	0	0.002531475	0.412	0	0	-10.78906894	16	20	11	3UTR		0	0
bta-miR-2285bn	CD4	XM_024991416	AAAACCTGAATGAACTTTTTGT#CAGAGAGTTCAGGATCAGGC#....(((((.(((((((((((.#)))))))))))...))))).	2698	2718	1	-19.4	0	0.002531475	0.412	0	0	-10.78906894	16	20	11	3UTR		0	0
bta-miR-2285br	CD4	NM_001103225	AAAACCTGAATGAACTTTCTGT#CAGAGAGTTCAGGATCAGGC#....(((((.(((((((((((.#)))))))))))...))))).	2363	2383	1	-22	0	0.002531475	0.412	0	0	-10.78906894	16	20	11	3UTR		0	0
bta-miR-2285br	CD4	XM_024991416	AAAACCTGAATGAACTTTCTGT#CAGAGAGTTCAGGATCAGGC#....(((((.(((((((((((.#)))))))))))...))))).	2698	2718	1	-22	0	0.002531475	0.412	0	0	-10.78906894	16	20	11	3UTR		0	0
bta-miR-2285bu	DDX58	XM_002689480	AAGACCTGAATGAACTTTTTGG#CATTTAGGTCA#..((((((((((..........#)))))))))).	4100	4111	1	-14.9	1	0.01899776	0.529	0	0	-8.07146989	10	11	10	3UTR		0	0
bta-miR-2285by	JAK1	NM_001206534	AAAAGTTTGGTTGGGTTTTTCT#GAAAGACCCAGCCAGAA#.....((((((((((((((((.#)))))))))))))))).	4715	4732	1	-24.8	0	0.03936618	0.515	0	0	-13.66559964	16	17	16	3UTR		0	0
bta-miR-2285ca	DDX58	XM_002689480	AAGGGACCTGAATGAACTTTTTG#CAACATTTGGACTGTGTTCTCAAGTAGGTCCCTTG#((((((((((...((((......#.)))).....)))))))))).	4332	4367	1	-20.6	1	0.000950062	0.559	0	0	-11.39828284	14	21	10	3UTR		0	0
bta-miR-2285co	CD4	NM_001103225	AAAACCTGAATGAACTCTTTGG#TCAGAGAGTTCAGGATCAGGC#....(((((.((((((((((((#))))))))))))...))))).	2362	2383	1	-22.4	0	0.002531475	0.412	0	0	-10.78906894	17	21	12	3UTR		0	0
bta-miR-2285co	CD4	XM_024991416	AAAACCTGAATGAACTCTTTGG#TCAGAGAGTTCAGGATCAGGC#....(((((.((((((((((((#))))))))))))...))))).	2697	2718	1	-22.4	0	0.002531475	0.412	0	0	-10.78906894	17	21	12	3UTR		0	0
bta-miR-2285ct	TLR7	XM_005228486	GAAAGTTAGTTTGGATTTTTCT#GATTTCCTCCAGACTGGCTTCCA#(.(((((((((((((.......#.))))))))))))).).	5099	5122	1	-17.7	1	0.007129749	0.588	0	0	-5.334299409	14	17	13	3UTR		0	0
bta-miR-2285ct	TLR7	XM_010822250	GAAAGTTAGTTTGGATTTTTCT#GATTTCCTCCAGACTGGCTTCCA#(.(((((((((((((.......#.))))))))))))).).	4995	5018	1	-17.7	1	0.007129749	0.588	0	0	-5.334299409	14	17	13	3UTR		0	0
bta-miR-2285ct	TLR7	XM_015461802	GAAAGTTAGTTTGGATTTTTCT#GATTTCCTCCAGACTGGCTTCCA#(.(((((((((((((.......#.))))))))))))).).	5006	5029	1	-17.7	1	0.007129749	0.588	0	0	-5.334299409	14	17	13	3UTR		0	0
bta-miR-2285di	DDX58	XM_002689480	AAACCCTGAAGGAACATTTTGGT#ATGTTCAGCTCAGGGTA#..(((((((..((((((......#))))))...))))))).	4544	4561	1	-17.3	1	0.001314137	0.559	0	0	-9.024281663	13	17	7	3UTR		0	0
bta-miR-2285dj	IFNGR1	NM_001035063	GAAAGTTTGTTCAGGTTTGTCCC#GGACACAACTGAGCGACTTCACTTTCA#((((((((((((((...(((((.#)))))...))))))))....)))))).	1943	1970	1	-23	1	0.03225342	0.544	0	0	-4.906073087	19	27	8	3UTR		0	0
bta-miR-2285dj	IFNGR1	XM_024996482	GAAAGTTTGTTCAGGTTTGTCCC#GGACACAACTGAGCGACTTCACTTTCA#((((((((((((((...(((((.#)))))...))))))))....)))))).	2120	2147	1	-23	1	0.03225342	0.544	0	0	-4.906073087	19	27	8	3UTR		0	0
bta-miR-2285s	IFNGR1	NM_001035063	AAGACCCAAGTGAACTCTTTGG#TCACTTTGGGTCTG#.((((((((((((.........#)))))).)))))).	1613	1627	1	-18.1	1	0.01124486	0.603	0	0	-5.618663395	12	14	6	3UTR		0	0
bta-miR-2285s	CD4	NM_001103225	AAGACCCAAGTGAACTCTTTGG#CCTGTGGCCGCCTCCCTCCCTCCTGGTCGAGGGGGCCTTGGGTCTG#.(((((((((.(..((((((((#.)))))))).)))))))))).	1375	1421	1	-23.5	1	7.22E-11	0.294	0	0	-8.764069843	18	21	10	3UTR		0	0
bta-miR-2285s	CD4	XM_024991416	AAGACCCAAGTGAACTCTTTGG#CCTGTGGCCGCCTCCCTCCCTCCTGGTCGAGGGGGCCTTGGGTCTG#.(((((((((.(..((((((((#.)))))))).)))))))))).	1710	1756	1	-23.5	1	7.22E-11	0.294	0	0	-8.764069843	18	21	10	3UTR		0	0
bta-miR-2285s	IFNAR1	NM_174552	AAGACCCAAGTGAACTCTTTGG#CCAATCACATTTATACCAGTTGCAAGAAATGTGGGTTCAGTCCTTGGGTCG#..(((((((((((((((.....#.)))))))...)))))))).	2430	2481	1	-22.3	1	0.002598325	0.485	0	0	-4.957000719	15	20	8	3UTR		0	0
bta-miR-2285z	CD8B	NM_001105344	CCAGAAAGTTCATTCAGGTCCT#AGGACCTCCTTTGGGCCTGGGAACTTGTGGTCTGGG#(((((((((((..((((((((.#.))))))))))))))....))))).	1219	1255	1	-25.2	1	0.000248546	0.426	0	0	-8.573508368	19	25	14	3UTR		0	0
bta-miR-2286	STAT1	XM_005202570	GAAGCAGGGCGGAACGATGTGT#TTGTTCTCTCTGCTTTA#(((((((((.(((((((.....#)))))))))))))))).	2815	2832	1	-19.7	1	0.04376454	0.632	0	0	-5.180080915	16	17	16	3UTR		0	0
bta-miR-2286	STAT1	XM_025000697	GAAGCAGGGCGGAACGATGTGT#TTGTTCTCTCTGCTTTA#(((((((((.(((((((.....#)))))))))))))))).	2949	2966	1	-19.7	1	0.04376454	0.632	0	0	-5.180080915	16	17	16	3UTR		0	0
bta-miR-2286	IRF1	NM_001191261	GAAGCAGGGCGGAACGATGTGT#TCTGCCCTGCTC#..(((((((((((.........#))))))))))).	1765	1777	1	-22	1	6.05E-07	0.382	0	0	-6.782339277	11	12	11	3UTR		0	0
bta-miR-2286	TANK	XM_005202473	GAAGCAGGGCGGAACGATGTGT#GCACAGGCTCCGAACTGCA#...((((..((((.(..(((((#))))).).))))..)))).	1420	1439	1	-20.3	0	0.002946719	0.529	0	0	-10.97445378	14	19	5	3UTR		0	0
bta-miR-2286	CD8A	NM_174015	GAAGCAGGGCGGAACGATGTGT#GCACTGAGAACTCTCCTGAGATCCTTCCCTTTTGATTTCTCCCTGCTTCC#(((((((((.(((((((.....#.))).)))).))))))))).	784	834	1	-21.4	1	0.0156671	0.603	0	0	-5.180080915	16	20	9	3UTR		0	0
bta-miR-2287	IFNGR1	NM_001035063	CTGGGACTGGTGGCAGCACTT#GAGAATCCCAGGGACGGGGGAGCCTGGTGGGCTGCCACCTGGGGTCGCAC#.((.(((((((((((((.((.#.)))))))))))...)))).)).	2028	2078	1	-26.9	0	1.11E-06	0.338	0	0	-6.825347112	17	23	11	3UTR		0	0
bta-miR-2287	CD4	NM_001103225	CTGGGACTGGTGGCAGCACTT#GCTGTCGCCAGGGGTCCCC#..(((((((((((((((....#))))))))))...))))).	2859	2878	1	-26.8	1	2.43E-06	0.441	0	0	-4.957000719	15	19	10	3UTR		0	0
bta-miR-2287	CD4	XM_024991416	CTGGGACTGGTGGCAGCACTT#GCTGTCGCCAGGGGTCCCC#..(((((((((((((((....#))))))))))...))))).	3194	3213	1	-26.8	1	2.43E-06	0.441	0	0	-4.957000719	15	19	10	3UTR		0	0
bta-miR-2287	DDX58	XM_002689480	CTGGGACTGGTGGCAGCACTT#GAGTTTTGCTGTCTCCACCCAGG#(((((..(((.(((((((...#.))))))).)))))))).	4509	4532	1	-24.1	0	0.000231234	0.5	0	0	-10.20699422	15	18	8	3UTR		0	0
bta-miR-2288	CD8B	NM_001105344	AGGTAGTAGGTGTGTGGTTT#GAACCCCACGGCACTTCCTGCTACTTG#((((((((((.((((.((..#.)).))))..)))))))))).	897	924	1	-22.3	1	0.001723301	0.426	0	0	-6.995398002	16	21	10	3UTR		0	0
bta-miR-2288	IRF1	NM_001191261	AGGTAGTAGGTGTGTGGTTT#GACCACACATGTACA#.....(((.((((((((((.#)))))))))).))).	2031	2046	1	-20.1	0	5.38E-06	0.662	0	0	-14.7219893	13	15	10	3UTR		0	0
bta-miR-2288	TRAF3	XM_024981639	AGGTAGTAGGTGTGTGGTTT#GAACCGCGCATCTGTGCCG#.((((.((((((((((((((#)))))))))))))))))).	3527	3546	1	-24.8	0	9.56E-06	0.368	0	0	-5.694283599	18	19	18	3UTR		0	0
bta-miR-2288	TRAF3	XM_024981639	AGGTAGTAGGTGTGTGGTTT#GATGGCACACCTCTGCG#..((((.((((((((.(((.#))).)))))))))))).	6028	6045	1	-21.2	0	0.001027017	0.574	0	0	-6.733736335	15	17	12	3UTR		0	0
bta-miR-2288	TRAF3	XM_024981640	AGGTAGTAGGTGTGTGGTTT#GAACCGCGCATCTGTGCCG#.((((.((((((((((((((#)))))))))))))))))).	3596	3615	1	-24.8	0	9.56E-06	0.368	0	0	-5.694283599	18	19	18	3UTR		0	0
bta-miR-2288	TRAF3	XM_024981640	AGGTAGTAGGTGTGTGGTTT#GATGGCACACCTCTGCG#..((((.((((((((.(((.#))).)))))))))))).	6097	6114	1	-21.2	0	0.001027017	0.574	0	0	-6.733736335	15	17	12	3UTR		0	0
bta-miR-2288	JAK1	NM_001206534	AGGTAGTAGGTGTGTGGTTT#ACCATACATCTACA#.....(((((((((((((..#))))))))))))).	4657	4671	1	-19.8	0	0.4524379	0.603	0	0	-13.66559964	13	14	13	3UTR		0	0
bta-miR-2289	IFNGR1	NM_001035063	TCGTGTTCGAGCTCGCGTCC#GGACGGGGGAGCCTGGTGGGCTGCCACCTGGGGTCGCACAGAGTCGGACACGAT#((((((((((.((((((.((#.)).)))...))))))))))))).	2039	2093	1	-24.3	1	0.000109596	0.426	0	0	-6.762348922	18	24	13	3UTR		0	0
bta-miR-2289	IFNGR1	NM_001035063	TCGTGTTCGAGCTCGCGTCC#GGTCGCTAAGAGTCGGACACA#..((((((((.((((((.((#)).)))...))))))))))).	1929	1950	1	-20.9	1	0.001737021	0.471	0	0	-7.781775195	16	21	11	3UTR		0	0
bta-miR-2289	IFNGR1	XM_024996482	TCGTGTTCGAGCTCGCGTCC#GGACGGGGGAGCCTGGTGGGCTGCCATCTGGGGTCGCACAGAGTCGGACATGAT#((((((((((.((((((.((#.)).)))...))))))))))))).	2216	2270	1	-22.5	1	0.00299707	0.456	0	0	-6.762348922	18	24	13	3UTR		0	0
bta-miR-2289	IFNGR1	XM_024996482	TCGTGTTCGAGCTCGCGTCC#GGTCGCTAAGAGTCGGACACA#..((((((((.((((((.((#)).)))...))))))))))).	2106	2127	1	-20.9	1	0.001737021	0.471	0	0	-7.781775195	16	21	11	3UTR		0	0
bta-miR-2289	TBK1	XM_005206636	TCGTGTTCGAGCTCGCGTCC#GGAGAGCTGAGCCGAACCACT#..(((((((.((((((.(((#)))..)).))))))))).)).	2780	2801	1	-18.9	1	0.001858484	0.574	0	0	-6.199507188	16	21	9	3UTR		0	0
bta-miR-2291	TRAF3	XM_024981639	GCTGATAGTGAGCGACTGGGGCAG#CTGTACAGCCGCTCGCTGTGAGG#.((.((((((((((.(((..((((#)))).))).)))))))))).)).	6143	6166	1	-27.3	0	1.47E-07	0.515	0	0	-7.560796673	19	23	10	3UTR		0	0
bta-miR-2291	TRAF3	XM_024981640	GCTGATAGTGAGCGACTGGGGCAG#CTGTACAGCCGCTCGCTGTGAGG#.((.((((((((((.(((..((((#)))).))).)))))))))).)).	6212	6235	1	-27.3	0	1.47E-07	0.515	0	0	-7.560796673	19	23	10	3UTR		0	0
bta-miR-2291	DDX58	XM_002689480	GCTGATAGTGAGCGACTGGGGCAG#CTTCCCCAGTCTTTTCTATTGGCT#((((((((.(((.((((((((.((#)).))))))))))).)))))))).	3761	3785	1	-27.2	1	0.01386533	0.588	0	0	-6.283094717	21	24	11	3UTR		0	0
bta-miR-2292	IFNAR1	NM_174552	GAGTCTGAGATTGAGGAAGGCA#GGCTTCCTGTTTCAGAA#...((((((((..((((((.(.#).)))))))))))))).	2712	2729	1	-19.5	0	0.008477488	0.647	0	0	-11.15047412	15	17	14	3UTR		0	0
bta-miR-2294	MAVS	NM_001046620	GAGGCTGTAGAGGGCATCTGCT#GCTAGACGTGAGGAGCACCTAAAGAGCCCCTCTCCAGCCTCC#(((((((.((((((..(((...#.)))..)))))).))))))).	2235	2277	1	-28	1	0.04265566	0.426	0	0	-7.219708016	16	21	7	3UTR		0	0
bta-miR-2294	IFITM3	NM_001078141	GAGGCTGTAGAGGGCATCTGCT#GGCAGTCGCCCCTTTCCCCGCAGCCTA#.(((((((((.((((..(((((#)))))..))))))......))))))).	511	538	1	-27.4	1	0.08704577	0.353	0	0	-6.851148393	18	27	7	3UTR		0	0
bta-miR-2294	CD4	NM_001103225	GAGGCTGTAGAGGGCATCTGCT#CAGATGCTCTCCTCCTCG#((((.....(((((((((((..#)))))))))))..)))).	1427	1445	1	-23.2	0	0.04643899	0.412	0	0	-14.8712815	15	18	11	3UTR		0	0
bta-miR-2294	IRF1	NM_001191261	GAGGCTGTAGAGGGCATCTGCT#GGACCCAGGATAGAACGGATGCCCCCTGCAGTG#...(((((((.(((((((((..#.))))))))).))))))).	2724	2757	1	-28.4	0	0.002768326	0.426	0	0	-9.339314669	16	19	9	3UTR		0	0
bta-miR-2294	TRAF3	XM_024981639	GAGGCTGTAGAGGGCATCTGCT#GCAGGGCCCCTGCGGCCG#..((((((((.((((.(((((.#))))))))))))))))).	4550	4568	1	-31.2	1	1.74E-08	0.279	0	0	-8.014824275	17	18	17	3UTR		0	0
bta-miR-2294	TRAF3	XM_024981640	GAGGCTGTAGAGGGCATCTGCT#GCAGGGCCCCTGCGGCCG#..((((((((.((((.(((((.#))))))))))))))))).	4619	4637	1	-31.2	1	1.74E-08	0.279	0	0	-8.014824275	17	18	17	3UTR		0	0
bta-miR-2294	IFNAR1	NM_174552	GAGGCTGTAGAGGGCATCTGCT#GCAGGTACTGTCCGCTCAGCCTG#.((((((.((.((((((((((.#)))))...))))).)))))))).	3079	3102	1	-25.9	1	0.000274185	0.544	0	0	-8.931734242	18	23	8	3UTR		0	0
bta-miR-2294	IFNGR2	XM_005201116	GAGGCTGTAGAGGGCATCTGCT#GGCCTAGGGCCCTTTGGGCAGGTCACGGAACCTGTCCCAGCCTCT#(((((((((((((((.((((((#)))..))))))))))).....................))))))).	1730	1775	1	-24.9	1	0.02286684	0.382	0	0	-4.170623527	21	45	11	3UTR		0	0
bta-miR-2295	MAVS	NM_001046620	TCGGGGTGGGAGGAAGGTTCT#AGAGCCCCTCTCCAGCCTCCTCATCCCA#..(((((((((((..((((((#)))))).........))))).)))))).	2257	2285	1	-25.2	1	0.2086614	0.412	0	0	-6.549290197	17	28	6	3UTR		0	0
bta-miR-2295	CD4	NM_001103225	TCGGGGTGGGAGGAAGGTTCT#GGGCCTCAGTCTCCCCACCCTGC#.(((((((((.(((((((((.#))))))...))).))))))))).	2629	2652	1	-27.6	1	0.06202411	0.426	0	0	-6.618099313	18	23	9	3UTR		0	0
bta-miR-2295	CD4	XM_024991416	TCGGGGTGGGAGGAAGGTTCT#GGGCCTCAGTCTCCCCACCCTGC#.(((((((((.(((((((((.#))))))...))).))))))))).	2964	2987	1	-27.6	1	0.06202411	0.426	0	0	-6.618099313	18	23	9	3UTR		0	0
bta-miR-2295	TANK	XM_005202473	TCGGGGTGGGAGGAAGGTTCT#AGCAGTTTTCCCACCATCCA#..((((((((((((..(((..#)))..))))))))))..)).	1466	1486	1	-19.1	1	0.04938771	0.5	0	0	-5.92549936	15	20	10	3UTR		0	0
bta-miR-2295	JAK1	NM_001206534	TCGGGGTGGGAGGAAGGTTCT#AATGTGTCCTCCTACCCCC#..((((((((((((.......#.)))))))))))).	3769	3788	1	-26	1	0.1765028	0.632	0	0	-5.92549936	12	14	12	3UTR		0	0
bta-miR-2295	IFITM3	NM_181867	TCGGGGTGGGAGGAAGGTTCT#CCTTTCCCCGCAGCCTATCCAGGCACCTGCCCCCGT#..((((((((.((((((((..#.))))).))).....)))))))).	517	553	1	-21.5	1	2.21E-05	0.415	0	0	-7.781775195	16	24	8	3UTR		0	0
bta-miR-2296	CD8A	NM_174015	TGGACAACTGAGGTTCCTGCT#GGCTGTGAGAACTGGTGGGGGCCTCGGCACCCAC#(((....((((((((((((((#.))))))))))))))...))).	1025	1059	1	-23.8	0	2.95E-07	0.397	0	0	-14.53327919	17	22	14	3UTR		0	0
bta-miR-2296	IFNG	NM_174086	TGGACAACTGAGGTTCCTGCT#CAGGGGCCAACTAGGCAGCTAACCTAAGCAAGAATCTGTGGGTTGTGCAC#((.((((((.((((((.((((#.)))).))))))...)))))).)).	844	894	1	-19.7	0	0.000482049	0.603	0	0	-6.737620389	18	25	6	3UTR		0	0
bta-miR-2296	IFNAR2	NM_174553	TGGACAACTGAGGTTCCTGCT#AGCAGGAGCAGTCAGCAGTG#...((..((((.(((((((((#)))))))))..))))..)).	2265	2285	1	-20.4	0	0.000603731	0.529	0	0	-13.3059888	15	20	9	3UTR		0	0
bta-miR-2299-3p	IFNAR1	NM_174552	TCCGGGGAATGGATCCAGCGT#TGCAAGAAATGTGGGTTCAGTCCTTGGGT#((((((((.((((((((.(((#.))))))))))).)))))))).	2450	2479	1	-22.8	1	0.002437333	0.485	0	0	-4.993964104	19	22	11	3UTR		0	0
bta-miR-2299-3p	IFNAR1	NM_174552	TCCGGGGAATGGATCCAGCGT#GCGCTGCTCCCTCTCCCCC#...(((((..((...((((((#))))))...))..))))).	2233	2252	1	-21.6	0	0.02558331	0.471	0	0	-11.69485641	13	19	6	3UTR		0	0
bta-miR-2300a-5p	CD8A	NM_174015	TCCTCAGCTAGTTTTGTCTCCC#GGGAGAAAAAATGTAGCTAAGGT#.(((.((((((((((.((((((#)))))).))))).))))).))).	1802	1825	0.961538462	-21.5	0	0.09061189	0.632	0	0	-8.145411092	19	23	6	3UTR		0	0
bta-miR-2300a-5p	IFNAR1	NM_174552	TCCTCAGCTAGTTTTGTCTCCC#GGGAGGAAATGAACTAGGAAGGAA#((((...(((((((..((((((#))))))....)))))))..)))).	3143	3167	1	-20.7	0	0.01237075	0.662	0	0	-12.46975556	17	24	7	3UTR		0	0
bta-miR-2300b-3p	TLR7	XM_005228486	GGGAGACAAAACTAGCTGAGGA#TTCTCAGCTCTCTGTGTCTCCA#.(((((((.....(((((((((#))))))))).....))))))).	4316	4338	1	-25.2	1	0.0298004	0.559	0	0	-13.55292936	16	22	9	3UTR		0	0
bta-miR-2300b-3p	TLR7	XM_010822250	GGGAGACAAAACTAGCTGAGGA#TTCTCAGCTCTCTGTGTCTCCA#.(((((((.....(((((((((#))))))))).....))))))).	4212	4234	1	-25.2	1	0.0298004	0.559	0	0	-13.55292936	16	22	9	3UTR		0	0
bta-miR-2300b-3p	TLR7	XM_015461802	GGGAGACAAAACTAGCTGAGGA#TTCTCAGCTCTCTGTGTCTCCA#.(((((((.....(((((((((#))))))))).....))))))).	4223	4245	1	-25.2	1	0.0298004	0.559	0	0	-13.55292936	16	22	9	3UTR		0	0
bta-miR-2300b-3p	CD4	NM_001103225	GGGAGACAAAACTAGCTGAGGA#CCTGGGCCTCAGTCTCCCC#(((((((.......(((.(((.#))).)))....))))))).	2626	2645	1	-20.7	1	0.000484288	0.412	0	0	-16.86765382	13	19	7	3UTR		0	0
bta-miR-2300b-3p	CD4	XM_024991416	GGGAGACAAAACTAGCTGAGGA#CCTGGGCCTCAGTCTCCCC#(((((((.......(((.(((.#))).)))....))))))).	2961	2980	1	-20.7	1	0.000484288	0.412	0	0	-16.86765382	13	19	7	3UTR		0	0
bta-miR-2302	IRF1	NM_001191261	GGAGCGGGTGCAGGACCCCGG#CTGTGGGACAGTGCCCCCTCTGCCTCAGAGGAGCTCTGCCCTGCTCCC#((((((((.(((((.(.((..#.)).).))))))))))))).	1731	1779	1	-26.5	1	3.63E-06	0.382	0	0	-5.729413665	16	20	13	3UTR		0	0
bta-miR-2302	DDX58	XM_002689480	GGAGCGGGTGCAGGACCCCGG#GGTATCCTGTGCCGTTTAACAGGGTTTGCTGATGCTCCA#(((((((((((((((..((..#))..)))))))))...................)))))).	4433	4472	1	-25.4	1	0.000471939	0.515	0	0	-4.170623527	17	39	9	3UTR		0	0
bta-miR-2303	TRAF3	XM_024981639	TCTGAATGATGTCGACTGATG#CAGGGGTTTTCAGTCGGCGGTTGTATCGGT#.((((((((((((((((((..#.)))))))))).)))).)))).	4638	4668	1	-18.9	1	0.000769682	0.426	0	0	-3.793324837	18	22	10	3UTR		0	0
bta-miR-2303	TRAF3	XM_024981640	TCTGAATGATGTCGACTGATG#CAGGGGTTTTCAGTCGGCGGTTGTATCGGT#.((((((((((((((((((..#.)))))))))).)))).)))).	4707	4737	1	-18.9	1	0.000769682	0.426	0	0	-3.793324837	18	22	10	3UTR		0	0
bta-miR-2304	CD4	NM_001103225	GGTTGTGTGGTTGTGTGTGT#GCCCAGGATCACACAGCTA#((((((((((((.((.((..#)).)).)))))))))))).	1648	1667	1	-21.1	1	0.00087687	0.471	0	0	-5.459754139	16	19	12	3UTR		0	0
bta-miR-2304	CD4	XM_024991416	GGTTGTGTGGTTGTGTGTGT#GCCCAGGATCACACAGCTA#((((((((((((.((.((..#)).)).)))))))))))).	1983	2002	1	-21.1	1	0.00087687	0.471	0	0	-5.459754139	16	19	12	3UTR		0	0
bta-miR-2304	TANK	XM_005202473	GGTTGTGTGGTTGTGTGTGT#GCACAGGCTCCGAACTGCATATACCT#((((((((((((((.(((((#))))).))....))))))))).))).	1420	1446	1	-19.1	1	0.002988026	0.529	0	0	-4.673024006	19	26	9	3UTR		0	0
bta-miR-2305	IFITM3	NM_001078141	CGGGGGTGGCGGGGAGGGGG#CCCTTTCCCCGCAGCCTATCCAGGCACCTGCCCCCGT#((((((((((((((((((((#))))))))))))................)))))))).	520	557	1	-36.3	1	1.36E-05	0.426	0	0	-3.937574446	20	37	12	3UTR		0	0
bta-miR-2305	CD4	NM_001103225	CGGGGGTGGCGGGGAGGGGG#CCCCACCCCTGCCTCCCTGA#((((((.(((((((..((((#))))..))))))))))))).	2904	2924	1	-34.6	0	0.107734	0.529	0	0	-6.449759622	17	20	13	3UTR		0	0
bta-miR-2305	CD4	XM_024991416	CGGGGGTGGCGGGGAGGGGG#CCCCACCCCTGCCTCCCTGA#((((((.(((((((..((((#))))..))))))))))))).	3239	3259	1	-34.6	0	0.1551145	0.529	0	0	-6.449759622	17	20	13	3UTR		0	0
bta-miR-2305	IFITM3	NM_181867	CGGGGGTGGCGGGGAGGGGG#CCCTTTCCCCGCAGCCTATCCAGGCACCTGCCCCCGT#((((((((((((((((((((#))))))))))))................)))))))).	516	553	1	-36.3	1	2.21E-05	0.415	0	0	-3.937574446	20	37	12	3UTR		0	0
bta-miR-2306	MAVS	NM_001046620	CAGGCCTGCCCATCTAGGACAC#GTCAGATGGGAGGCAGGGGGCCACAGGCCTA#.((((((((((((((..(((..#)))))))))).............))))))).	1764	1795	1	-24.6	1	9.39E-07	0.382	0	0	-4.026373918	17	31	10	3UTR		0	0
bta-miR-2306	CD4	NM_001103225	CAGGCCTGCCCATCTAGGACAC#TGGCCTGGAGGGTGAGGCTGGG#(.(((((((((.((((((.((.#)).)))))))))).))))).).	1554	1576	1	-24	1	3.59E-06	0.353	0	0	-8.448053638	18	22	10	3UTR		0	0
bta-miR-2306	CD4	XM_024991416	CAGGCCTGCCCATCTAGGACAC#TGGCCTGGAGGGTGAGGCTGGG#(.(((((((((.((((((.((.#)).)))))))))).))))).).	1889	1911	1	-24	1	3.59E-06	0.353	0	0	-8.448053638	18	22	10	3UTR		0	0
bta-miR-2306	TRAF3	XM_024981639	CAGGCCTGCCCATCTAGGACAC#GTGTCCAGTGTTGGGGGTGGGCAGGCG#...((((((((((((.((((((#))))))........)))))))))))).	2843	2870	1	-31.6	0	4.83E-07	0.338	0	0	-6.747589274	18	27	12	3UTR		0	0
bta-miR-2306	TRAF3	XM_024981640	CAGGCCTGCCCATCTAGGACAC#GTGTCCAGTGTTGGGGGTGGGCAGGCG#...((((((((((((.((((((#))))))........)))))))))))).	2912	2939	1	-31.6	0	4.83E-07	0.338	0	0	-6.747589274	18	27	12	3UTR		0	0
bta-miR-2306	CD8A	NM_174015	CAGGCCTGCCCATCTAGGACAC#GGGCGGGCGGGCCA#..(((((((((.(((.......#))).))))))))).	981	995	1	-24.2	1	1.77E-06	0.397	0	0	-8.536853109	12	14	9	3UTR		0	0
bta-miR-2306	IFNGR2	XM_005201116	CAGGCCTGCCCATCTAGGACAC#GTCCTGGAGTGGGTAGCCTT#.(((.(((((((((((((((..#)))))))).)))))))))).	1441	1461	1	-29.8	0	3.46E-08	0.441	0	0	-7.912362012	18	20	10	3UTR		0	0
bta-miR-2306	IFNGR2	XM_005201116	CAGGCCTGCCCATCTAGGACAC#GTTCTGGCAAGGCCTAGGGCCCTTTGGGCAGGTCA#..((((((((((((((((....#.))))))......)))))))))).	1720	1755	1	-27.2	1	3.19E-08	0.397	0	0	-4.957000719	16	24	10	3UTR		0	0
bta-miR-2307	IFNAR1	NM_174552	AGTGATGATGAACCCTCTGAGC#TTCAGGGGGATTCTCTCTGTTTATACCAATCACA#.(((((((.((((((((((((.#))))))))).))))).............))))).	2405	2439	1	-19.3	1	0.01593679	0.618	0	0	-4.849714496	19	34	9	3UTR		0	0
bta-miR-2308	IRF1	NM_001191261	TTGGGCTTGCAGCAGAGAGTAA#TGCAGTGATGGGAATGTTCTCTGTCTGCGCTGTCCAC#.(((((.((((((((((((...#.))))))).)))))..))))).	2560	2597	1	-23.7	0	0.000136294	0.5	0	0	-5.337011372	17	22	7	3UTR		0	0
bta-miR-2309	MAVS	NM_001046620	TGTGAGGGTGGTGGACGGCAGGG#CCGAGCTGTCTCACCATCCTTG#...((((((((((((((((..((#))..)))))).)))))))))).	1713	1735	1	-30.1	0	0.006546051	0.412	0	0	-6.514540194	18	22	10	3UTR		0	0
bta-miR-2309	STAT1	XM_005202570	TGTGAGGGTGGTGGACGGCAGGG#CCCTTCTGCTACTGTGTTCCCTCACAT#((((((((((((((.(((.((((#)))).)))))))))....)))))))).	2476	2503	1	-27.1	1	0.000984205	0.529	0	0	-4.673024006	21	27	9	3UTR		0	0
bta-miR-2309	STAT1	XM_025000697	TGTGAGGGTGGTGGACGGCAGGG#CCCTTCTGCTACTGTGTTCCCTCACAT#((((((((((((((.(((.((((#)))).)))))))))....)))))))).	2610	2637	1	-27.1	1	0.000984205	0.529	0	0	-4.673024006	21	27	9	3UTR		0	0
bta-miR-2309	TANK	XM_005202473	TGTGAGGGTGGTGGACGGCAGGG#TTCTGTCAAGCAGTTTTCCCACCATCCATTACAT#((((((((((((((..(((((((#)))))))...........))))))))).))))).	1458	1492	1	-24	1	0.3392237	0.529	0	0	-4.906073087	21	34	9	3UTR		0	0
bta-miR-2309	IFNAR1	NM_174552	TGTGAGGGTGGTGGACGGCAGGG#CCCTCTGTCTCCCTCACG#.(((((((....((((((.((((#))))))))))))))))).	2134	2152	1	-26.2	1	0.001071232	0.426	0	0	-12.26379875	17	18	17	3UTR		0	0
bta-miR-2309	IFNAR2	NM_174553	TGTGAGGGTGGTGGACGGCAGGG#CGCTGCCTCTGGACATCACCCCCCACC#.(((.((((((((..((((((.(#).)))))...)..))))))))..))).	1869	1896	1	-27.1	0	0.01061213	0.368	0	0	-9.50465149	18	27	8	3UTR		0	0
bta-miR-2310	CD8B	NM_001105344	GTTTTGTTTGGGTTTGTTTCT#GGCCCCTGAGAGCAGACCCAGATTGGAAATG#(((((((((((((((((((..#.))))))))))))))..))))).	1141	1172	1	-19.6	1	0.005038053	0.412	0	0	-3.937574446	19	23	14	3UTR		0	0
bta-miR-2313-3p	TLR7	XM_005228486	CCAGTTCCACGCTGCATGCC#GGCAAGTAGAGGATGTGGGACTT#..(((((((((((((.((((#)))).))))....))))))))).	4394	4417	1	-21.2	1	0.009807879	0.559	0	0	-5.1900498	17	23	9	3UTR		0	0
bta-miR-2313-3p	TLR7	XM_010822250	CCAGTTCCACGCTGCATGCC#GGCAAGTAGAGGATGTGGGACTT#..(((((((((((((.((((#)))).))))....))))))))).	4290	4313	1	-21.2	1	0.009807879	0.559	0	0	-5.1900498	17	23	9	3UTR		0	0
bta-miR-2313-3p	TLR7	XM_015461802	CCAGTTCCACGCTGCATGCC#GGCAAGTAGAGGATGTGGGACTT#..(((((((((((((.((((#)))).))))....))))))))).	4301	4324	1	-21.2	1	0.009807879	0.559	0	0	-5.1900498	17	23	9	3UTR		0	0
bta-miR-2313-3p	CD8A	NM_174015	CCAGTTCCACGCTGCATGCC#CAGCGTGGGGAGCTGGA#((((((((((((((......#)))))))))..))))).	1187	1204	1	-22.7	1	4.66E-05	0.5	0	0	-4.906073087	14	17	9	3UTR		0	0
bta-miR-2313-3p	IFNAR1	NM_174552	CCAGTTCCACGCTGCATGCC#GGATATGGGAGTGTGGAACG#...((((((((((.((((((#)).))))..)))))))))).	2823	2843	1	-20.7	0	0.008006882	0.588	0	0	-7.371380111	16	20	10	3UTR		0	0
bta-miR-2313-5p	CD4	NM_001103225	AGTGCAGCTGAGGACCAAGGCA#GCCCAGGTCTCTTGGCTGCT#...(((((((((((((..(((.#)))..)))).))))))))).	2219	2239	1	-28	0	0.000365254	0.471	0	0	-6.514540194	16	20	9	3UTR		0	0
bta-miR-2313-5p	CD4	XM_024991416	AGTGCAGCTGAGGACCAAGGCA#GCCCAGGTCTCTTGGCTGCT#...(((((((((((((..(((.#)))..)))).))))))))).	2554	2574	1	-28	0	0.000365254	0.471	0	0	-6.514540194	16	20	9	3UTR		0	0
bta-miR-2313-5p	TBK1	XM_005206636	AGTGCAGCTGAGGACCAAGGCA#TTTGACCTCAGTTAGCACTT#(((((((((((((..((((...#)))).)))))))).))))).	2566	2586	1	-20.3	1	0.000980695	0.618	0	0	-5.529863924	17	20	8	3UTR		0	0
bta-miR-2316	IFNGR1	NM_001035063	ACTCCGGCCTGGACTGCGGCGGG#CCCATGGACGGAGGAACCTGGTAGGCTGCAGTCCATGGGGTCGCTAAGAGTC#((((((((((((((((((((...#.)))))))))))...)))))....)))).	1891	1943	1	-30.7	1	5.75E-07	0.441	0	0	-3.937574446	20	29	11	3UTR		0	0
bta-miR-2316	IFNGR1	XM_024996482	ACTCCGGCCTGGACTGCGGCGGG#CCCATGGACGGAGGAACCTGGTAGGCTGCAGTCCATGGGGTCGCTAAGAGTC#((((((((((((((((((((...#.)))))))))))...)))))....)))).	2068	2120	1	-30.7	1	5.75E-07	0.441	0	0	-3.937574446	20	29	11	3UTR		0	0
bta-miR-2316	TRAF3	XM_024981639	ACTCCGGCCTGGACTGCGGCGGG#TCCCCGAGGGTCCAGGCCGGAT#..(((((((((((((.(((.(((#))))))..))))))))))))).	5539	5561	1	-36.1	1	9.68E-05	0.353	0	0	-5.1900498	19	22	13	3UTR		0	0
bta-miR-2316	TRAF3	XM_024981640	ACTCCGGCCTGGACTGCGGCGGG#TCCCCGAGGGTCCAGGCCGGAT#..(((((((((((((.(((.(((#))))))..))))))))))))).	5608	5630	1	-36.1	1	9.68E-05	0.353	0	0	-5.1900498	19	22	13	3UTR		0	0
bta-miR-2316	IFNAR1	NM_174552	ACTCCGGCCTGGACTGCGGCGGG#CCCATGGGCGGAGAAGCTGGCGGCTGCAGTCCACGGGGTC#((((((...(((((((((((.(.#.).))))))))))))))))).	2538	2578	0.980769231	-30.6	0	0.000209561	0.368	0	0	-8.851285568	18	21	17	3UTR		0	0
bta-miR-2316	DDX58	XM_002689480	ACTCCGGCCTGGACTGCGGCGGG#CGTGTTGCAGTCCATGAGGTCGA#....(((((((((((((((((.(#).))))))))))))...))))).	3525	3548	0.980769231	-28.2	0	0.000193174	0.441	0	0	-9.546562469	18	23	12	3UTR		0	0
bta-miR-2320-5p	IFNAR1	NM_174552	TGGCACAGGGTCCAGCTGTCGGC#CTGTAAGCAGCCCTGTGCTG#.((((((((((...(((..(((.#)))..))).)))))))))).	2155	2175	1	-25.6	1	2.40E-05	0.382	0	0	-9.286098677	16	20	10	3UTR		0	0
bta-miR-2322-3p	TBK1	XM_005206636	ATGAGGATGGACTTAGCTTTCG#GAGAGCTGAGCCGAACCA#....((.(((.((((((((((.#)))))))))))))..)).	2781	2799	1	-20	0	0.000896289	0.574	0	0	-13.91502348	15	18	13	3UTR		0	0
bta-miR-2322-5p	IFNAR1	NM_174552	AAGAAAGCGAAGTCCATCCTCAT#TGATTACTAACATCCTGAGGGGTGGCATTTGTTTTCA#..(((((((((..(((((((((.#.)))))).)))..))))))))).	2970	3007	1	-21.7	1	0.00749675	0.588	0	0	-9.592934642	18	23	9	3UTR		0	0
bta-miR-2322-5p	IFNAR2	NM_174553	AAGAAAGCGAAGTCCATCCTCAT#GAGGGTGGGCA#...........((((((((((..#)))))))))).	2347	2358	1	-19.2	0	0.003593877	0.5	0	0	-24.54755047	10	11	10	3UTR		0	0
bta-miR-2323	CD4	NM_001103225	TGACCTGATCATGCTTACTGAGC#GCAGGAGTTTGCCTCAGAGAGTTCAGGATCAGGCAG#((.(((((((..((((.(((((.#.))))).))))....))))))))).	2349	2385	1	-22.5	0	0.005508784	0.426	0	0	-11.66669171	18	25	9	3UTR		0	0
bta-miR-2323	CD4	XM_024991416	TGACCTGATCATGCTTACTGAGC#CTCAGAGAGTTCAGGATCAGGCAG#((.(((((((..((((.(((((.#))))).))))....))))))))).	2696	2720	1	-22.2	0	0.005508784	0.426	0	0	-11.66669171	18	24	9	3UTR		0	0
bta-miR-2324	CD4	NM_001103225	TGGGGTTGGGGCAGTGTGGCTGT#GCTCCACCGCCCCCCCAACCCCAC#(((((((((((..((((((..((#)).)))).))..))))))))))).	1293	1317	0.980769231	-30.2	1	0.3301864	0.294	0	0	-8.573508368	19	24	11	3UTR		0	0
bta-miR-2324	CD4	XM_024991416	TGGGGTTGGGGCAGTGTGGCTGT#GCTCCACCGCCCCCCCAACCCCAC#(((((((((((..((((((..((#)).)))).))..))))))))))).	1628	1652	0.980769231	-30.2	1	0.3301864	0.294	0	0	-8.573508368	19	24	11	3UTR		0	0
bta-miR-2324	IRF1	NM_001191261	TGGGGTTGGGGCAGTGTGGCTGT#ATGGTCACCATCAGAACAGACCCCAGCCCCAT#((((((((((((.((((((((((#)))))))).......)).).))))))))))).	2479	2511	1	-29.9	1	0.02442355	0.426	0	0	-5.226705059	22	32	11	3UTR		0	0
bta-miR-2324	CD8A	NM_174015	TGGGGTTGGGGCAGTGTGGCTGT#GGGGCCTCGGCACCCACTCAGCCCCAA#((((((((((...((((((((.(#).))))...))))...)))))))))).	1042	1069	1	-28.1	1	0.04537913	0.426	0	0	-11.39828284	19	27	10	3UTR		0	0
bta-miR-2324	IFNGR2	XM_005201116	TGGGGTTGGGGCAGTGTGGCTGT#AGGGCCCTTTGGGCAGGTCACGGAACCTGTCCCAGCCTCT#.((((((((((((((((((((((#.)))).)))))....))))))))))))).	1735	1775	1	-32.4	1	0.02286684	0.382	0	0	-3.793324837	22	29	13	3UTR		0	0
bta-miR-2325a	TLR7	XM_005228486	GTTTTGTTTGGGTTTTTTTC#AAGAGGACCCTCAGCAGAACC#((((((((.((((((((((.#))))))))))..)))))))).	5060	5081	1	-18.3	1	0.003790159	0.515	0	0	-4.993964104	18	21	10	3UTR		0	0
bta-miR-2325a	TLR7	XM_010822250	GTTTTGTTTGGGTTTTTTTC#AAGAGGACCCTCAGCAGAACC#((((((((.((((((((((.#))))))))))..)))))))).	4956	4977	1	-18.3	1	0.003790159	0.515	0	0	-4.993964104	18	21	10	3UTR		0	0
bta-miR-2325a	TLR7	XM_015461802	GTTTTGTTTGGGTTTTTTTC#AAGAGGACCCTCAGCAGAACC#((((((((.((((((((((.#))))))))))..)))))))).	4967	4988	1	-18.3	1	0.003790159	0.515	0	0	-4.993964104	18	21	10	3UTR		0	0
bta-miR-2326	TRAF3	XM_024981639	CCCCCCTTCCTCTGGAAAAA#CAGAGGAGAGCTGGGGGA#.(((((((((((((......#))))))))....))))).	5373	5391	0.961538462	-22.8	1	5.31E-07	0.382	0	0	-4.761823478	13	18	8	3UTR		0	0
bta-miR-2326	TRAF3	XM_024981640	CCCCCCTTCCTCTGGAAAAA#CAGAGGAGAGCTGGGGGA#.(((((((((((((......#))))))))....))))).	5442	5460	0.961538462	-22.8	1	5.31E-07	0.382	0	0	-4.761823478	13	18	8	3UTR		0	0
bta-miR-2326	IFNAR2	NM_174553	CCCCCCTTCCTCTGGAAAAA#TTTATGCAAATGCTCACTCTGGGGGGAGGGGAGGT#((((((((((((((((....#.)))))))))))))).)).	1971	2006	1	-27.8	1	0.02192659	0.529	0	0	-3.937574446	16	19	14	3UTR		0	0
bta-miR-2327	MAVS	NM_001046620	AGGGGGCGAGACTCAAGCACTGGC#CCAGTGGCCCAGTAGCCCCCTG#(((((((...(((....((((((.#))))))....))).))))))).	2082	2104	1	-26.3	1	5.41E-05	0.397	0	0	-10.37544406	16	22	7	3UTR		0	0
bta-miR-2327	CD4	NM_001103225	AGGGGGCGAGACTCAAGCACTGGC#GCCGGGGCCTGTGGCCGCCTCCC#.(((((((.(.(.((.((.(((((#))))).)).)).).)))))))).	1368	1391	1	-26	1	0.000354937	0.309	0	0	-9.196668664	18	23	8	3UTR		0	0
bta-miR-2327	TANK	NM_001192264	AGGGGGCGAGACTCAAGCACTGGC#GCTTATTGCTTGGGTTTCT#.......((((((((((((..(((#)))...)))))))))))).	1630	1649	1	-19.8	0	0.002399806	0.676	0	0	-17.11024494	15	19	12	3UTR		0	0
bta-miR-2327	TANK	XM_005202473	AGGGGGCGAGACTCAAGCACTGGC#GCTTATTGCTTGGGTTTCT#.......((((((((((((..(((#)))...)))))))))))).	1818	1837	1	-19.8	0	0.002399806	0.676	0	0	-17.11024494	15	19	12	3UTR		0	0
bta-miR-2328-3p	STAT1	XM_005202570	CTGCGTCTGGGGAGGGGGCCA#GCCCCTTCCCTAGCACTGACATACACAGA#(((.(((((((((((((((..#))))))))))))).........)).))).	3521	3550	1	-29.5	0	0.001387615	0.515	0	0	-6.969596721	18	29	13	3UTR		0	0
bta-miR-2328-3p	IRF1	NM_001191261	CTGCGTCTGGGGAGGGGGCCA#GCCTCCCTTCCTAGATGA#...((((((((((((((((..#))).))))))))))))).	1662	1680	1	-29.4	0	0.02764995	0.456	0	0	-6.514540194	16	18	13	3UTR		0	0
bta-miR-2328-3p	CD8A	NM_174015	CTGCGTCTGGGGAGGGGGCCA#GGCCTCTGTCTCAGCGTGGG#(((((.((((((.(((((((.#))))))).))))))))))).	1176	1196	1	-28.3	0	0.000142644	0.456	0	0	-7.12766382	18	20	11	3UTR		0	0
bta-miR-2329-3p	IRF1	NM_001191261	TCTGTGATGTGAGCTGATAAGT#CTTTCAGCTGTGGTCATGGAG#((((((((...((((((.(((.#)))))))))...)))))))).	2230	2251	1	-19.1	1	0.003984634	0.5	0	0	-9.061245048	17	21	9	3UTR		0	0
bta-miR-2330-3p	TLR7	XM_005228486	ACTCCTTACCCCTGGCCGTC#GATGGTGTTGGGAGGTGGGGT#...((((((((((.((((((#))))))...))).))))))).	4903	4924	1	-21.2	0	0.02403344	0.544	0	0	-7.371380111	16	21	7	3UTR		0	0
bta-miR-2330-3p	TLR7	XM_010822250	ACTCCTTACCCCTGGCCGTC#GATGGTGTTGGGAGGTGGGGT#...((((((((((.((((((#))))))...))).))))))).	4799	4820	1	-21.2	0	0.02403344	0.544	0	0	-7.371380111	16	21	7	3UTR		0	0
bta-miR-2330-3p	TLR7	XM_015461802	ACTCCTTACCCCTGGCCGTC#GATGGTGTTGGGAGGTGGGGT#...((((((((((.((((((#))))))...))).))))))).	4810	4831	1	-21.2	0	0.02403344	0.544	0	0	-7.371380111	16	21	7	3UTR		0	0
bta-miR-2330-3p	TRAF3	XM_024981639	ACTCCTTACCCCTGGCCGTC#TGGCCAGTGGTGAGGGGG#.(((((((((.(((((((..#))))))).))))))))).	4152	4170	1	-29.4	1	2.99E-08	0.353	0	0	-6.618099313	16	18	9	3UTR		0	0
bta-miR-2330-3p	TRAF3	XM_024981640	ACTCCTTACCCCTGGCCGTC#TGGCCAGTGGTGAGGGGG#.(((((((((.(((((((..#))))))).))))))))).	4221	4239	1	-29.4	1	2.99E-08	0.353	0	0	-6.618099313	16	18	9	3UTR		0	0
bta-miR-2330-5p	TLR7	XM_005228486	TGGGCTTGGGCAGTGAGGACTGG#AGCTTGGCTGCCTTGATAGGCTCAC#((((((((((((((.(((.((..#))))).)))))))....))))))).	4166	4191	1	-23.9	1	3.49E-05	0.5	0	0	-4.673024006	19	25	7	3UTR		0	0
bta-miR-2330-5p	TLR7	XM_010822250	TGGGCTTGGGCAGTGAGGACTGG#AGCTTGGCTGCCTTGATAGGCTCAC#((((((((((((((.(((.((..#))))).)))))))....))))))).	4062	4087	1	-23.9	1	3.49E-05	0.5	0	0	-4.673024006	19	25	7	3UTR		0	0
bta-miR-2330-5p	TLR7	XM_015461802	TGGGCTTGGGCAGTGAGGACTGG#AGCTTGGCTGCCTTGATAGGCTCAC#((((((((((((((.(((.((..#))))).)))))))....))))))).	4073	4098	1	-23.9	1	3.49E-05	0.5	0	0	-4.673024006	19	25	7	3UTR		0	0
bta-miR-2330-5p	MAVS	NM_001046620	TGGGCTTGGGCAGTGAGGACTGG#GGTGCTCCTGTCTAGGCCTT#.((((((((((((.(((.(((..#))).))))))))))))))).	1938	1958	1	-28.6	1	0.006150596	0.471	0	0	-4.650164755	18	20	15	3UTR		0	0
bta-miR-2330-5p	IFNG	NM_174086	TGGGCTTGGGCAGTGAGGACTGG#GGTCCTCCTGCCTGCA#...((..((((((.(((((((..#))))))))))))))).	595	611	1	-24.6	0	0.004394697	0.618	0	0	-10.81602541	15	16	15	3UTR		0	0
bta-miR-2331-3p	JAK1	NM_001206534	ACCCTGCAGCCAAAGAAGCTA#AGTTTGCTTGGAGACTGCTGGGTA#((((.((((((((..(((((.#)))))..))))...)))).)))).	4766	4790	1	-20.4	0	0.001397616	0.588	0	0	-9.648901099	17	24	5	3UTR		0	0
bta-miR-2331-5p	IRF1	NM_001191261	GGCTTCCGTGCCTGCAGATGTCT#GCAGGCCCAGGGAGGCA#.((((((.(((((((........#))))))..).)))))).	1953	1970	1	-23.2	1	4.72E-06	0.338	0	0	-6.340008847	13	17	6	3UTR		0	0
bta-miR-2331-5p	IFNAR1	NM_174552	GGCTTCCGTGCCTGCAGATGTCT#AGGCATGCAGGTACTGTCCGCTCAGCCT#((((...(((((((((..(((((#)))))))))))))).........)))).	3073	3101	1	-22.1	0	0.00070461	0.529	0	0	-11.50125692	18	28	14	3UTR		0	0
bta-miR-2332	TRAF3	NM_001205586	CGGTTTAAGGTCTTGGAGACAAAG#CTCCGGGGGGTTTGAACCGG#(((((((((.((((((((......#))))))))..))))))))).	1745	1765	1	-21.6	1	6.00E-06	0.353	0	0	-5.180080915	17	20	9	3UTR		0	0
bta-miR-2332	TRAF3	XM_024981639	CGGTTTAAGGTCTTGGAGACAAAG#CTCCGGGGGGTTTGAACCGG#(((((((((.((((((((......#))))))))..))))))))).	1886	1906	1	-21.6	1	6.00E-06	0.353	0	0	-5.180080915	17	20	9	3UTR		0	0
bta-miR-2332	TRAF3	XM_024981640	CGGTTTAAGGTCTTGGAGACAAAG#CTCCGGGGGGTTTGAACCGG#(((((((((.((((((((......#))))))))..))))))))).	1955	1975	1	-21.6	1	6.00E-06	0.353	0	0	-5.180080915	17	20	9	3UTR		0	0
bta-miR-2333	IRF1	NM_001191261	GCAATGCAGACTCCAGGGCCC#GCCCTGGGGACTGTT#.....((((.(((((((((..#))))))))).)))).	1680	1695	1	-23.7	0	2.54E-05	0.471	0	0	-14.90810611	13	15	9	3UTR		0	0
bta-miR-2333	JAK1	NM_001206534	GCAATGCAGACTCCAGGGCCC#GGTTCTGGATGCTGATTGCA#(((((.(((..(((((((((.#)))))))))..)))))))).	4592	4612	1	-25.3	0	0.000946125	0.588	0	0	-9.905814151	17	20	9	3UTR		0	0
bta-miR-2334	TRAF3	XM_024981639	ACAGCAGCCTGTGTTCTCACCT#GGGTGGGGGCCGGGGGGCTGG#.((((..((((.((((((((((#))))))))))))))..)))).	4586	4607	1	-28.7	0	6.93E-10	0.265	0	0	-10.58477344	18	21	14	3UTR		0	0
bta-miR-2334	TRAF3	XM_024981640	ACAGCAGCCTGTGTTCTCACCT#GGGTGGGGGCCGGGGGGCTGG#.((((..((((.((((((((((#))))))))))))))..)))).	4655	4676	1	-28.7	0	6.93E-10	0.265	0	0	-10.58477344	18	21	14	3UTR		0	0
bta-miR-2334	IFNAR1	NM_174552	ACAGCAGCCTGTGTTCTCACCT#AGAGTGGGAGCCTGGGCTTTTTGCTC#..(((((((((.((((((((((#)).)))))))).))))))....))).	1907	1933	1	-21.3	1	2.19E-05	0.544	0	0	-8.303804029	19	26	8	3UTR		0	0
bta-miR-2334	IFNAR2	NM_174553	ACAGCAGCCTGTGTTCTCACCT#AGGTGGGAAACAGAGCATTCTGCTA#..((((((((((.(((((((((#))))))))))))).))....)))).	2002	2027	1	-22.2	1	0.000218945	0.5	0	0	-6.246131332	19	25	13	3UTR		0	0
bta-miR-2338	TLR7	XM_005228486	AGGCTGAGGACAGGGGCTGACGT#TGTCTCCATTTGCACTTGAGTCTTTGTCTTCTGCCC#.(((.(((((((((((((.(.((#.)).).))))))))))))).))).	4330	4366	0.961538462	-25.8	0	0.01271054	0.544	0	0	-7.912362012	19	24	13	3UTR		0	0
bta-miR-2338	TLR7	XM_010822250	AGGCTGAGGACAGGGGCTGACGT#TGTCTCCATTTGCACTTGAGTCTTTGTCTTCTGCCC#.(((.(((((((((((((.(.((#.)).).))))))))))))).))).	4226	4262	0.961538462	-25.8	0	0.01271054	0.544	0	0	-7.912362012	19	24	13	3UTR		0	0
bta-miR-2338	TLR7	XM_015461802	AGGCTGAGGACAGGGGCTGACGT#TGTCTCCATTTGCACTTGAGTCTTTGTCTTCTGCCC#.(((.(((((((((((((.(.((#.)).).))))))))))))).))).	4237	4273	0.961538462	-25.8	0	0.01271054	0.544	0	0	-7.912362012	19	24	13	3UTR		0	0
bta-miR-2338	CD4	NM_001103225	AGGCTGAGGACAGGGGCTGACGT#GGGTGATACCCCTGGGCCTCAGTCTC#(((((((((.((((((.......#.))))))..))))))))).	2616	2642	1	-27.7	1	0.001160832	0.397	0	0	-5.180080915	15	19	9	3UTR		0	0
bta-miR-2338	CD4	XM_024991416	AGGCTGAGGACAGGGGCTGACGT#GGGTGATACCCCTGGGCCTCAGTCTC#(((((((((.((((((.......#.))))))..))))))))).	2951	2977	1	-27.7	1	0.001160832	0.397	0	0	-5.180080915	15	19	9	3UTR		0	0
bta-miR-2338	CD8B	NM_001105344	AGGCTGAGGACAGGGGCTGACGT#GGCTCCTGTAACTCAGCCTG#((((((((.(((((((((.....#)))))))))..)))))))).	975	995	1	-30.7	1	0.01600031	0.412	0	0	-4.993964104	17	20	9	3UTR		0	0
bta-miR-2338	IRF1	NM_001191261	AGGCTGAGGACAGGGGCTGACGT#TGTTGGCATCCTGCCTGAGCTTA#(((((.(((.((((((((((((.#))))))).)))))))).))))).	2170	2193	1	-27.5	0	8.30E-05	0.559	0	0	-7.081039676	20	23	8	3UTR		0	0
bta-miR-2338	JAK1	NM_001206534	AGGCTGAGGACAGGGGCTGACGT#GCTTAGCTCCTGTCCCCTTGGGTG#..(((.((((((((((((((.((#)))))))))))))))...).))).	4333	4357	1	-24.9	0	4.52E-05	0.5	0	0	-6.857959481	19	24	15	3UTR		0	0
bta-miR-2338	CD8A	NM_174015	AGGCTGAGGACAGGGGCTGACGT#TGGAGGCCTCTGTCTCAGCGTG#(.(((((.((((((((((..((.#))..))))))))))))))).).	1172	1194	1	-29.7	0	3.74E-05	0.471	0	0	-7.414885257	18	22	15	3UTR		0	0
bta-miR-2338	CD8A	NM_174015	AGGCTGAGGACAGGGGCTGACGT#GCGATGGGCCCCGTGTGACAGCCA#.(((((.(.((.((((((.((((#))).).)))))))).)..))))).	748	772	1	-27.5	0	0.000108601	0.485	0	0	-9.74020434	18	24	8	3UTR		0	0
bta-miR-2338	IFNAR2	NM_174553	AGGCTGAGGACAGGGGCTGACGT#TCAGCCCTCCTCAATCTG#(((.((((((...(((((((...#))))))))))))).))).	2491	2509	1	-23	0	0.00158039	0.544	0	0	-14.43030512	16	18	13	3UTR		0	0
bta-miR-2338	IFNGR2	XM_005201116	AGGCTGAGGACAGGGGCTGACGT#GGCCCTTTGGGCAGGTCACGGAACCTGTCCCAGCCTC#((((((.(((((((..(((....#.)))..))))))))))))).	1737	1774	1	-29.9	0	0.01388578	0.382	0	0	-6.449759622	16	20	13	3UTR		0	0
bta-miR-2339	CD8A	NM_174015	TCACTGGACCTAGCAGAGCT#GCTCCTGGGTTATCGGTGAG#(((((((((((((..((((.#)))))))))))..)))))).	1610	1630	1	-21.4	1	0.001124538	0.618	0	0	-5.529863924	17	20	11	3UTR		0	0
bta-miR-2340	MAVS	NM_001046620	GGACTTCCCTGGTGGTCTTGTG#CACAAGGATGGGAGGAGGTCCA#((((((((((.((..(((((((#))))))))).)).)))))))).	2175	2197	1	-24.7	1	9.38E-05	0.368	0	0	-8.354638399	19	22	9	3UTR		0	0
bta-miR-2340	DDX58	XM_002689480	GGACTTCCCTGGTGGTCTTGTG#GATGGACAGGGAGGCCT#((.((((((((.(.(((.....#))).).)))))))))).	3506	3523	1	-20.4	0	0.000276838	0.471	0	0	-9.698757148	14	17	10	3UTR		0	0
bta-miR-2341	CD4	NM_001103225	CAGTAGGTAGAAAGAAGGCTGA#CAGCCAGCAGCATTTCATTCTGCCTGCA#..((((((((((.((((((((.#.)))).)))).)))))))))).	1706	1734	1	-25.1	1	0.000114795	0.441	0	0	-6.246131332	18	22	10	3UTR		0	0
bta-miR-2341	CD4	XM_024991416	CAGTAGGTAGAAAGAAGGCTGA#CAGCCAGCAGCATTTCATTCTGCCTGCA#..((((((((((.((((((((.#.)))).)))).)))))))))).	2041	2069	1	-25.1	1	0.000114795	0.441	0	0	-6.246131332	18	22	10	3UTR		0	0
bta-miR-2342	IFNAR1	NM_174552	CTCTGCGGAAGTTGGCGCTTT#AAGCTGGCCGGCTTCTGTCCACTGTGGGGC#((((((((((((((((((((.#))))..)))))))))))).......)))).	3034	3064	1	-22.1	1	1.28E-05	0.471	0	0	-3.937574446	20	30	12	3UTR		0	0
bta-miR-2343	STAT1	XM_005202570	AAGGGGAGACGGTGGAACTTAT#CTACTGTGTTCCCTC#.((((((.(((((((.......#))))))).)))))).	2484	2499	1	-20.4	1	0.004389635	0.529	0	0	-6.340008847	13	15	7	3UTR		0	0
bta-miR-2343	STAT1	XM_025000697	AAGGGGAGACGGTGGAACTTAT#GTGATTCCCTTCTGCTACTGTGTTCCCTC#.((((((.(((((((.......#.))))))).)))))).	2604	2633	1	-20.6	1	0.004389635	0.529	0	0	-6.340008847	13	16	7	3UTR		0	0
bta-miR-2343	STAT1	XM_025000697	AAGGGGAGACGGTGGAACTTAT#CCACCTGTGATTCCCTTC#(((((((.(((((((.......#))))).))..))))))).	2598	2616	1	-18.1	1	0.21152	0.515	0	0	-6.484258456	14	18	7	3UTR		0	0
bta-miR-2343	JAK1	NM_001206534	AAGGGGAGACGGTGGAACTTAT#GTGCCAGTGCTTCCCTA#.(((((((.((.(((.((....#)).))).))))))))).	4460	4477	1	-19.3	1	0.01727912	0.588	0	0	-8.429566886	14	17	9	3UTR		0	0
bta-miR-2343	IFNAR1	NM_174552	AAGGGGAGACGGTGGAACTTAT#AAGATACCCTCTGTCTCCCTC#..((((((((((.((.......#.)).)))))))))).	2128	2149	1	-22.3	1	0.004450591	0.426	0	0	-6.479180412	12	15	10	3UTR		0	0
bta-miR-2343	IFNAR2	NM_174553	AAGGGGAGACGGTGGAACTTAT#GGGGCCTCCGAGTGTTCTCCCCTG#.(((((((((((.((..((...#))..)).))).....)))))))).	1920	1944	0.961538462	-23.6	1	7.47E-06	0.426	0	0	-5.31550453	15	24	8	3UTR		0	0
bta-miR-2343	DDX58	XM_002689480	AAGGGGAGACGGTGGAACTTAT#TGAGTTTTGCTGTCTCCACCC#..(((((((((((((((((((.#))))))))))))))))).)).	4508	4529	1	-27.2	1	0.000477494	0.485	0	0	-4.957000719	19	21	17	3UTR		0	0
bta-miR-2344	IFNAR2	NM_174553	GCACGATGATGGCGGATCTGAGTT#ACTCTGGGGGGAGGGGAGGTGGGAAACAGAGCATTCTGCTATTATTCAGTGCA#((((((((((((((((((((....#.))))....))))))))))))..)))).	1986	2039	1	-23.3	1	0.002926561	0.559	0	0	-3.937574446	20	28	12	3UTR		0	0
bta-miR-2346	TBK1	XM_005206636	ACTGATGTGAAGGTGGTTTGGC#GCCGAACCACTGTTGTACTAAGATCTCAGTT#(((((.(((..(((((((((((#)))))))))))....))).......))))).	2790	2821	1	-20.9	0	0.000443357	0.588	0	0	-9.905814151	19	31	11	3UTR		0	0
bta-miR-2347	STAT1	XM_005202570	TGCAGAGGAACAAGGCTGAAC#TTCTTATTTGTTCTCTCTGCT#.(((((((((((((...(((.#)))...))))))).)))))).	2808	2829	1	-20	1	0.04867998	0.618	0	0	-4.761823478	16	21	7	3UTR		0	0
bta-miR-2347	STAT1	XM_025000697	TGCAGAGGAACAAGGCTGAAC#TTCTTATTTGTTCTCTCTGCT#.(((((((((((((...(((.#)))...))))))).)))))).	2942	2963	1	-20	1	0.04867998	0.618	0	0	-4.761823478	16	21	7	3UTR		0	0
bta-miR-2347	CD8B	NM_001105344	TGCAGAGGAACAAGGCTGAAC#TTCAGCTTTCACTTCTGCC#.(((((((...(((((((((.#)))))))))..))))))).	1291	1310	1	-20.6	1	0.006527052	0.603	0	0	-8.916995439	16	19	9	3UTR		0	0
bta-miR-2347	TRAF3	XM_024981639	TGCAGAGGAACAAGGCTGAAC#CAGTGACCACGTCCCGTGTTCTTCTGCT#.(((((((((((.((......#.)).))))))))))).	6196	6224	1	-20.2	1	3.42E-05	0.529	0	0	-5.31550453	13	16	11	3UTR		0	0
bta-miR-2347	TRAF3	XM_024981640	TGCAGAGGAACAAGGCTGAAC#CAGTGACCACGTCCCGTGTTCTTCTGCT#.(((((((((((.((......#.)).))))))))))).	6265	6293	1	-20.2	1	3.42E-05	0.529	0	0	-5.31550453	13	16	11	3UTR		0	0
bta-miR-2348	STAT1	XM_005202570	TTCGGGTGGTGTGGAGCGGCC#GGCCTTCTCCACATAGAGGGTTTAGATGAAAAACATCCT#...(((((((((((((.((((#))))..))))))))...................))))).	2639	2678	1	-22.8	0	0.006473471	0.574	0	0	-6.514540194	17	39	8	3UTR		0	0
bta-miR-2348	IFNAR1	NM_174552	TTCGGGTGGTGTGGAGCGGCC#GCTGCTCCCTCTCCCCCA#...(((.((.(.((((((((.#))))))))..).))))).	2235	2253	1	-24.3	0	0.02539017	0.456	0	0	-12.64753651	14	18	8	3UTR		0	0
bta-miR-2348	IFNAR2	NM_174553	TTCGGGTGGTGTGGAGCGGCC#GCTGCCTCTGGACATCACCCC#...(((((((((((((((((.#))))).)))..))))))))).	1870	1891	0.961538462	-25.2	0	0.02033181	0.441	0	0	-6.514540194	17	21	9	3UTR		0	0
bta-miR-2349	TRAF3	XM_024981639	TGGCACTTCTGGTCTCAGACTCA#GGTGTTCCCGGGAGGCCAGAGGTGACCGA#((((((((((((((((.......#.))))))))))))).))).	3987	4016	1	-27.3	1	4.34E-05	0.324	0	0	-3.937574446	16	19	13	3UTR		0	0
bta-miR-2349	TRAF3	XM_024981639	TGGCACTTCTGGTCTCAGACTCA#GGGGGCGGCCAGGGGTGCCC#.(((((((((((((.(...(((.#))).).))))))))))))).	3624	3644	1	-26.3	1	3.58E-07	0.147	0	0	-4.528774398	17	20	13	3UTR		0	0
bta-miR-2349	TRAF3	XM_024981640	TGGCACTTCTGGTCTCAGACTCA#GGTGTTCCCGGGAGGCCAGAGGTGACCGA#((((((((((((((((.......#.))))))))))))).))).	4056	4085	1	-27.3	1	4.34E-05	0.324	0	0	-3.937574446	16	19	13	3UTR		0	0
bta-miR-2349	TRAF3	XM_024981640	TGGCACTTCTGGTCTCAGACTCA#GGGGGCGGCCAGGGGTGCCC#.(((((((((((((.(...(((.#))).).))))))))))))).	3693	3713	1	-26.3	1	3.58E-07	0.147	0	0	-4.528774398	17	20	13	3UTR		0	0
bta-miR-2349	IFNAR1	NM_174552	TGGCACTTCTGGTCTCAGACTCA#AGTCTTGGGATCAGAAAATGCTAC#(((((.(((((((((((((((..#))))).))))))))))..))))).	2862	2886	1	-23.9	0	4.18E-05	0.588	0	0	-5.838533207	20	24	10	3UTR		0	0
bta-miR-2350	MAVS	NM_001046620	CAGCTCCTGTTTCTCTCCTCAG#GAGAGGGAGAACGTGCAGGACAGAGCTC#.(((((((((((((((((((..#))).)))))))...))))))....))).	2318	2346	1	-22.7	1	0.005744906	0.441	0	0	-3.793324837	19	28	7	3UTR		0	0
bta-miR-2350	CD4	NM_001103225	CAGCTCCTGTTTCTCTCCTCAG#CTGGAAGGTGAGTTTTGCCCGGGGCGGGGGAGAGGTGGGGAGCTGG#((((((((...(((((((((..#.)))))))))..)))))))).	2534	2580	0.980769231	-30.5	1	0.000304079	0.338	0	0	-9.061245048	17	21	9	3UTR		0	0
bta-miR-2350	CD4	XM_024991416	CAGCTCCTGTTTCTCTCCTCAG#CTGGAAGGTGAGTTTTGCCCGGGGCGGGGGAGAGGTGGGGAGCTGG#((((((((...(((((((((..#.)))))))))..)))))))).	2869	2915	0.980769231	-30.5	1	0.000304079	0.338	0	0	-9.061245048	17	21	9	3UTR		0	0
bta-miR-2350	CD8B	NM_001105344	CAGCTCCTGTTTCTCTCCTCAG#CTGAGGACCTCCTTTGGGCCTGGGAACTTGTGGTCTGGGAGACAGGAGG#...(((((((((((((((((((#))))))).............................)))))))))))).	1216	1265	0.961538462	-27.3	0	7.00E-06	0.456	0	0	-6.514540194	19	49	12	3UTR		0	0
bta-miR-2350	IRF1	NM_001191261	CAGCTCCTGTTTCTCTCCTCAG#TTGGGAGCAGATTTGAGGGGGAGGGGCTGG#((((((((.....(((((((((#.))))))))))))))))).	2889	2919	1	-24.1	1	0.01161715	0.353	0	0	-13.69717897	17	19	17	3UTR		0	0
bta-miR-2350	IFNAR1	NM_174552	CAGCTCCTGTTTCTCTCCTCAG#CTGAGAAACAGTAAGTAGTGTGAGTCAGTGGGAAAGAAGCAGGTAGCTT#.(((((((((((((.((((...#.)))).))))))))).)))).	2885	2934	1	-24.1	1	0.001209818	0.618	0	0	-4.528774398	17	21	9	3UTR		0	0
bta-miR-2353	IRF1	NM_001191261	TAGCCTGCAGTACAGAGGACTGG#GTTCTCTGTCTGCGCTGT#((((..((((.(((((((((...#))))))))))))))))).	2575	2593	1	-23	0	0.005643335	0.515	0	0	-12.78234486	17	18	17	3UTR		0	0
bta-miR-2353	TBK1	XM_005206636	TAGCCTGCAGTACAGAGGACTGG#TAGCTTCTGTGATTGGAGAGCTGA#((((((.(((((((((((.(((.#)))))))))).)))).)).)))).	2766	2790	1	-21.8	0	0.000191051	0.529	0	0	-5.481260981	20	24	10	3UTR		0	0
bta-miR-2353	TRAF3	XM_024981639	TAGCCTGCAGTACAGAGGACTGG#GGCTCCTGCAGGTGCTGCGGGA#...((((((((((..((((((..#)).))))....)))))))))).	3905	3927	1	-23.7	0	2.01E-08	0.324	0	0	-8.106829671	16	22	10	3UTR		0	0
bta-miR-2353	TRAF3	XM_024981640	TAGCCTGCAGTACAGAGGACTGG#GGCTCCTGCAGGTGCTGCGGGA#...((((((((((..((((((..#)).))))....)))))))))).	3974	3996	1	-23.7	0	2.01E-08	0.324	0	0	-8.106829671	16	22	10	3UTR		0	0
bta-miR-2353	CD8A	NM_174015	TAGCCTGCAGTACAGAGGACTGG#CCAGCCTGGAGATGGTTCTCCCAGCCCTTGTATTGCAGA#....(((((((((((.((.((((#.)))))).))))))))))).	1464	1503	1	-24.8	0	0.004602651	0.412	0	0	-9.779611549	17	20	11	3UTR		0	0
bta-miR-2355-5p	STAT1	XM_005202570	CCCAGATACAATGGACAATATGC#TGTCCTGTATCTGGGC#((((((((((..(((((......#))))))))))))))).	2881	2897	0.974358974	-23.2	1	2.19E-06	0.618	0	0	-10.10915223	15	16	15	3UTR		0	0
bta-miR-2355-5p	STAT1	XM_025000697	CCCAGATACAATGGACAATATGC#TGTCCTGTATCTGGGC#((((((((((..(((((......#))))))))))))))).	3015	3031	0.974358974	-23.2	1	2.19E-06	0.618	0	0	-10.10915223	15	16	15	3UTR		0	0
bta-miR-2355-5p	IFNAR1	NM_174552	CCCAGATACAATGGACAATATGC#GCTCTTCTCAGTAACTGTCAAAAGAAGATTGTCCGTGTCGGGGA#(((.(((((...(((((((....#.)))))))))))).))).	1929	1973	1	-19.5	0	0.000337352	0.529	0	0	-14.38368097	15	18	12	3UTR		0	0
bta-miR-2356	IFNAR1	NM_174552	TCTTGTGATGAGGGAGTCTGAGG#CCTCTGTCTCCCTCACGCT#....(((.((((((((.(.((((#)))).).))))))))))).	2135	2154	1	-25.1	0	0.000867352	0.412	0	0	-11.8601974	16	19	11	3UTR		0	0
bta-miR-2357	TLR7	XM_010822250	TTGGTCTGGCACAGAGCATGTGAG#GTTCTGTGCAGACCAT#.((((((.(((((((((.......#))))))))))))))).	4521	4537	1	-25.7	1	0.001703612	0.412	0	0	-6.106959767	15	16	15	3UTR		0	0
bta-miR-2357	MAVS	NM_001046620	TTGGTCTGGCACAGAGCATGTGAG#AGGTGCTCCTGTCTAGGCCT#..(((((((.(((((((((.(...#).)))))).)))))))))).	1937	1957	1	-23.1	1	0.003726319	0.485	0	0	-6.199507188	17	20	10	3UTR		0	0
bta-miR-2357	IFNG	NM_174086	TTGGTCTGGCACAGAGCATGTGAG#CACTTGAATGTGTCAGGCTAT#.((((((((((((...((.(((..#))).))..)))))))))))).	1009	1030	1	-22.4	1	0.000181147	0.559	0	0	-5.618663395	17	21	12	3UTR		0	0
bta-miR-2360	TLR7	XM_005228486	CGGGCAGGAGGCTGGAGGCGTT#AGCTCTCTGTGTCTCCATTTGCACTTGAGTCTTTGTCTTCTGCCCT#.(((((((((((((((((((..#.)))))))).................))))))))))).	4321	4367	1	-29.8	1	0.05281044	0.544	0	0	-3.793324837	19	38	11	3UTR		0	0
bta-miR-2360	TLR7	XM_010822250	CGGGCAGGAGGCTGGAGGCGTT#AGCTCTCTGTGTCTCCATTTGCACTTGAGTCTTTGTCTTCTGCCCT#.(((((((((((((((((((..#.)))))))).................))))))))))).	4217	4263	1	-29.8	1	0.05281044	0.544	0	0	-3.793324837	19	38	11	3UTR		0	0
bta-miR-2360	TLR7	XM_015461802	CGGGCAGGAGGCTGGAGGCGTT#AGCTCTCTGTGTCTCCATTTGCACTTGAGTCTTTGTCTTCTGCCCT#.(((((((((((((((((((..#.)))))))).................))))))))))).	4228	4274	1	-29.8	1	0.05281044	0.544	0	0	-3.793324837	19	38	11	3UTR		0	0
bta-miR-2360	IFNGR1	NM_001035063	CGGGCAGGAGGCTGGAGGCGTT#GACTGTTTTCCTTTTTGTGCCTCAGCATGATATACTCTTGCCTGG#(((((((((((((.((((((..#.)))))))))........)))))))))).	1841	1886	1	-28.5	1	0.02674628	0.529	0	0	-4.794414364	19	29	10	3UTR		0	0
bta-miR-2360	IFNGR1	XM_024996482	CGGGCAGGAGGCTGGAGGCGTT#GACTGTTTTCCTTTTTGTGCCTCAGCATGATATACTCTTGCCTGG#(((((((((((((.((((((..#.)))))))))........)))))))))).	2018	2063	1	-28.5	1	0.02674628	0.529	0	0	-4.794414364	19	29	10	3UTR		0	0
bta-miR-2360	STAT1	XM_005202570	CGGGCAGGAGGCTGGAGGCGTT#GCCTCAAGTTTGCCAGTGGCTTGCCTGT#((((((((..(((((((((...#))))........)))))..)))))))).	2838	2866	1	-26.1	1	3.09E-05	0.559	0	0	-6.236470573	17	28	8	3UTR		0	0
bta-miR-2360	STAT1	XM_025000697	CGGGCAGGAGGCTGGAGGCGTT#GCCTCAAGTTTGCCAGTGGCTTGCCTGT#((((((((..(((((((((...#))))........)))))..)))))))).	2972	3000	1	-26.1	1	3.09E-05	0.559	0	0	-6.236470573	17	28	8	3UTR		0	0
bta-miR-2360	CD4	NM_001103225	CGGGCAGGAGGCTGGAGGCGTT#GCTCCTCCAGATGCTCTCCTCCTCGTCCC#.(((((((((((((((((.((.#)).))))))).......)))))).)))).	1420	1449	1	-28.6	1	0.3402382	0.441	0	0	-3.793324837	19	29	7	3UTR		0	0
bta-miR-2360	CD8B	NM_001105344	CGGGCAGGAGGCTGGAGGCGTT#GACCGTCCAGCCACCACATTTCTTTGCCCA#.(((((((.(((((((.(.(((#)))).))))))).)).........))))).	1018	1048	1	-27.1	1	0.03912412	0.471	0	0	-4.849714496	18	30	7	3UTR		0	0
bta-miR-2360	IRF1	NM_001191261	CGGGCAGGAGGCTGGAGGCGTT#GGCAGTCTCAGACAGGAGTCAGCCTCCAGCTTTCCCCTTGGAGCCCCACTGCCTGG#(((((((((((((((((((...#.))))))))))))...............))))))).	1477	1533	1	-33.2	1	0.000222096	0.382	0	0	-3.937574446	19	36	12	3UTR		0	0
bta-miR-2360	TBK1	XM_005206636	CGGGCAGGAGGCTGGAGGCGTT#TCCCAGTTATCCTCCTGTCTGT#(((((((((((((((.((....#))))))....))))))))))).	2847	2869	1	-24.2	1	0.003532834	0.647	0	0	-4.170623527	17	22	11	3UTR		0	0
bta-miR-2360	IFNGR2	XM_005201116	CGGGCAGGAGGCTGGAGGCGTT#TGTCCCAGCCTCTCCTGTCA#..(((((((((((((.((((..#))))))))))..))))))).	1762	1782	1	-27.1	1	5.28E-05	0.412	0	0	-5.1900498	17	20	10	3UTR		0	0
bta-miR-2362	IRF1	NM_001191261	CACTGTGATGGAGCGTTCTGACC#TGGGGACTGTTCCAACGCCAGTGA#(((((((.(((((((((((.(..#).))))).)))))).))).)))).	1684	1708	1	-21.7	1	0.01160566	0.456	0	0	-6.251209375	19	24	6	3UTR		0	0
bta-miR-2362	JAK1	NM_001206534	CACTGTGATGGAGCGTTCTGACC#GGTTAGTTTACCATCACAGTT#.((((((((((......((((((#))))))....)))))))))).	4018	4039	1	-22.4	1	0.02041808	0.662	0	0	-10.25459732	16	21	10	3UTR		0	0
bta-miR-2362	CD8A	NM_174015	CACTGTGATGGAGCGTTCTGACC#GGATCAGAGTCCCAGCAGGGCTCCACACAA#...((((.((((((.(((((...#.))).)).)))))))))).	1127	1157	1	-20.8	0	9.58E-05	0.441	0	0	-9.563624683	15	19	10	3UTR		0	0
bta-miR-2364	IFNAR1	NM_174552	TCTCTGTGGATGGATGTGGGCAG#CTGGCCGGCTTCTGTCCACTGTGGGGC#((((.(((((((((.((.(((((#))).)).)).)))))))))...)))).	3037	3064	1	-24.5	0	1.28E-05	0.471	0	0	-8.792061181	20	27	9	3UTR		0	0
bta-miR-2365	TRAF3	XM_024981639	AGTTTTTGCTGTTTCTTATC#CGGTGACACGGAGACAGCAGAGACG#.(((((((((((((((....#.))))))))))))))).	4664	4689	1	-21.7	1	0.00098637	0.412	0	0	-3.793324837	15	17	15	3UTR		0	0
bta-miR-2365	TRAF3	XM_024981640	AGTTTTTGCTGTTTCTTATC#CGGTGACACGGAGACAGCAGAGACG#.(((((((((((((((....#.))))))))))))))).	4733	4758	1	-21.7	1	0.00098637	0.412	0	0	-3.793324837	15	17	15	3UTR		0	0
bta-miR-2366	CD4	NM_001103225	TGGGTCACAGAAGAGGGTCTGG#CCTAACCCTTCTCTGATGACTTC#.((((((((((.((((((..((#))..)))))).)))).)))))).	1465	1488	1	-23.1	1	0.2309445	0.529	0	0	-7.140128147	18	23	6	3UTR		0	0
bta-miR-2366	CD4	XM_024991416	TGGGTCACAGAAGAGGGTCTGG#CCTAACCCTTCTCTGATGACTTC#.((((((((((.((((((..((#))..)))))).)))).)))))).	1800	1823	1	-23.1	1	0.2309445	0.529	0	0	-7.140128147	18	23	6	3UTR		0	0
bta-miR-2366	TRAF3	XM_024981639	TGGGTCACAGAAGAGGGTCTGG#AGGCCAATCTCTTGTGTGACTCT#.((((((((.((((((((((..#)))))...))))).)))))))).	6078	6101	1	-26.3	1	0.07998424	0.676	0	0	-5.035831306	18	23	8	3UTR		0	0
bta-miR-2366	TRAF3	XM_024981640	TGGGTCACAGAAGAGGGTCTGG#AGGCCAATCTCTTGTGTGACTCT#.((((((((.((((((((((..#)))))...))))).)))))))).	6147	6170	1	-26.3	1	0.07998424	0.676	0	0	-5.035831306	18	23	8	3UTR		0	0
bta-miR-2367-3p	IFNGR1	NM_001035063	TTGAAAGGCACTTACAGGAAG#CTTCCTGTAGGTGTTAACTCCAGGGTCCTTTCT#..(((((((((((((((((((#))))))))))))).............)))))).	1710	1743	1	-24.9	1	0.03879889	0.544	0	0	-4.957000719	19	33	13	3UTR		0	0
bta-miR-2367-3p	IFNGR1	XM_024996482	TTGAAAGGCACTTACAGGAAG#CTTCCTGTAGGTGTTAACTCCAGGGTCCTTTCT#..(((((((((((((((((((#))))))))))))).............)))))).	1887	1920	1	-24.9	1	0.03879889	0.544	0	0	-4.957000719	19	33	13	3UTR		0	0
bta-miR-2367-3p	IFNGR2	XM_005201116	TTGAAAGGCACTTACAGGAAG#GTGGGTAGCCTTTCC#..(((((((((((((......#)))))).))))))).	1449	1464	1	-17.7	1	2.09E-05	0.426	0	0	-5.1900498	13	15	7	3UTR		0	0
bta-miR-2367-5p	IFNG	NM_174086	ACCCTGTAACTCAGCCATCAGAG#CTTTGATGGCATGTCAGACAGC#...((((....((((((((((((#)))))))))).))....)))).	988	1010	1	-20.2	0	0.001382632	0.559	0	0	-13.95184572	16	22	10	3UTR		0	0
bta-miR-2367-5p	IFNAR2	NM_174553	ACCCTGTAACTCAGCCATCAGAG#TTTGCATAAGGGAGAGGGACAGGGTC#(((((((..(((..((.......#.))..)))..))))))).	2576	2602	1	-21.1	1	0.002502693	0.676	0	0	-9.453569564	12	18	7	3UTR		0	0
bta-miR-2368-3p	STAT1	XM_005202570	ACTGTCAGACCACCTCTGCC#GGTTTGGGGAGTAGGTTTGATAGA#.(((((((((((((((((((#)))..)))).)).)))))))))).	3553	3577	1	-21.1	1	0.000141047	0.588	0	0	-3.793324837	19	24	10	3UTR		0	0
bta-miR-2368-5p	JAK1	NM_001206534	AGAGGGTGGCCTGGTATCTG#GTATCAAACCTGTGGCCACTCTCTA#(((((((((((.(((.....#.)))...))))))))))).	5002	5027	1	-24.3	1	0.03627739	0.647	0	0	-7.517426836	14	19	11	3UTR		0	0
bta-miR-2368-5p	JAK1	NM_001206534	AGAGGGTGGCCTGGTATCTG#AGATACCAGGGTACGTA#...(.(((.((((((((((.#)))))))))).))).).	3851	3868	1	-22.5	0	0.000342672	0.691	0	0	-11.68996703	14	17	10	3UTR		0	0
bta-miR-2368-5p	CD8A	NM_174015	AGAGGGTGGCCTGGTATCTG#AGGCCACCCTCTG#((((((((((((........#)))))))))))).	1521	1534	1	-25.9	1	1.55E-06	0.5	0	0	-7.052043617	12	13	12	3UTR		0	0
bta-miR-2369	JAK1	NM_001206534	GTAGGTTGTGGGTTTTTGTTT#AAACAGTATACCCTTTAATCAGAACCGAGGCCAACAACCTGCA#(((((((((.((((((.((((#.)))).)))))).))))))))).	4476	4519	1	-23.9	1	0.007782356	0.603	0	0	-5.180080915	19	23	9	3UTR		0	0
bta-miR-2369	IFNAR2	NM_174553	GTAGGTTGTGGGTTTTTGTTT#GGAAGCCCCAACCA#...(((((.((((((((....#))))))))))))).	2421	2435	1	-18	0	0.000330425	0.5	0	0	-7.570929852	13	14	13	3UTR		0	0
bta-miR-2369	IFITM3	NM_181867	GTAGGTTGTGGGTTTTTGTTT#CAAAAGCCCGAGGCAGTCGCCCCTTTCCCCGCAGCCTATC#((((((((((((.........#.)))))))))))).	496	536	1	-20.3	1	0.02435839	0.397	0	0	-7.052043617	12	14	12	3UTR		0	0
bta-miR-2370-3p	IFNAR2	NM_174553	TAAGCAACTTTCCTTTCTCCA#GAAAAAGAGAAGGGAGGGTGGGCA#...((.(((((((((((((..#.)))))))))))))..)).	2334	2358	1	-21.5	0	0.003593877	0.5	0	0	-8.415498955	15	19	13	3UTR		0	0
bta-miR-2373-3p	IRF1	NM_001191261	CGAGCCCGGCACGTGGAAGAGCC#GCTCTGCCCTGCTCCCTGCCTAGGCTGAGGGGCTTGT#(((((((((((.(.((((((((.#))))).......)))))))).........))))))).	1763	1800	1	-24	1	3.80E-05	0.441	0	0	-8.141217673	20	37	8	3UTR		0	0
bta-miR-2373-3p	IFNAR1	NM_174552	CGAGCCCGGCACGTGGAAGAGCC#GCTCTTCTCAGTAACTGTCAAAAGAAGATTGTCCGTGTCGGGG#....((((((((((((((((((.#))))))).)).......................))))))))).	1929	1972	1	-26.4	0	0.00017163	0.529	0	0	-9.546562469	18	43	9	3UTR		0	0
bta-miR-2373-3p	DDX58	XM_002689480	CGAGCCCGGCACGTGGAAGAGCC#GGTATCCTGTGCCGTTTAACAGGGTTTGC#(((((((((((((.(((...(((#))).)))))))))........))))))).	4433	4462	1	-22.5	1	0.001507034	0.529	0	0	-4.794414364	19	29	9	3UTR		0	0
bta-miR-2373-5p	CD4	NM_001103225	CTTCCCCGGTCAGGGCTCGGC#CTGAGGCCCTGACCAGGAGGAGT#.(((((((((((((((((((.#))))).)))))))).)).)))).	1245	1268	1	-30.6	1	0.000196083	0.426	0	0	-3.793324837	19	23	8	3UTR		0	0
bta-miR-2373-5p	CD4	NM_001103225	CTTCCCCGGTCAGGGCTCGGC#GTTTTGCCCGGGGCGGGGGAGA#((((((((.((.((((..(((#)))..)))).)).)))))))).	2545	2567	1	-28.4	1	1.31E-06	0.382	0	0	-8.340767414	17	22	8	3UTR		0	0
bta-miR-2373-5p	CD8A	NM_174015	CTTCCCCGGTCAGGGCTCGGC#GCTGAGGCCCAGAGATGGGGAAC#.(((((((.((.(((((((((#)))))).))).))..))))))).	1100	1123	1	-27.2	1	1.47E-05	0.441	0	0	-8.196517805	18	23	7	3UTR		0	0
bta-miR-2374	MAVS	NM_001046620	TTGGGGCTGGGGAGAGGCGGG#GCCCCTCTCCAGCCTCC#..((((((((((((.(((...#))).)))))))))))).	2260	2277	1	-30.7	1	0.04265566	0.426	0	0	-5.69245028	15	17	12	3UTR		0	0
bta-miR-2374	IFITM3	NM_001078141	TTGGGGCTGGGGAGAGGCGGG#CCCGAGGCAGTCGCCCCTTTCCCCGCAGCCTATCCAGGCACCTGCCCCC#..(((((((((((((((.((.#.))))))))))))..................))))).	506	555	1	-29.2	1	1.74E-05	0.426	0	0	-4.957000719	17	37	12	3UTR		0	0
bta-miR-2374	CD4	NM_001103225	TTGGGGCTGGGGAGAGGCGGG#CCGCCCCCCCAACCCCAC#.(((((.(((((.(.(((((.#))))))))))).))))).	1299	1317	1	-31.6	0	0.3301864	0.294	0	0	-7.361591545	16	18	11	3UTR		0	0
bta-miR-2374	CD4	NM_001103225	TTGGGGCTGGGGAGAGGCGGG#CCTGCCTAGAATCCCTCCTTGGTCCCC#..(((((((((((((((((((#))))))).......)))))))))))).	2394	2421	1	-30	1	0.004028899	0.382	0	0	-4.957000719	19	27	12	3UTR		0	0
bta-miR-2374	CD4	NM_001103225	TTGGGGCTGGGGAGAGGCGGG#CCTGACCTATCCCCACCCCT#..((((.((((((.(((((((#)))).))).)))))))))).	2894	2914	1	-29.7	0	0.4372742	0.485	0	0	-7.357527172	17	20	10	3UTR		0	0
bta-miR-2374	CD4	XM_024991416	TTGGGGCTGGGGAGAGGCGGG#CCGCCCCCCCAACCCCAC#.(((((.(((((.(.(((((.#))))))))))).))))).	1634	1652	1	-31.6	0	0.3301864	0.294	0	0	-7.361591545	16	18	11	3UTR		0	0
bta-miR-2374	CD4	XM_024991416	TTGGGGCTGGGGAGAGGCGGG#CCTGCCTAGAATCCCTCCTTGGTCCCC#..(((((((((((((((((((#))))))).......)))))))))))).	2729	2756	1	-30	1	0.004028899	0.382	0	0	-4.957000719	19	27	12	3UTR		0	0
bta-miR-2374	CD8A	NM_174015	TTGGGGCTGGGGAGAGGCGGG#CCCAGCCTGGAGATGGTTCTCCCAGCCCTT#..(((((((((((((((((((#))).))))........))).))))))))).	1463	1493	1	-29.6	1	0.002507173	0.456	0	0	-4.957000719	19	30	9	3UTR		0	0
bta-miR-2374	IFITM3	NM_181867	TTGGGGCTGGGGAGAGGCGGG#CCCGAGGCAGTCGCCCCTTTCCCCGCAGCCTATCCAGGCACCTGCCCCC#..(((((((((((((((.((.#.))))))))))))..................))))).	502	551	1	-29.2	1	2.77E-05	0.418	0	0	-4.957000719	17	37	12	3UTR		0	0
bta-miR-2374	DDX58	XM_002689480	TTGGGGCTGGGGAGAGGCGGG#CTGTCTCCACCCAGGCCA#...((.(((((..(((((((.#)))))))..))))).)).	4517	4535	1	-27.7	0	0.000395205	0.471	0	0	-13.05143288	14	18	7	3UTR		0	0
bta-miR-2374	DDX58	XM_002689480	TTGGGGCTGGGGAGAGGCGGG#CTTGCTCTTCTAACTCTTCCCCAGTCTTT#..((((((((((((((..(((#.)))..)))).)))))))))).	3746	3775	1	-25	1	0.1633256	0.529	0	0	-4.957000719	17	22	10	3UTR		0	0
bta-miR-2375	IFNAR1	NM_174552	CCCAGTGATGGAGAGGTCTGATC#ATTGGCCTCTGCATCACA#....((((((.(((((((.....#.))))))).)))))).	2631	2649	1	-23.8	0	0.002362708	0.559	0	0	-12.37133694	13	16	7	3UTR		0	0
bta-miR-2375	IFNGR2	XM_005201116	CCCAGTGATGGAGAGGTCTGATC#GGTCACGGAACCTGTCCCAGCCTCTCCTGTCAAAGGA#.((..(((((((((((.(((...#.)))))))))).))))..)).	1750	1787	1	-23.7	0	0.000206845	0.412	0	0	-10.94438429	16	21	10	3UTR		0	0
bta-miR-2376	CD4	NM_001103225	CCTCTGAGATCTTGCTAGGCGCT#GGAGCCTGGCGGGCTACTGTCCATGGGGT#((((((.(((((((((((((.((#)).)))))))))).....))))).)))).	2026	2055	1	-23.6	0	0.001702949	0.456	0	0	-5.481260981	21	29	10	3UTR		0	0
bta-miR-2376	CD4	XM_024991416	CCTCTGAGATCTTGCTAGGCGCT#GGAGCCTGGCGGGCTACTGTCCATGGGGT#((((((.(((((((((((((.((#)).)))))))))).....))))).)))).	2361	2390	1	-23.6	0	0.001702949	0.456	0	0	-5.481260981	21	29	10	3UTR		0	0
bta-miR-2376	IFNAR1	NM_174552	CCTCTGAGATCTTGCTAGGCGCT#GGAGTCTTGCAAGAGTCAGAGT#.((((((..((((((.((((.((#)).)))).)))))).)))))).	1890	1912	1	-22.9	1	0.000513498	0.5	0	0	-7.396398505	18	22	6	3UTR		0	0
bta-miR-2377	TLR7	XM_005228486	ACTGCACAGACCTAGGCTCT#GACTCAACCATCTAGTGCCCCGTTCTGTGCAGA#.(((((((((.(..(((.((#.)).)))..).))))))))).	4604	4637	1	-21.7	1	0.002370879	0.412	0	0	-8.764069843	15	21	9	3UTR		0	0
bta-miR-2377	TLR7	XM_010822250	ACTGCACAGACCTAGGCTCT#GACTCAACCATCTAGTGCCCCGTTCTGTGCAGA#.(((((((((.(..(((.((#.)).)))..).))))))))).	4500	4533	1	-21.7	1	0.002370879	0.412	0	0	-8.764069843	15	21	9	3UTR		0	0
bta-miR-2377	TLR7	XM_015461802	ACTGCACAGACCTAGGCTCT#GACTCAACCATCTAGTGCCCCGTTCTGTGCAGA#.(((((((((.(..(((.((#.)).)))..).))))))))).	4511	4544	1	-21.7	1	0.002370879	0.412	0	0	-8.764069843	15	21	9	3UTR		0	0
bta-miR-2377	IFNGR1	NM_001035063	ACTGCACAGACCTAGGCTCT#GGCCATGTCACTTTGGGTCTGAAAACTGCAGTC#((((((((((((((((((..#)))).........)))))))).....)))))).	1606	1639	1	-21.2	1	0.002566314	0.603	0	0	-3.937574446	18	33	8	3UTR		0	0
bta-miR-2377	CD8B	NM_001105344	ACTGCACAGACCTAGGCTCT#GGCTCCTGTAACTCAGCCTGGGTTGGTCCGGG#.(((.((.((((((((((..#.)))))))))).)).))).	975	1007	1	-21.7	0	3.72E-07	0.426	0	0	-10.22599694	15	19	10	3UTR		0	0
bta-miR-2378	JAK1	NM_001206534	TGTGGGTTGTCTGAGCAAGGG#CCCTTTAATCAGAACCGAGGCCAACAACCTGCAT#((((((((((((((..(((((#)))))...)))))...........))))))))).	4486	4520	1	-21.1	1	0.00680634	0.603	0	0	-4.906073087	19	34	9	3UTR		0	0
bta-miR-2379	IFNGR2	XM_005201116	AGGCTGCTGGAGAAGATATTTT#CTTCTCCAGGGGATCTT#(((((.(((((((((.......#))))))))).)).))).	1464	1481	1	-19.8	0	1.09E-05	0.426	0	0	-6.071582288	14	17	9	3UTR		0	0
bta-miR-2381	CD8A	NM_174015	CAGGCTGCTCTGTGCTTGGCT#GGGCGGGCCAGAGCTACCG#..((..((((((.(((((.((#)).)))))))))))..)).	985	1004	1	-23.2	0	4.13E-06	0.382	0	0	-12.26612727	15	19	11	3UTR		0	0
bta-miR-2382-3p	IRF1	NM_001191261	CTACTTCCTGGTGCCTCGCCCCAC#TGGGGCCTGGGGCCCAAGGAGTGT#.((((((.(((.(((((((((((.#))))))..)))))))).)))))).	2346	2370	1	-30.9	1	0.00019087	0.485	0	0	-9.453763076	20	24	8	3UTR		0	0
bta-miR-2382-5p	CD8A	NM_174015	AGGGGAGTGCCTGGGAAGCTGT#GCAGCTGGCACAGGCCCTGGCACCCCA#..(((.(((((.(((.((((((#))))))........))).)))))))).	1664	1691	1	-26.2	0	7.96E-05	0.382	0	0	-10.43781187	17	27	8	3UTR		0	0
bta-miR-2382-5p	CD8A	NM_174015	AGGGGAGTGCCTGGGAAGCTGT#GCAGCCCTACAAGGCATTTCCTTC#(((((((((((((((..(((((#))))))))...)))))))))))).	1745	1769	1	-25.2	1	0.01162065	0.5	0	0	-4.170623527	20	24	12	3UTR		0	0
bta-miR-2382-5p	IFNAR2	NM_174553	AGGGGAGTGCCTGGGAAGCTGT#GCTCCTTTGGGGCCTCCGAGTGTTCTCCCCTG#(((((((.((((.(((.(((.(#.).))).))).)).)).))))))).	1912	1944	1	-27.8	1	7.47E-06	0.426	0	0	-7.540339988	18	25	7	3UTR		0	0
bta-miR-2383	CD4	NM_001103225	CTGAGTGATGACTGCTGACC#TCAGCAGCACGGCTCT#..((((..((.(((((((..#)))))))))..)))).	1832	1848	1	-18.8	0	0.001648853	0.529	0	0	-11.63909666	13	16	9	3UTR		0	0
bta-miR-2383	CD4	XM_024991416	CTGAGTGATGACTGCTGACC#TCAGCAGCACGGCTCT#..((((..((.(((((((..#)))))))))..)))).	2167	2183	1	-18.8	0	0.001648853	0.529	0	0	-11.63909666	13	16	9	3UTR		0	0
bta-miR-2384	DDX58	XM_002689480	AACTGTACTGGAAGGATGGATGG#CCATCCTTCCTTTCAGAACCCAGTG#.((((..(((((((((.((((((#)))))).)))))))))....)))).	3213	3238	1	-26.8	0	0.002128622	0.5	0	0	-7.237970133	19	25	9	3UTR		0	0
bta-miR-2384	IFNGR2	XM_005201116	AACTGTACTGGAAGGATGGATGG#CATGTCTGGTGACCCAGTGGCTAAGACTTCATGCTTCCGGTGCTGG#..(.((((((((((.(((((...#.))))).)))))))))).).	1933	1979	1	-22.7	0	5.49E-05	0.397	0	0	-8.724472555	16	20	10	3UTR		0	0
bta-miR-2385-3p	IFNGR1	XM_024996482	AAGTACTCGCCCTGTCTCAGTA#ACTCCAGTGTTCTTGTCTGGAGAATCCCAGGGACGGGGGAGC#.....(((.(((((((((....#.)))))))))))).	2186	2228	1	-20.8	0	2.62E-07	0.353	0	0	-14.7219893	12	14	12	3UTR		0	0
bta-miR-2385-3p	IRF1	NM_001191261	AAGTACTCGCCCTGTCTCAGTA#GGCAGGGCAGGGTCTG#.((.((((((((((((......#)))))))).)))))).	1391	1407	1	-21	0	2.18E-05	0.338	0	0	-6.825347112	14	16	8	3UTR		0	0
bta-miR-2385-5p	CD8A	NM_174015	CTGGGGCAAGTGGAGTACGTT#CGGCACCCACTCAGCCCCAA#.((((((.(((((.((.((..#))..)))))))..)))))).	1049	1069	1	-21.3	1	0.04537913	0.426	0	0	-6.963799684	15	20	7	3UTR		0	0
bta-miR-2385-5p	IFNAR2	NM_174553	CTGGGGCAAGTGGAGTACGTT#AGCACCTGCACTTGCTCCT#..((((((((((.((......#.)).)))))))))).	1899	1918	1	-21.3	1	0.01970953	0.324	0	0	-6.479180412	12	15	10	3UTR		0	0
bta-miR-2387	TLR7	XM_005228486	TGGAAGGCCTGGCTTTGCAGCG#TGTTGGGAGGTGGGGTTTTTA#..((((((((.(((((.(((((#))))).))))).)))))))).	4908	4929	1	-22.4	1	0.008878111	0.515	0	0	-7.781775195	18	21	8	3UTR		0	0
bta-miR-2387	TLR7	XM_010822250	TGGAAGGCCTGGCTTTGCAGCG#TGTTGGGAGGTGGGGTTTTTA#..((((((((.(((((.(((((#))))).))))).)))))))).	4804	4825	1	-22.4	1	0.008878111	0.515	0	0	-7.781775195	18	21	8	3UTR		0	0
bta-miR-2387	TLR7	XM_015461802	TGGAAGGCCTGGCTTTGCAGCG#TGTTGGGAGGTGGGGTTTTTA#..((((((((.(((((.(((((#))))).))))).)))))))).	4815	4836	1	-22.4	1	0.008878111	0.515	0	0	-7.781775195	18	21	8	3UTR		0	0
bta-miR-2387	IFNAR1	NM_174552	TGGAAGGCCTGGCTTTGCAGCG#GCTGCAGATGCCAGA#........(((((((((((((.#)))))))).))))).	2370	2385	1	-23.3	0	0.000920459	0.574	0	0	-19.42387987	13	15	8	3UTR		0	0
bta-miR-2388-3p	IFNAR1	NM_174552	GCTCGAGGAAGCTGGAGATGA#CCGGCTTCTGTCCACTGTGGGGCA#((((.((((((((((......#)))))))))........).)))).	3041	3065	1	-19.1	0	9.22E-06	0.456	0	0	-8.289660701	14	24	9	3UTR		0	0
bta-miR-2388-5p	TRAF3	XM_024981639	AGCTCCCGTCTCCTCTGTGCTGA#CAGACTGTCACTGACCTGGCCGCAGAGGAGAGCTGGGGGA#..(((((((((((((((((((..#.))).))))))))))..)))))).	5351	5391	1	-29.8	1	5.31E-07	0.382	0	0	-4.957000719	19	24	10	3UTR		0	0
bta-miR-2388-5p	TRAF3	XM_024981640	AGCTCCCGTCTCCTCTGTGCTGA#CAGACTGTCACTGACCTGGCCGCAGAGGAGAGCTGGGGGA#..(((((((((((((((((((..#.))).))))))))))..)))))).	5420	5460	1	-29.8	1	5.31E-07	0.382	0	0	-4.957000719	19	24	10	3UTR		0	0
bta-miR-2388-5p	IFNAR2	NM_174553	AGCTCCCGTCTCCTCTGTGCTGA#TCACTCTGGGGGGAGGGGAGGTG#(.(((((.(((((((.(.(.(((#)))).).))))))).))))).).	1984	2007	1	-25	0	0.03646957	0.529	0	0	-7.647934338	18	23	7	3UTR		0	0
bta-miR-2389	IFNGR1	NM_001035063	GAGGGGACTCGGGAGTCGGAG#TTCCTGTAGGTGTTAACTCCAGGGTCCTTTCT#((((((((((.(((((.....#.))))).)))))))))).	1711	1743	1	-23.9	1	0.03879889	0.544	0	0	-6.762348922	15	18	10	3UTR		0	0
bta-miR-2389	IFNGR1	XM_024996482	GAGGGGACTCGGGAGTCGGAG#TTCCTGTAGGTGTTAACTCCAGGGTCCTTTCT#((((((((((.(((((.....#.))))).)))))))))).	1888	1920	1	-23.9	1	0.03879889	0.544	0	0	-6.762348922	15	18	10	3UTR		0	0
bta-miR-2389	MAVS	NM_001046620	GAGGGGACTCGGGAGTCGGAG#GCTCCTGGGTCCTTCTTG#((((((((((((((((.....#))))))))))))).))).	1647	1665	1	-24.2	1	0.01525788	0.426	0	0	-3.937574446	16	18	13	3UTR		0	0
bta-miR-2389	CD4	NM_001103225	GAGGGGACTCGGGAGTCGGAG#CTCCCTGCCTAGAATCCCTCCTTGGTCCCCTG#.((((((((.(((((..(((.#.)))))))).)))))))).	2391	2423	1	-26.5	1	0.005379922	0.382	0	0	-5.268880386	16	19	8	3UTR		0	0
bta-miR-2389	CD4	XM_024991416	GAGGGGACTCGGGAGTCGGAG#CTCCCTGCCTAGAATCCCTCCTTGGTCCCCTG#.((((((((.(((((..(((.#.)))))))).)))))))).	2726	2758	1	-26.5	1	0.005379922	0.382	0	0	-5.268880386	16	19	8	3UTR		0	0
bta-miR-2389	CD8B	NM_001105344	GAGGGGACTCGGGAGTCGGAG#CTGAGACCCGAATCTCTCATGGGATGGTGATGGGATGGGTCCCCTTA#(((((((((((((((((((..#.))))..)))))..................)))))))))).	1063	1110	1	-26.5	1	3.77E-05	0.441	0	0	-3.937574446	19	41	10	3UTR		0	0
bta-miR-2389	IFNGR2	XM_005201116	GAGGGGACTCGGGAGTCGGAG#TCCGACTTTGCGACCCCA#..((((..((((((((((((.#))))))))).))))))).	1388	1406	1	-23.4	0	4.02E-05	0.485	0	0	-8.814322183	16	18	9	3UTR		0	0
bta-miR-2390	IFNAR2	NM_174553	GTTGTGTGTTTTTGTTTTCC#GAAAGCAAGGACACGCAC#..(((((((((((((((((.#))))))))))))))))).	2362	2380	1	-22.1	1	0.04301142	0.456	0	0	-4.957000719	17	18	17	3UTR		0	0
bta-miR-2392	IFNGR1	NM_001035063	ATGGATGGGGGTGAGGGGTGCA#CACCTTTCACTTTCATGCATT#(((.((((((((((((((((..#)))))))))))))))).))).	1968	1989	0.961538462	-25.8	0	0.06491864	0.529	0	0	-6.969596721	19	21	16	3UTR		0	0
bta-miR-2392	IFNGR1	XM_024996482	ATGGATGGGGGTGAGGGGTGCA#CACCTTTCACTTTCATGCATT#(((.((((((((((((((((..#)))))))))))))))).))).	2145	2166	0.961538462	-25.8	0	0.06491864	0.529	0	0	-6.969596721	19	21	16	3UTR		0	0
bta-miR-2392	MAVS	NM_001046620	ATGGATGGGGGTGAGGGGTGCA#TGCTCCCCTCACCTTTCCCTGCCT#..((..((((((((((((.(((#))).)))))))))...)))..)).	2534	2558	0.980769231	-29.5	0	0.004916647	0.412	0	0	-10.97699666	17	24	9	3UTR		0	0
bta-miR-2392	MAVS	NM_001046620	ATGGATGGGGGTGAGGGGTGCA#GCCTCCTCATCCCAGTCTC#..((((.(((((((((((.((.#))))))))))))).)))).	2271	2290	1	-28.2	0	0.01300265	0.426	0	0	-6.500687254	17	19	13	3UTR		0	0
bta-miR-2392	CD4	NM_001103225	ATGGATGGGGGTGAGGGGTGCA#TGCTCTCCTCCTCGTCCCCATTTT#..((((((((((((((((.(((#)))...)).)))))))))))))).	1431	1455	1	-25.7	1	0.5405372	0.471	0	0	-4.957000719	19	24	14	3UTR		0	0
bta-miR-2392	CD4	XM_024991416	ATGGATGGGGGTGAGGGGTGCA#TGCTCTCCTCCTCGTCCCCATTTT#..((((((((((((((((.(((#)))...)).)))))))))))))).	1766	1790	1	-25.7	1	0.5405372	0.471	0	0	-4.957000719	19	24	14	3UTR		0	0
bta-miR-2392	IRF7	NM_001105040	ATGGATGGGGGTGAGGGGTGCA#ACCCCCAACCCCTTCCAA#.((((.((((((..(((((...#)))))..)))))))))).	1870	1888	1	-26.4	0	0.4415504	0.529	0	0	-7.840254129	15	18	10	3UTR		0	0
bta-miR-2392	TANK	XM_005202473	ATGGATGGGGGTGAGGGGTGCA#GCAGTTTTCCCACCATCCATT#((((((((.((.(((((.(((.#))).))))))).)))))))).	1467	1488	1	-25.1	1	0.1280901	0.515	0	0	-8.340767414	18	21	8	3UTR		0	0
bta-miR-2392	JAK1	NM_001206534	ATGGATGGGGGTGAGGGGTGCA#TGTCCTCCTACCCCCAACCAG#.(((.(((((((.(((((.(((#))).)))))))))))).))).	3773	3794	0.961538462	-27.3	0	0.03474549	0.632	0	0	-9.201492625	18	21	12	3UTR		0	0
bta-miR-2392	IFNG	NM_174086	ATGGATGGGGGTGAGGGGTGCA#TGTGCCCTGACAAAAACATAGCATCTCATCTCACCTTATACCT#..((...((((((((((((((.#.))))))...))))))))...)).	1036	1079	1	-21.5	0	0.08475947	0.559	0	0	-12.52068319	16	24	8	3UTR		0	0
bta-miR-2394	MAVS	NM_001046620	TTCTCCCCTCAATCTCAGGACT#AGCTCCCTATGGGGGTTGGAGAGGGAGAAC#((((((((((((((((......#.))))))).)).))))))).	2300	2330	1	-21.4	1	0.003713591	0.426	0	0	-3.937574446	16	20	7	3UTR		0	0
bta-miR-2396	CD4	NM_001103225	TCATGCACTGGGGTCTTGATGG#CAAGACCAAGACTAGCATCTCCAGTGTATCGAC#((((((((((((((((((....#))))))).............))))))))).)).	2125	2158	1	-21.9	1	0.01214749	0.544	0	0	-3.937574446	18	33	9	3UTR		0	0
bta-miR-2396	CD4	XM_024991416	TCATGCACTGGGGTCTTGATGG#CAAGACCAAGACTAGCATCTCCAGTGTATCGAC#((((((((((((((((((....#))))))).............))))))))).)).	2460	2493	1	-21.9	1	0.01214749	0.544	0	0	-3.937574446	18	33	9	3UTR		0	0
bta-miR-2396	CD8B	NM_001105344	TCATGCACTGGGGTCTTGATGG#CTATGGGCCTCATGCATGGG#(((((((.((((((((..((((#))))))))))))))))))).	831	851	1	-21.3	1	0.000309299	0.588	0	0	-6.251209375	19	20	19	3UTR		0	0
bta-miR-2397-3p	CD8B	NM_001105344	CAGAGCAGTGGCAAGAACGCAT#TGCCTTCCCATGGTTTATATATTTCTTCTCTTGCTCACTGTTCC#..((((((((((((((......#.)))))).)))))))).	1306	1350	1	-21.8	1	0.5550471	0.691	0	0	-4.957000719	14	17	8	3UTR		0	0
bta-miR-2397-3p	IRF1	NM_001191261	CAGAGCAGTGGCAAGAACGCAT#TGTGCCTTGCCCTGCA#....((((.((((((..((((.#)))).)))))))))).	1900	1916	1	-20.1	0	9.37E-05	0.441	0	0	-10.83600121	14	16	10	3UTR		0	0
bta-miR-2397-3p	TRAF3	XM_024981639	CAGAGCAGTGGCAAGAACGCAT#GTGTTCTTCTGCTCTTCTGA#(((((.(((((.((((((((..#))))))))))))).))))).	6211	6231	1	-21.4	0	0.000933133	0.529	0	0	-9.185336517	18	20	13	3UTR		0	0
bta-miR-2397-3p	TRAF3	XM_024981640	CAGAGCAGTGGCAAGAACGCAT#GTGTTCTTCTGCTCTTCTGA#(((((.(((((.((((((((..#))))))))))))).))))).	6280	6300	1	-21.4	0	0.000933133	0.529	0	0	-9.185336517	18	20	13	3UTR		0	0
bta-miR-2397-3p	IFNAR1	NM_174552	CAGAGCAGTGGCAAGAACGCAT#TGTGTTCCCATCAGCTGGTGCTGTCGCTGTGTAACGCTGCGCTGCTCC#..((((((((((....(((((.#.)))))...))..)))))))).	2195	2243	1	-18.6	1	0.02465215	0.441	0	0	-8.07146989	15	22	8	3UTR		0	0
bta-miR-2397-3p	DDX58	XM_002689480	CAGAGCAGTGGCAAGAACGCAT#TGCCGTTAGATACTTCTTTCTTGGAACTCTGTCTTGGCCACTTGCTCTT#.(((((((((((((((......#.))))).))))).))))).	3706	3755	1	-21.4	1	0.03609103	0.559	0	0	-3.793324837	15	19	5	3UTR		0	0
bta-miR-2397-3p	DDX58	XM_002689480	CAGAGCAGTGGCAAGAACGCAT#TCTGTGCCATTGTTCC#..((((((((((((((......#))).))))))))))).	4271	4287	1	-19.3	1	0.01819282	0.618	0	0	-4.957000719	14	16	11	3UTR		0	0
bta-miR-2397-5p	IFNAR1	NM_174552	TGCGTTCTTACCACTGGCCTGTA#ACAGTAAGTAGTGTGAGTCAGTGGGAAAGAAGCAG#(((.(((((.((((((((((((.#))))............))))))))..)))))))).	2892	2927	1	-21.7	0	0.00086383	0.647	0	0	-8.212103189	20	35	8	3UTR		0	0
bta-miR-2397-5p	IFNAR2	NM_174553	TGCGTTCTTACCACTGGCCTGTA#CGGGTCAGTGTGGAGTAGGGAG#....(((((((((((((((((..#))))))))))....))))))).	2214	2236	1	-21.5	0	0.1965848	0.574	0	0	-9.546562469	17	22	10	3UTR		0	0
bta-miR-2398	MAVS	NM_001046620	ATCTAGGGACGCGTCGGCAACT#GCTTACCGGTCCCTGGGC#.(((((((((..((.(((....#))).))..))))))))).	1856	1874	1	-21.5	1	0.000383932	0.324	0	0	-10.70035218	14	18	9	3UTR		0	0
bta-miR-2398	IFNAR2	NM_174553	ATCTAGGGACGCGTCGGCAACT#AGTCTGGGGCACCCCTAGATA#((((((((..((.((((..(((#))))))).))..)))))))).	2435	2456	1	-21.5	1	7.58E-06	0.529	0	0	-7.525601185	17	21	8	3UTR		0	0
bta-miR-2399-5p	CD8A	NM_174015	CTTTCTGTAGCTGTTGGAACTA#TGGTTCTCCCAGCCCTTGTATTGCAGAAGGA#(((((((((((((..(((((((#)))))))..))))........))))))))).	1476	1507	1	-21.4	1	0.001171716	0.426	0	0	-5.529863924	20	31	9	3UTR		0	0
bta-miR-2399-5p	IFNAR1	NM_174552	CTTTCTGTAGCTGTTGGAACTA#TGGAAAACAGCTGCAGAT#...((((((((((((.......#.)))))))))))).	2361	2379	1	-19.7	0	0.002326892	0.618	0	0	-6.747589274	12	14	12	3UTR		0	0
bta-miR-23b-3p	IFNAR2	NM_174553	ATCACATTGCCAGGGATTACCAC#TCCCTGTGGTTTTCAGGCAATGTT#...((((((((...((..(((((#.)))))..)).)))))))).	2154	2178	1	-20.2	0	0.01033683	0.574	0	0	-12.00731403	15	20	8	3UTR		0	0
bta-miR-23b-5p	MAVS	NM_001046620	GGGTTCCTGGCATGCTGATTT#GGATCAGGAGGTGCCACTGGGGACCA#.((((((((((((.(((((((#)))))))...))))))...)))))).	1980	2006	1	-23.5	1	7.03E-06	0.412	0	0	-4.650164755	19	26	7	3UTR		0	0
bta-miR-23b-5p	STAT1	XM_005202570	GGGTTCCTGGCATGCTGATTT#GCATAGTCAGGGCCCA#(((.(((((((((((......#)))).)))))))))).	2757	2773	1	-22	0	0.04430931	0.559	0	0	-7.202645801	14	16	10	3UTR		0	0
bta-miR-23b-5p	STAT1	XM_025000697	GGGTTCCTGGCATGCTGATTT#GCATAGTCAGGGCCCA#(((.(((((((((((......#)))).)))))))))).	2891	2907	1	-22	0	0.04430931	0.559	0	0	-7.202645801	14	16	10	3UTR		0	0
bta-miR-23b-5p	CD4	NM_001103225	GGGTTCCTGGCATGCTGATTT#CGGTATGTCCCTTGTCCCTCCATGGGAGCCCT#(((((((((((((((((....#)))))))))..............)))))))).	2312	2344	1	-24.1	1	1.13E-05	0.426	0	0	-3.937574446	17	32	9	3UTR		0	0
bta-miR-23b-5p	CD4	XM_024991416	GGGTTCCTGGCATGCTGATTT#CGGTATGTCCCTTGTCCCTCCATGGGAGCCCT#(((((((((((((((((....#)))))))))..............)))))))).	2647	2679	1	-24.1	1	1.13E-05	0.426	0	0	-3.937574446	17	32	9	3UTR		0	0
bta-miR-23b-5p	CD8A	NM_174015	GGGTTCCTGGCATGCTGATTT#TCAGCGTGGGGAGCTG#.(((((((..((((((((...#))))))))))))))).	1186	1202	0.974358974	-20.9	1	7.44E-06	0.5	0	0	-6.092220964	15	16	15	3UTR		0	0
bta-miR-24	IRF1	NM_001191261	GTGCCTACTGAGCTGATATCAGT#GGTATCAGTTGGCACA#(((((.....((((((((((...#))))))))))))))).	2461	2477	1	-20.8	0	0.000474357	0.485	0	0	-11.9947508	15	16	15	3UTR		0	0
bta-miR-2400	TBK1	XM_005206636	CCAGCACAGGCAGCTCGGACTGA#TCCGACTGCCTGCTGA#.((((..((((((.(((((....#))))))))))))))).	2661	2677	1	-23.6	0	0.006476825	0.603	0	0	-8.094810051	15	16	15	3UTR		0	0
bta-miR-2401	TRAF3	XM_024981639	AGAGCTTGTGTCTAGGGCTG#CAGCCCAAGACCATGGTTCTG#((((((((.((((.((((((#)))))).)))))).)))))).	5468	5489	1	-23.9	1	0.00264654	0.471	0	0	-5.850804022	18	21	6	3UTR		0	0
bta-miR-2401	TRAF3	XM_024981640	AGAGCTTGTGTCTAGGGCTG#CAGCCCAAGACCATGGTTCTG#((((((((.((((.((((((#)))))).)))))).)))))).	5537	5558	1	-23.9	1	0.00264654	0.471	0	0	-5.850804022	18	21	6	3UTR		0	0
bta-miR-2402	IRF1	NM_001191261	ATACCTGCCACTCTGCCAGCA#GGCTGGGGTGGCTGGA#...((.(((((((((((....#))).)))))))).)).	2913	2929	0.984615385	-22.6	0	0.000210396	0.353	0	0	-8.415498955	13	16	8	3UTR		0	0
bta-miR-2402	IFNGR2	XM_005201116	ATACCTGCCACTCTGCCAGCA#TGCTTCCGGTGCTGGAGATGGCGGGTT#..((((((((.(((.((((((#.))))))))))))))))).	1964	1991	1	-26.8	1	2.69E-05	0.426	0	0	-8.517224755	17	19	17	3UTR		0	0
bta-miR-2402	IFNGR2	XM_005201116	ATACCTGCCACTCTGCCAGCA#TGCCTGGCCTGGGTGGTCAGGA#...((((((((((.(((((((#))).))))..)))))).)))).	1680	1702	1	-25.9	0	2.05E-06	0.441	0	0	-7.371380111	17	22	6	3UTR		0	0
bta-miR-2403	TLR7	XM_005228486	CTCGGGAAGCTAGCTGGCCTT#CCAGACTGGCTTCCA#....(((((((((((((....#)))).))))))))).	5107	5122	1	-22.1	0	0.007129749	0.588	0	0	-9.546562469	13	15	9	3UTR		0	0
bta-miR-2403	TLR7	XM_010822250	CTCGGGAAGCTAGCTGGCCTT#CCAGACTGGCTTCCA#....(((((((((((((....#)))).))))))))).	5003	5018	1	-22.1	0	0.007129749	0.588	0	0	-9.546562469	13	15	9	3UTR		0	0
bta-miR-2403	TLR7	XM_015461802	CTCGGGAAGCTAGCTGGCCTT#CCAGACTGGCTTCCA#....(((((((((((((....#)))).))))))))).	5014	5029	1	-22.1	0	0.007129749	0.588	0	0	-9.546562469	13	15	9	3UTR		0	0
bta-miR-2403	STAT1	XM_005202570	CTCGGGAAGCTAGCTGGCCTT#GCCAGTGGCTTGCCTGTGA#(.((((((((((.(((((...#))))))))))).)))).).	2849	2868	1	-22.1	1	3.76E-05	0.544	0	0	-6.390380941	16	19	11	3UTR		0	0
bta-miR-2403	STAT1	XM_025000697	CTCGGGAAGCTAGCTGGCCTT#GCCAGTGGCTTGCCTGTGA#(.((((((((((.(((((...#))))))))))).)))).).	2983	3002	1	-22.1	1	3.76E-05	0.544	0	0	-6.390380941	16	19	11	3UTR		0	0
bta-miR-2404	CD4	NM_001103225	TTGCACTGCATGGTATCTGC#TGCTTGCAGTGCAGG#((((((((((.((((.....#)))))))))))))).	1917	1932	1	-18.8	1	3.82E-05	0.456	0	0	-6.995398002	14	15	14	3UTR		0	0
bta-miR-2404	CD4	NM_001103225	TTGCACTGCATGGTATCTGC#CAAATACCATGCAGGTC#..((.(((((((((((.((.#)).))))))))))))).	2269	2286	1	-19.3	0	0.002148485	0.456	0	0	-9.076037894	15	17	13	3UTR		0	0
bta-miR-2404	CD4	XM_024991416	TTGCACTGCATGGTATCTGC#TGCTTGCAGTGCAGG#((((((((((.((((.....#)))))))))))))).	2252	2267	1	-18.8	1	3.82E-05	0.456	0	0	-6.995398002	14	15	14	3UTR		0	0
bta-miR-2404	CD4	XM_024991416	TTGCACTGCATGGTATCTGC#CAAATACCATGCAGGTC#..((.(((((((((((.((.#)).))))))))))))).	2604	2621	1	-19.3	0	0.002148485	0.456	0	0	-9.076037894	15	17	13	3UTR		0	0
bta-miR-2404	IRF1	NM_001191261	TTGCACTGCATGGTATCTGC#CGGATGCCCCCTGCAGTGGAAG#((.(((((((.((((((((.#))))))))...))))))).)).	2739	2761	1	-23.7	0	0.002892238	0.412	0	0	-8.319888396	17	22	8	3UTR		0	0
bta-miR-2404	JAK1	NM_001206534	TTGCACTGCATGGTATCTGC#GCAAATATACCATGTACATTGCAC#.((((.((((((((((.(((#)))...))))))))))...)))).	4609	4633	1	-18.5	0	0.006940309	0.632	0	0	-5.694283599	17	24	10	3UTR		0	0
bta-miR-2404	ISG15	NM_174366	TTGCACTGCATGGTATCTGC#CCATGCAGCGCAGT#((((.((((((((.......#)))))))).)))).	556	570	1	-19.3	0	5.17E-06	0.417	0	0	-9.881950179	12	14	8	3UTR		0	0
bta-miR-2405	TRAF3	XM_024981639	TGTGTGGTTTGTTTGGCCTC#GGGCCGGCGGGAGGAGCCACGCGT#((((((((((.((((((((.#))))))....)).)))))))))).	1977	2001	1	-23.8	1	0.000149419	0.338	0	0	-6.762348922	18	24	10	3UTR		0	0
bta-miR-2405	TRAF3	XM_024981640	TGTGTGGTTTGTTTGGCCTC#GGGCCGGCGGGAGGAGCCACGCGT#((((((((((.((((((((.#))))))....)).)))))))))).	2046	2070	1	-23.8	1	0.000149419	0.338	0	0	-6.762348922	18	24	10	3UTR		0	0
bta-miR-2405	JAK1	NM_001206534	TGTGTGGTTTGTTTGGCCTC#GAGGCCAACAACCTGCATAC#(((((((.(((.((((((((#))))))))))).))))))).	4502	4522	1	-22.4	1	0.02040923	0.588	0	0	-9.598012685	18	20	11	3UTR		0	0
bta-miR-2405	CD8A	NM_174015	TGTGTGGTTTGTTTGGCCTC#GAGGGCGGGCGGGCCAGAGCTACCGCAA#(((((((((((((((.((((#)))).))))))))))).......)))).	979	1007	1	-22.4	1	7.28E-06	0.412	0	0	-4.170623527	19	28	11	3UTR		0	0
bta-miR-2406	MAVS	NM_001046620	AAGGGAAGAAGGAAGCTGGATT#TCCAGCCTCCTCATCCCA#..((((.(.((((.((((((..#)))))).))))).)))).	2267	2285	1	-23.8	0	0.2086614	0.412	0	0	-8.41391683	15	18	6	3UTR		0	0
bta-miR-2406	CD4	NM_001103225	AAGGGAAGAAGGAAGCTGGATT#AATCTCGGGGTTACAAGTTTTCTTCTTCCTC#..(((((((((((((((.....#.))))))))))))))).	2692	2723	1	-21.8	1	0.08555785	0.588	0	0	-4.957000719	15	17	15	3UTR		0	0
bta-miR-2406	CD4	NM_001103225	AAGGGAAGAAGGAAGCTGGATT#CCTTCTTTCTTCTTCCA#...((((((((((((..((...#))..)))))))))))).	2656	2673	1	-21.3	0	0.3274201	0.485	0	0	-6.747589274	14	17	12	3UTR		0	0
bta-miR-2406	CD4	XM_024991416	AAGGGAAGAAGGAAGCTGGATT#AATCTCGGGGTTACAAGTTTTCTTCTTCCTC#..(((((((((((((((.....#.))))))))))))))).	3027	3058	1	-21.8	1	0.08555785	0.588	0	0	-4.957000719	15	17	15	3UTR		0	0
bta-miR-2406	CD4	XM_024991416	AAGGGAAGAAGGAAGCTGGATT#CCTTCTTTCTTCTTCCA#...((((((((((((..((...#))..)))))))))))).	2991	3008	1	-21.3	0	0.3274201	0.485	0	0	-6.747589274	14	17	12	3UTR		0	0
bta-miR-2407	TLR7	XM_015461802	CTGGGCGGATGGGAAGGGCTGG#TGAGTCTTTGTCTTCTGCCCT#..(((((((.((.(((((((.(#).))))))).)).))))))).	4253	4274	1	-24.3	1	0.05281044	0.544	0	0	-7.4886378	17	21	7	3UTR		0	0
bta-miR-2407	CD4	NM_001103225	CTGGGCGGATGGGAAGGGCTGG#CCAGCCCAGCCTGGCCTGGA#((((((...((((..(((((((#)))))))..)))))))))).	1543	1563	1	-26.1	0	2.69E-07	0.294	0	0	-10.44357505	17	20	10	3UTR		0	0
bta-miR-2407	CD4	XM_024991416	CTGGGCGGATGGGAAGGGCTGG#CCAGCCCAGCCTGGCCTGGA#((((((...((((..(((((((#)))))))..)))))))))).	1878	1898	1	-26.1	0	2.69E-07	0.294	0	0	-10.44357505	17	20	10	3UTR		0	0
bta-miR-2407	IRF1	NM_001191261	CTGGGCGGATGGGAAGGGCTGG#CCAGCTTTCCCCTTGGAGCCCCACTGCCTGGA#((((((((.(((((((((((((#))))).....)))).....)))))))))))).	1502	1534	1	-26.9	1	0.000222805	0.397	0	0	-4.993964104	21	32	12	3UTR		0	0
bta-miR-2407	TBK1	XM_005206636	CTGGGCGGATGGGAAGGGCTGG#CCAGTTATCCTCCTGTCTGTTTAA#.((((((((((((.((((((((#)))))...))))))))))))))).	2849	2873	1	-23.6	1	0.01892468	0.676	0	0	-4.650164755	20	24	15	3UTR		0	0
bta-miR-2407	TRAF3	XM_024981639	CTGGGCGGATGGGAAGGGCTGG#CAGTTCTTTCCCCGCCCT#..((((((..(((((((((((.#))))))))))))))))).	4098	4116	0.969230769	-29.1	1	0.002697776	0.397	0	0	-7.255896846	17	18	17	3UTR		0	0
bta-miR-2407	IFITM3	NM_181867	CTGGGCGGATGGGAAGGGCTGG#TCGCCCCTTTCCCCGCAGCCTATCCAGG#((((((((..((((((((.(((#))).)))))))))))).......)))).	512	540	1	-23.3	1	0.001567778	0.353	0	0	-6.236470573	19	28	12	3UTR		0	0
bta-miR-2407	DDX58	XM_002689480	CTGGGCGGATGGGAAGGGCTGG#CCATCCTTCCTTTCAGAACCCAGT#(((((..((.((((((((.(((#))))))))))).))....))))).	3213	3237	1	-24.3	0	0.002202336	0.5	0	0	-8.624726211	18	24	11	3UTR		0	0
bta-miR-2407	IFNGR2	XM_005201116	CTGGGCGGATGGGAAGGGCTGG#TAGCCTTTCCCTTCTCCAGG#(((((.(((.(((((((((((.#))))))))))))))))))).	1454	1474	0.961538462	-28.3	0	2.65E-05	0.412	0	0	-7.081039676	19	20	19	3UTR		0	0
bta-miR-2407	IFNGR2	XM_005201116	CTGGGCGGATGGGAAGGGCTGG#CCAGCCTCTCCTGTCAAAGGACACTCAGTGGCCCT#..((((.(((((((.(((((((#))))))).)))))))...............)))).	1766	1801	1	-26.8	0	7.04E-05	0.485	0	0	-7.236136814	18	35	7	3UTR		0	0
bta-miR-2408	MAVS	NM_001046620	CACGTGTGTGAGCTCAGCCGG#TTGGCAGATAATCAGACTTCTCTGGTCTTGCTTACACATGTGG#(((((((((((((...(((((#.)))))...))))))))))))).	2394	2437	1	-28	1	0.001677593	0.574	0	0	-5.762913004	18	23	13	3UTR		0	0
bta-miR-2408	IRF1	NM_001191261	CACGTGTGTGAGCTCAGCCGG#TTGGCTGTGCTGCTCACATGCA#...((((((((((.(((((((#)))))))....)))))))))).	2688	2710	1	-23.8	0	0.000552872	0.618	0	0	-7.371380111	17	22	10	3UTR		0	0
bta-miR-2408	CD8A	NM_174015	CACGTGTGTGAGCTCAGCCGG#CCAGCAGGGCTCCACACA#...(((((.((((((.((.((#)).)).))))))))))).	1138	1156	1	-22.3	0	0.000106211	0.441	0	0	-7.803978932	15	18	11	3UTR		0	0
bta-miR-2408	IFNAR1	NM_174552	CACGTGTGTGAGCTCAGCCGG#CGACTGAACGTGCATACACGCGTA#.(((((((((.((((((.((.#)).))))....)).))))))))).	2599	2623	1	-20.7	1	0.000321554	0.5	0	0	-6.618099313	17	24	9	3UTR		0	0
bta-miR-2409	CD4	NM_001103225	TCTCACATGGACGCTGCCCT#GGGCTACTGTCCATGGGGT#.(((.((((((((..((((.#))))...))))))))))).	2036	2055	1	-22.5	0	0.001702949	0.456	0	0	-9.50465149	15	19	11	3UTR		0	0
bta-miR-2409	CD4	XM_024991416	TCTCACATGGACGCTGCCCT#GGGCTACTGTCCATGGGGT#.(((.((((((((..((((.#))))...))))))))))).	2371	2390	1	-22.5	0	0.001702949	0.456	0	0	-9.50465149	15	19	11	3UTR		0	0
bta-miR-2410	TLR7	XM_015461802	CTGAGCTGAGGAGGACCTGTGA#CACAGTTAACTCTTCAGCCAA#.((.(((((((((...(((((.#)))))....))))))))))).	4488	4509	1	-23.1	0	0.02317767	0.588	0	0	-8.65068567	16	21	11	3UTR		0	0
bta-miR-2410	MAVS	NM_001046620	CTGAGCTGAGGAGGACCTGTGA#TCTCTGTTCTCTTCAGCTCC#..((((((((((((((......#.)))))))))))))).	2286	2306	1	-24.2	1	0.01881095	0.426	0	0	-4.957000719	14	16	14	3UTR		0	0
bta-miR-2410	CD4	NM_001103225	CTGAGCTGAGGAGGACCTGTGA#CAGGGGTCCCCATGGCTTG#..((((((.((.((((((.((.#)).)))))))).)))))).	2867	2886	1	-24.2	1	7.11E-07	0.397	0	0	-9.360193687	16	19	8	3UTR		0	0
bta-miR-2410	CD4	NM_001103225	CTGAGCTGAGGAGGACCTGTGA#CATGGGAGCCCTTCTTGGCAGGAGTTTGCCTCAGA#((((((((((((((.((((((.#))))))...))))))))))...........)))).	2332	2367	1	-22.3	1	0.000489105	0.382	0	0	-4.673024006	20	35	10	3UTR		0	0
bta-miR-2410	CD4	XM_024991416	CTGAGCTGAGGAGGACCTGTGA#CAGGGGTCCCCATGGCTTG#..((((((.((.((((((.((.#)).)))))))).)))))).	3202	3221	1	-24.2	1	7.11E-07	0.397	0	0	-9.360193687	16	19	8	3UTR		0	0
bta-miR-2410	TRAF3	NM_001205586	CTGAGCTGAGGAGGACCTGTGA#CACCGAGGTCCTCGCGCTCAGA#((((((.(..(((((((((((.#)))..)))))))).))))))).	1772	1794	1	-26.8	0	0.000338508	0.382	0	0	-7.780157108	18	22	8	3UTR		0	0
bta-miR-2410	TRAF3	XM_024981639	CTGAGCTGAGGAGGACCTGTGA#CACCGAGGTCCTCGCGCTCAGA#((((((.(..(((((((((((.#)))..)))))))).))))))).	1913	1935	1	-26.8	0	0.000338508	0.382	0	0	-7.780157108	18	22	8	3UTR		0	0
bta-miR-2410	TRAF3	XM_024981640	CTGAGCTGAGGAGGACCTGTGA#CACCGAGGTCCTCGCGCTCAGA#((((((.(..(((((((((((.#)))..)))))))).))))))).	1982	2004	1	-26.8	0	0.000338508	0.382	0	0	-7.780157108	18	22	8	3UTR		0	0
bta-miR-2410	IFNAR1	NM_174552	CTGAGCTGAGGAGGACCTGTGA#TCACAGTTACCCATCCCTTCTACAGTTTAGA#((((((((((((((..((((((#)))))).........)))))).)))))))).	2644	2675	1	-22.4	1	0.05320727	0.632	0	0	-4.906073087	20	31	8	3UTR		0	0
bta-miR-2411-3p	TLR7	XM_005228486	GCTGAACTGTCTTACTCCCACATCC#GGATATAGTCTACTTACAAGTGGGAGAAGAATAAAGCA#(((......((((.(((((((....#.)))))))))))....))).	4746	4784	1	-20.7	0	0.004320471	0.632	0	0	-18.7601437	14	20	11	3UTR		0	0
bta-miR-2411-3p	TLR7	XM_010822250	GCTGAACTGTCTTACTCCCACATCC#GGATATAGTCTACTTACAAGTGGGAGAAGAATAAAGCA#(((......((((.(((((((....#.)))))))))))....))).	4642	4680	1	-20.7	0	0.004320471	0.632	0	0	-18.7601437	14	20	11	3UTR		0	0
bta-miR-2411-3p	TLR7	XM_015461802	GCTGAACTGTCTTACTCCCACATCC#GGATATAGTCTACTTACAAGTGGGAGAAGAATAAAGCA#(((......((((.(((((((....#.)))))))))))....))).	4653	4691	1	-20.7	0	0.004320471	0.632	0	0	-18.7601437	14	20	11	3UTR		0	0
bta-miR-2411-3p	IFNAR1	NM_174552	GCTGAACTGTCTTACTCCCACATCC#GGATATGGGAGTGTGGAACGTTAGTGGCAGTG#((((.(((((((((((((((.((((#)))).)))))))).)))....))))..)))).	2823	2855	1	-24.1	0	0.0136161	0.574	0	0	-8.056611621	23	32	8	3UTR		0	0
bta-miR-2411-5p	TLR7	XM_005228486	TGGAGTGACTGTCAGATGCAGCCA#TGGCTGCCTTGATAGGCTCACCCAT#(((.(((((((((((..(((((((#))))))).)))))))..))))))).	4170	4195	1	-26.8	0	0.000183161	0.515	0	0	-7.202645801	21	25	7	3UTR		0	0
bta-miR-2411-5p	TLR7	XM_010822250	TGGAGTGACTGTCAGATGCAGCCA#TGGCTGCCTTGATAGGCTCACCCAT#(((.(((((((((((..(((((((#))))))).)))))))..))))))).	4066	4091	1	-26.8	0	0.000183161	0.515	0	0	-7.202645801	21	25	7	3UTR		0	0
bta-miR-2411-5p	TLR7	XM_015461802	TGGAGTGACTGTCAGATGCAGCCA#TGGCTGCCTTGATAGGCTCACCCAT#(((.(((((((((((..(((((((#))))))).)))))))..))))))).	4077	4102	1	-26.8	0	0.000183161	0.515	0	0	-7.202645801	21	25	7	3UTR		0	0
bta-miR-2411-5p	MAVS	NM_001046620	TGGAGTGACTGTCAGATGCAGCCA#GGCTGCTCCTGGTGCTCCAGTCCTCA#..(((.(((((((((..((((((.#))))))..)))).....)))))))).	1871	1897	1	-27	0	0.000135613	0.382	0	0	-7.091008561	18	26	8	3UTR		0	0
bta-miR-2411-5p	TRAF3	XM_024981639	TGGAGTGACTGTCAGATGCAGCCA#TTGCGTCTGTACAGCCGCTCG#..(((((.(((((((((((((...#))))))))).)))).))))).	6137	6158	1	-25.9	0	0.000598625	0.559	0	0	-7.270635649	18	21	9	3UTR		0	0
bta-miR-2411-5p	TRAF3	XM_024981639	TGGAGTGACTGTCAGATGCAGCCA#GGGAGCCTGTCGGCAGCACTCCGG#(((((((.(((((.(((((..((.#))..))..))))))))))))))).	4121	4145	1	-25.3	1	0.000159402	0.309	0	0	-7.108049293	19	24	15	3UTR		0	0
bta-miR-2411-5p	TRAF3	XM_024981640	TGGAGTGACTGTCAGATGCAGCCA#TTGCGTCTGTACAGCCGCTCG#..(((((.(((((((((((((...#))))))))).)))).))))).	6206	6227	1	-25.9	0	0.000598625	0.559	0	0	-7.270635649	18	21	9	3UTR		0	0
bta-miR-2411-5p	TRAF3	XM_024981640	TGGAGTGACTGTCAGATGCAGCCA#GGGAGCCTGTCGGCAGCACTCCGG#(((((((.(((((.(((((..((.#))..))..))))))))))))))).	4190	4214	1	-25.3	1	0.000159402	0.309	0	0	-7.108049293	19	24	15	3UTR		0	0
bta-miR-2411-5p	IFNAR1	NM_174552	TGGAGTGACTGTCAGATGCAGCCA#GGCTCATCTGTGTCACTTCT#.((((((((...((((((.((((.#)))))))))).)))))))).	3008	3028	1	-27.5	1	0.001289624	0.5	0	0	-11.20740909	18	20	10	3UTR		0	0
bta-miR-2411-5p	DDX58	XM_002689480	TGGAGTGACTGTCAGATGCAGCCA#GGCTGAAGCTGAAACTCCAA#((((((.....((((...(((((.#)))))...)))).)))))).	3328	3348	1	-21.3	0	0.02493939	0.529	0	0	-13.15161559	15	20	6	3UTR		0	0
bta-miR-2412	TLR7	XM_005228486	TTGGGGCTGGGTGGGGAGAGGG#TTCTCTCCCCCCAGGTTCAT#.((((.((((..((((((((((#)))))))))))))).)))).	4857	4877	1	-26.8	0	0.009330712	0.574	0	0	-11.86586138	18	20	14	3UTR		0	0
bta-miR-2412	TLR7	XM_010822250	TTGGGGCTGGGTGGGGAGAGGG#TTCTCTCCCCCCAGGTTCAT#.((((.((((..((((((((((#)))))))))))))).)))).	4753	4773	1	-26.8	0	0.009330712	0.574	0	0	-11.86586138	18	20	14	3UTR		0	0
bta-miR-2412	TLR7	XM_015461802	TTGGGGCTGGGTGGGGAGAGGG#TTCTCTCCCCCCAGGTTCAT#.((((.((((..((((((((((#)))))))))))))).)))).	4764	4784	1	-26.8	0	0.009330712	0.574	0	0	-11.86586138	18	20	14	3UTR		0	0
bta-miR-2412	MAVS	NM_001046620	TTGGGGCTGGGTGGGGAGAGGG#CCTTTCCCTGCCTAGCCA#....(((((((((((((((((.#))))))))))))))))).	2545	2563	1	-34.4	0	0.002853605	0.426	0	0	-9.546562469	17	18	17	3UTR		0	0
bta-miR-2412	MAVS	NM_001046620	TTGGGGCTGGGTGGGGAGAGGG#TCCAGTCCTCACCCAGCTGGCCAT#.((((((((((((((((..(((#)))..)))))))))))))..))).	1886	1910	1	-32.3	1	0.000695363	0.397	0	0	-3.793324837	19	24	13	3UTR		0	0
bta-miR-2412	IFNAR1	NM_174552	TTGGGGCTGGGTGGGGAGAGGG#CCCTCTCCCCCACAGCA#.....((((.(.((((((((((#))))))))))).)))).	2241	2258	1	-29.4	0	0.02804117	0.5	0	0	-18.25490942	15	17	11	3UTR		0	0
bta-miR-2412	IFNGR2	XM_005201116	TTGGGGCTGGGTGGGGAGAGGG#CCCTTTGGGCAGGTCACGGAACCTGTCCCAGCCTCT#..(((((((((..(((((((((#))))))...............)))..))))))))).	1739	1775	1	-27.2	1	0.02286684	0.382	0	0	-9.592934642	18	36	9	3UTR		0	0
bta-miR-2413	IFNGR1	NM_001035063	TCGGACCCAGGGGGACTGCGGT#GCTGCAGTCCATGGGGTCG#...(((((....((((((((((#))))))))))...))))).	1915	1934	1	-28.6	0	3.32E-07	0.412	0	0	-14.98501411	15	19	10	3UTR		0	0
bta-miR-2413	IFNGR1	NM_001035063	TCGGACCCAGGGGGACTGCGGT#GCCTGTCTGGCCATGTCACTTTGGGTCTGAA#((((((((((((.(((...(((#.)))..))).)))))))))))).	1598	1629	1	-26.1	1	0.02019891	0.588	0	0	-5.226705059	18	23	12	3UTR		0	0
bta-miR-2413	IFNGR1	XM_024996482	TCGGACCCAGGGGGACTGCGGT#GCTGCAGTCCATGGGGTCG#...(((((....((((((((((#))))))))))...))))).	2092	2111	1	-28.6	0	3.32E-07	0.412	0	0	-14.98501411	15	19	10	3UTR		0	0
bta-miR-2413	IFNGR1	XM_024996482	TCGGACCCAGGGGGACTGCGGT#CTGTAGGTGTTAACTCCAGGGTCCT#..((((((.((((..((((((.#)))))).......)))).)))))).	1891	1916	1	-24.1	1	0.006559405	0.559	0	0	-7.605679855	16	25	6	3UTR		0	0
bta-miR-2413	MAVS	NM_001046620	TCGGACCCAGGGGGACTGCGGT#GCTGTAGCCCCCAGTGGCCCA#..((.(((.(((((.(((((((#)))))))))))).).)).)).	2072	2093	1	-26	0	5.83E-05	0.338	0	0	-10.86787711	17	21	12	3UTR		0	0
bta-miR-2413	CD4	NM_001103225	TCGGACCCAGGGGGACTGCGGT#ACCCAGCTGTCGCCAGGGGTCCC#..((((((..((.(((.(((((#)))..)).))).))..)))))).	2854	2877	1	-27.5	1	2.75E-06	0.441	0	0	-8.545027459	16	23	6	3UTR		0	0
bta-miR-2413	CD4	XM_024991416	TCGGACCCAGGGGGACTGCGGT#ACCCAGCTGTCGCCAGGGGTCCC#..((((((..((.(((.(((((#)))..)).))).))..)))))).	3189	3212	1	-27.5	1	2.75E-06	0.441	0	0	-8.545027459	16	23	6	3UTR		0	0
bta-miR-2413	IRF1	NM_001191261	TCGGACCCAGGGGGACTGCGGT#CTGGAGTCCTAATCACTGGACACCAGGGATTTCCCTGGGTTTT#..(((((((((((((((.(((.#))).))))).......................)))))))))).	2762	2805	1	-27.1	1	0.00011633	0.676	0	0	-4.957000719	18	43	10	3UTR		0	0
bta-miR-2414	CD4	NM_001103225	TGTGTTAGTGCGGATGGTGTTA#AATACCATGCAGGTCTCTGCCGCTGGCTGGTCACAG#(((((((((((((((((((((.#))))))))...........))))..))))).)))).	2271	2307	1	-19.9	1	2.12E-05	0.426	0	0	-3.937574446	21	36	8	3UTR		0	0
bta-miR-2414	CD4	XM_024991416	TGTGTTAGTGCGGATGGTGTTA#AATACCATGCAGGTCTCTGCCGCTGGCTGGTCACAG#(((((((((((((((((((((.#))))))))...........))))..))))).)))).	2606	2642	1	-19.9	1	2.12E-05	0.426	0	0	-3.937574446	21	36	8	3UTR		0	0
bta-miR-2414	TRAF3	XM_024981639	TGTGTTAGTGCGGATGGTGTTA#GACACGGCGCACAGATGCGTTTTCCGCATTAACTCAG#((.(((((((((((..(((((.#.)))))....))))))))))).)).	4396	4433	1	-21.5	0	0.1163281	0.456	0	0	-6.463612561	18	25	11	3UTR		0	0
bta-miR-2414	TRAF3	XM_024981640	TGTGTTAGTGCGGATGGTGTTA#GACACGGCGCACAGATGCGTTTTCCGCATTAACTCAG#((.(((((((((((..(((((.#.)))))....))))))))))).)).	4465	4502	1	-21.5	0	0.1163281	0.456	0	0	-6.463612561	18	25	11	3UTR		0	0
bta-miR-2415-3p	IFNGR1	NM_001035063	CCAGGCCTGCTGGACCGACGC#GTGTTCTTGTCTGGAGAATCCCAGGGACGGGGGAGCCTGGT#((((((((.(((..((.....#.))..))).)).)))))).	2015	2056	1	-24.5	1	2.46E-06	0.338	0	0	-7.139934635	13	19	6	3UTR		0	0
bta-miR-2415-3p	IFNGR1	XM_024996482	CCAGGCCTGCTGGACCGACGC#GTGTTCTTGTCTGGAGAATCCCAGGGACGGGGGAGCCTGGT#((((((((.(((..((.....#.))..))).)).)))))).	2192	2233	1	-24.5	1	2.46E-06	0.353	0	0	-7.139934635	13	19	6	3UTR		0	0
bta-miR-2415-3p	IFNAR1	NM_174552	CCAGGCCTGCTGGACCGACGC#GTGTCAAGTCTTGAAAGGCCTGT#.(((((((...((((.(((((#)))))..))))....))))))).	2068	2091	1	-23.6	1	0.000252287	0.456	0	0	-9.15004452	16	23	7	3UTR		0	0
bta-miR-2415-3p	DDX58	XM_002689480	CCAGGCCTGCTGGACCGACGC#GCACTCGATTCTTTGTTGGCTGGGAGAGCTTGGG#((((((((.((((.((((((.#.)))))))))).)).)))))).	3153	3187	1	-25	1	0.000121411	0.574	0	0	-5.850804022	18	22	10	3UTR		0	0
bta-miR-2415-5p	TLR7	XM_005228486	GGGAGTCGGTCCTGCCGGCCA#GTTGGCATTCTGATTTCCTCCAGACTGGCTTCCA#(((((((((((.(((((((..#)))))))...............))))))))))).	5088	5122	1	-25.2	1	0.007129749	0.588	0	0	-7.284377756	18	34	11	3UTR		0	0
bta-miR-2415-5p	TLR7	XM_010822250	GGGAGTCGGTCCTGCCGGCCA#GTTGGCATTCTGATTTCCTCCAGACTGGCTTCCA#(((((((((((.(((((((..#)))))))...............))))))))))).	4984	5018	1	-25.2	1	0.007129749	0.588	0	0	-7.284377756	18	34	11	3UTR		0	0
bta-miR-2415-5p	TLR7	XM_015461802	GGGAGTCGGTCCTGCCGGCCA#GTTGGCATTCTGATTTCCTCCAGACTGGCTTCCA#(((((((((((.(((((((..#)))))))...............))))))))))).	4995	5029	1	-25.2	1	0.007129749	0.588	0	0	-7.284377756	18	34	11	3UTR		0	0
bta-miR-2415-5p	ISG15	NM_174366	GGGAGTCGGTCCTGCCGGCCA#GGCCTTAGGGAGGGCTCCCC#(((((((..((((...((((.#))))...)))).))))))).	538	558	1	-27.7	1	4.06E-06	0.412	0	0	-9.132937592	15	20	7	3UTR		0	0
bta-miR-2416	JAK1	NM_001206534	TGCAGTGCCCACTGTGGAAGATG#CATACCCAGAGGGGCAGCTGTG#.(((((((((.((.(((......#.))).))))))).)))).	4392	4414	1	-22.6	1	1.01E-05	0.544	0	0	-7.47493923	14	18	7	3UTR		0	0
bta-miR-2417	TLR7	XM_005228486	AGATGGAGGCACTGAAAATTT#GGATTTATATAAGCATCAAGTCATCTTTCTCAGCTCTCTGTGTCTCCATTTG#((((((((((((.((......#.)).)))))))))))).	4290	4342	1	-19.8	1	0.0113787	0.544	0	0	-5.459754139	14	17	12	3UTR		0	0
bta-miR-2417	TLR7	XM_010822250	AGATGGAGGCACTGAAAATTT#GGATTTATATAAGCATCAAGTCATCTTTCTCAGCTCTCTGTGTCTCCATTTG#((((((((((((.((......#.)).)))))))))))).	4186	4238	1	-19.8	1	0.0113787	0.544	0	0	-5.459754139	14	17	12	3UTR		0	0
bta-miR-2417	TLR7	XM_015461802	AGATGGAGGCACTGAAAATTT#GGATTTATATAAGCATCAAGTCATCTTTCTCAGCTCTCTGTGTCTCCATTTG#((((((((((((.((......#.)).)))))))))))).	4197	4249	1	-19.8	1	0.0113787	0.544	0	0	-5.459754139	14	17	12	3UTR		0	0
bta-miR-2417	MAVS	NM_001046620	AGATGGAGGCACTGAAAATTT#TCTATGCCTCCGTTTT#(((((((((((..((......#))..))))))))))).	2690	2706	0.961538462	-18.6	1	0.2011669	0.603	0	0	-8.806557449	13	16	11	3UTR		0	0
bta-miR-2417	IRF1	NM_001191261	AGATGGAGGCACTGAAAATTT#GTGGGACAGTGCCCCCTCTG#(((.((.(((((((.......#.))))))))).))).	1733	1753	1	-18.5	0	2.54E-06	0.353	0	0	-9.481781897	12	15	9	3UTR		0	0
bta-miR-2417	JAK1	NM_001206534	AGATGGAGGCACTGAAAATTT#CAGTGCTTCCC#....((((((((((.......#)))))))))).	4464	4475	1	-18.1	0	0.01601894	0.603	0	0	-10.51506111	10	11	10	3UTR		0	0
bta-miR-2418	IFNGR1	NM_001035063	TGGGATGAGTGTGGCGTGGTCG#TGGCCATGTCACTTTGGGTCTGAA#(.((((....((((((((((((#)))))))))))).....)))).).	1605	1629	1	-22.1	0	0.02019891	0.588	0	0	-11.25746792	17	24	12	3UTR		0	0
bta-miR-2418	CD4	NM_001103225	TGGGATGAGTGTGGCGTGGTCG#GGCCTGTGGCCGCCTCCCTCCCT#.((((.(((.(((((..((((.#))))....))))))))..)))).	1373	1396	1	-25.1	0	0.000125676	0.309	0	0	-7.169839147	16	23	8	3UTR		0	0
bta-miR-2418	CD4	XM_024991416	TGGGATGAGTGTGGCGTGGTCG#GGCCTGTGGCCGCCTCCCTCCCT#.((((.(((.(((((..((((.#))))....))))))))..)))).	1708	1731	1	-25.1	0	0.000125676	0.309	0	0	-7.169839147	16	23	8	3UTR		0	0
bta-miR-2418	TRAF3	XM_024981639	TGGGATGAGTGTGGCGTGGTCG#GCCTCCGCCGCTTCGTCATCCCAG#((((((((..((((((.(((..#)))..))))))....)))))))).	3137	3161	1	-27.5	1	0.03342696	0.294	0	0	-6.236470573	17	24	8	3UTR		0	0
bta-miR-2418	TRAF3	XM_024981640	TGGGATGAGTGTGGCGTGGTCG#GCCTCCGCCGCTTCGTCATCCCAG#((((((((..((((((.(((..#)))..))))))....)))))))).	3206	3230	1	-27.5	1	0.03342696	0.294	0	0	-6.236470573	17	24	8	3UTR		0	0
bta-miR-2418	CD8A	NM_174015	TGGGATGAGTGTGGCGTGGTCG#GGCCTCGGCACCCACTCAGCCCCAA#((((.((((((((.((.((((.#)))).)).)))..)))))..)))).	1044	1069	1	-26.6	0	0.04537913	0.426	0	0	-8.913451539	18	25	5	3UTR		0	0
bta-miR-2418	IFNAR1	NM_174552	TGGGATGAGTGTGGCGTGGTCG#GCTGTGTAACGCTGCGCTGCTCCCT#.((((..((((((((((.....#.))))))))))..)))).	2220	2245	0.969230769	-24	0	0.0245443	0.441	0	0	-7.237970133	14	18	10	3UTR		0	0
bta-miR-2418	IFNAR2	NM_174553	TGGGATGAGTGTGGCGTGGTCG#GACACACGCTGCCTCTGGACATCACCCCCCAC#((((..(((.(((((((((((.#))).)))))))))))............)))).	1863	1895	1	-23.5	0	0.01866214	0.382	0	0	-11.20007685	18	32	11	3UTR		0	0
bta-miR-2418	DDX58	XM_002689480	TGGGATGAGTGTGGCGTGGTCG#TGCACTACAACCACCTCATCCTG#.((((((((.((((.(((((..#.)))))..)))))))))))).	4785	4808	1	-24.1	1	0.000569711	0.529	0	0	-5.771280866	17	21	12	3UTR		0	0
bta-miR-2419-3p	IFITM3	NM_001078141	CAGGCGGGTGCTAATACGATCA#GGCACCTGCCC#..((((((((((..........#)))))))))).	542	553	1	-20.4	1	2.16E-05	0.412	0	0	-8.07146989	10	11	10	3UTR		0	0
bta-miR-2419-3p	IRF1	NM_001191261	CAGGCGGGTGCTAATACGATCA#TGTTGGCATCCTGCCTGA#((((((((((((((((......#)))))))).)))))))).	2170	2188	1	-25	1	0.000151319	0.544	0	0	-3.937574446	16	18	8	3UTR		0	0
bta-miR-2419-3p	TRAF3	XM_024981639	CAGGCGGGTGCTAATACGATCA#AGCACCCGCCC#..((((((((((..........#)))))))))).	3764	3775	1	-22.6	1	0.006547958	0.397	0	0	-8.07146989	10	11	10	3UTR		0	0
bta-miR-2419-3p	TRAF3	XM_024981640	CAGGCGGGTGCTAATACGATCA#AGCACCCGCCC#..((((((((((..........#)))))))))).	3833	3844	1	-22.6	1	0.006547958	0.397	0	0	-8.07146989	10	11	10	3UTR		0	0
bta-miR-2419-3p	IFITM3	NM_181867	CAGGCGGGTGCTAATACGATCA#GGCACCTGCCC#..((((((((((..........#)))))))))).	538	549	1	-20.4	1	3.35E-05	0.426	0	0	-8.07146989	10	11	10	3UTR		0	0
bta-miR-2420	CD8B	NM_001105344	AGGTTGTGTGTTTATTCTTT#AGAGAATGGACACACTCAGCCG#.(((((((((((((((((((#)))))))))))))))..)))).	753	775	1	-21.9	1	0.000520632	0.529	0	0	-3.793324837	19	22	15	3UTR		0	0
bta-miR-2422	TLR7	XM_005228486	TTGAGGGGACTGAGGTGCGGAG#CTGCACTTCTACCCTTAAG#(((((((....(((((((((..#)))))))))..))))))).	4466	4485	1	-23.9	1	0.02582023	0.588	0	0	-11.37487998	16	19	9	3UTR		0	0
bta-miR-2422	TLR7	XM_010822250	TTGAGGGGACTGAGGTGCGGAG#CTGCACTTCTACCCTTAAG#(((((((....(((((((((..#)))))))))..))))))).	4362	4381	1	-23.9	1	0.02582023	0.588	0	0	-11.37487998	16	19	9	3UTR		0	0
bta-miR-2422	TLR7	XM_015461802	TTGAGGGGACTGAGGTGCGGAG#CTGCACTTCTACCCTTAAG#(((((((....(((((((((..#)))))))))..))))))).	4373	4392	1	-23.9	1	0.02582023	0.588	0	0	-11.37487998	16	19	9	3UTR		0	0
bta-miR-2422	CD4	NM_001103225	TTGAGGGGACTGAGGTGCGGAG#CTCCTGTGAAGGGTGATACCCCTGGGCCTCAGTCTCCCCAC#.((.((((((((((((.(((..#.))).)))))))))))).)).	2606	2647	1	-30.3	0	0.009642067	0.426	0	0	-6.825347112	17	21	12	3UTR		0	0
bta-miR-2422	CD4	XM_024991416	TTGAGGGGACTGAGGTGCGGAG#CTCCTGTGAAGGGTGATACCCCTGGGCCTCAGTCTCCCCAC#.((.((((((((((((.(((..#.))).)))))))))))).)).	2941	2982	1	-30.3	0	0.009642067	0.426	0	0	-6.825347112	17	21	12	3UTR		0	0
bta-miR-2424	STAT1	XM_005202570	AGATCTTTGGTAATCTGATGGCT#GGCCATTGAAAACTAAAGATTC#.((((((((((..((.(((((((#)))))))))..)))))))))).	2937	2959	1	-20.1	1	0.06203714	0.676	0	0	-8.66230784	19	22	10	3UTR		0	0
bta-miR-2424	STAT1	XM_025000697	AGATCTTTGGTAATCTGATGGCT#GGCCATTGAAAACTAAAGATTC#.((((((((((..((.(((((((#)))))))))..)))))))))).	3071	3093	1	-20.1	1	0.06203714	0.676	0	0	-8.66230784	19	22	10	3UTR		0	0
bta-miR-2425-3p	CD4	NM_001103225	TTCGTAGACCCTGCCCTCCT#AGAGAGGGCAGGGACTAG#....(((.((((((((((((#)).)))))))))).))).	1631	1649	1	-25.2	0	0.000555377	0.368	0	0	-11.8601974	15	18	10	3UTR		0	0
bta-miR-2425-3p	CD4	XM_024991416	TTCGTAGACCCTGCCCTCCT#AGAGAGGGCAGGGACTAG#....(((.((((((((((((#)).)))))))))).))).	1966	1984	1	-25.2	0	0.000555377	0.368	0	0	-11.8601974	15	18	10	3UTR		0	0
bta-miR-2425-3p	IFNAR2	NM_174553	TTCGTAGACCCTGCCCTCCT#AGAAACATTTGCATAAGGGAGAGGGACAGGGTCTGTGT#..((((((((((((((((((#.)).))))).))))))))))).	2569	2607	1	-27.4	1	7.11E-05	0.632	0	0	-4.957000719	18	22	11	3UTR		0	0
bta-miR-2425-3p	IFNGR2	XM_005201116	TTCGTAGACCCTGCCCTCCT#GGGCAGGTCACGGAA#(((((.((.(((((((....#)))))))))))))).	1745	1760	1	-21.4	0	0.007402601	0.397	0	0	-6.894922866	14	15	14	3UTR		0	0
bta-miR-2425-5p	IFNGR1	XM_024996482	CCAGGGCACGGATCCATGAACT#GGATCTGTTTTTCCTGA#.(((((.((((((((.......#))))))))...))))).	1653	1670	1	-19.3	0	0.000206442	0.603	0	0	-5.570060453	13	17	8	3UTR		0	0
bta-miR-2425-5p	MAVS	NM_001046620	CCAGGGCACGGATCCATGAACT#TTTGTGGGCTGTGTGGCCTTGGC#(((((((((((.((((((((..#))))))))))))...))))))).	2376	2399	1	-22	1	3.53E-05	0.515	0	0	-7.284377756	19	23	12	3UTR		0	0
bta-miR-2425-5p	IFNAR1	NM_174552	CCAGGGCACGGATCCATGAACT#AGTCTTGAAAGGCCTGTCATTGGACCTGCCTTGGA#((((((((.((.(((((((...#.)))).))))))))))))).	2074	2109	1	-23.8	1	1.70E-05	0.5	0	0	-8.340767414	17	20	13	3UTR		0	0
bta-miR-2426	IRF3	NM_001029845	AAGGAAGTGGCTTGGGGAAAG#CTGAGCCCAAGCCCTTCA#...((((.((((((((...((#))...)))))))))))).	1495	1513	1	-22	0	0.000665248	0.441	0	0	-8.828175123	14	18	12	3UTR		0	0
bta-miR-2426	CD8B	NM_001105344	AAGGAAGTGGCTTGGGGAAAG#CTGACAATCTTAGAGAGAAGGCTTCAGAACCCCACGGCACTTCCTG#.((((((((.(.(((((....#.))))).).)))))))).	871	917	1	-25.8	1	0.000655473	0.441	0	0	-8.382634615	14	18	8	3UTR		0	0
bta-miR-2426	IRF1	NM_001191261	AAGGAAGTGGCTTGGGGAAAG#TCCCTGAGGCCTTCCA#..(((((.(.((((((((...#)))))))).)))))).	2516	2532	0.974358974	-22.4	0	0.02114211	0.485	0	0	-8.513142117	14	16	8	3UTR		0	0
bta-miR-2426	TRAF3	XM_024981639	AAGGAAGTGGCTTGGGGAAAG#TTCCCGGGAGGCCAGAGGTGACCGACGGGGACCGCCTGCCACTTCCTC#.((((((((((..(.((....#.)).)..)))))))))).	3991	4039	1	-24	1	0.001660003	0.382	0	0	-9.16470832	13	18	10	3UTR		0	0
bta-miR-2426	TRAF3	XM_024981640	AAGGAAGTGGCTTGGGGAAAG#TTCCCGGGAGGCCAGAGGTGACCGACGGGGACCGCCTGCCACTTCCTC#.((((((((((..(.((....#.)).)..)))))))))).	4060	4108	1	-24	1	0.001660003	0.382	0	0	-9.16470832	13	18	10	3UTR		0	0
bta-miR-2426	JAK1	NM_001206534	AAGGAAGTGGCTTGGGGAAAG#CCCAAGCCATTTACA#..(..(((((((((((.....#)))))))))))..).	3796	3811	1	-21.5	0	0.1074001	0.603	0	0	-12.10806017	12	15	11	3UTR		0	0
bta-miR-2426	CD8A	NM_174015	AAGGAAGTGGCTTGGGGAAAG#CCCTACAAGGCATTTCCTTC#(((((((((.(((((((....#)))..)))).))))))))).	1749	1769	1	-21.5	1	0.01162065	0.5	0	0	-5.180080915	16	20	9	3UTR		0	0
bta-miR-2427	TRAF3	XM_024981639	AGGTCATTTCAAAGAGGGCTG#GCCCAACTTTGAAATGCTG#.((.((((((((((.((((..#))))..)))))))))))).	6453	6472	1	-19.7	0	0.01960224	0.647	0	0	-7.560796673	16	19	12	3UTR		0	0
bta-miR-2427	TRAF3	XM_024981640	AGGTCATTTCAAAGAGGGCTG#GCCCAACTTTGAAATGCTG#.((.((((((((((.((((..#))))..)))))))))))).	6522	6541	1	-19.7	0	0.01960224	0.647	0	0	-7.560796673	16	19	12	3UTR		0	0
bta-miR-2428	MAVS	NM_001046620	TGGCTGGAGTGCGGCGGAGGT#CTCCTGGTGCTCCAGTCC#.(((((((((((.(.((((..#))))).))))))))))).	1876	1894	1	-26.2	1	7.15E-05	0.338	0	0	-5.81790501	16	18	11	3UTR		0	0
bta-miR-2428	TRAF3	XM_024981639	TGGCTGGAGTGCGGCGGAGGT#CTGCTGCATTCGCTCCAGCCT#.((((((((((((((((....#)))))))....))))))))).	2923	2944	1	-29.1	1	0.000642852	0.471	0	0	-3.793324837	16	21	9	3UTR		0	0
bta-miR-2428	TRAF3	XM_024981640	TGGCTGGAGTGCGGCGGAGGT#CTGCTGCATTCGCTCCAGCCT#.((((((((((((((((....#)))))))....))))))))).	2992	3013	1	-29.1	1	0.000642852	0.471	0	0	-3.793324837	16	21	9	3UTR		0	0
bta-miR-2430	CD4	NM_001103225	TCTGGGTCGGCAGGGGTTTCCGG#GGAGGGCCTCCCTGCCTAGAATCCCTCCTTGGTCCCCTGCTGGCTGCAGAA#((((((((((((((((...((((#.)))).)))))))))))).)))).	2384	2435	1	-30.1	1	2.87E-05	0.456	0	0	-3.937574446	20	24	12	3UTR		0	0
bta-miR-2430	CD4	XM_024991416	TCTGGGTCGGCAGGGGTTTCCGG#GGAGGGCCTCCCTGCCTAGAATCCCTCCTTGGTCCCCTGCTGGCTGCAGAA#((((((((((((((((...((((#.)))).)))))))))))).)))).	2719	2770	1	-30.1	1	2.87E-05	0.456	0	0	-3.937574446	20	24	12	3UTR		0	0
bta-miR-2430	IRF1	NM_001191261	TCTGGGTCGGCAGGGGTTTCCGG#CCGGCAGCCCCCAGCAGGCCCAGGG#((((((((.((.((((((.((((#)))).))))))..)).)))))))).	1940	1965	1	-33.9	1	2.53E-05	0.279	0	0	-8.340767414	20	25	8	3UTR		0	0
bta-miR-2431-3p	CD8A	NM_174015	CACCCCCACTTGCATGACCCTGA#TTATTTTTCATGGGGGTGGGGTGG#((.((((((((.(((((......#.))))).)))))))))).	850	874	1	-23.8	0	7.62E-05	0.662	0	0	-8.84191723	15	18	10	3UTR		0	0
bta-miR-2431-5p	STAT1	XM_005202570	CAGGTCATATAAGTGTGGAGTT#TTCCACACTGGCCA#..((((.....(((((((((..#))))))))))))).	2928	2942	0.961538462	-17.3	0	0.04388762	0.691	0	0	-13.93799279	13	14	13	3UTR		0	0
bta-miR-2431-5p	STAT1	XM_025000697	CAGGTCATATAAGTGTGGAGTT#TTCCACACTGGCCA#..((((.....(((((((((..#))))))))))))).	3062	3076	0.961538462	-17.3	0	0.04388762	0.691	0	0	-13.93799279	13	14	13	3UTR		0	0
bta-miR-2431-5p	TRAF3	XM_024981639	CAGGTCATATAAGTGTGGAGTT#AGTCCAGACTGTCACTGACCTGG#(((((((....(((.((((.(.#).)))).))).....))))))).	5347	5370	1	-21.1	1	0.001507467	0.426	0	0	-12.11032954	15	23	7	3UTR		0	0
bta-miR-2431-5p	TRAF3	XM_024981640	CAGGTCATATAAGTGTGGAGTT#AGTCCAGACTGTCACTGACCTGG#(((((((....(((.((((.(.#).)))).))).....))))))).	5416	5439	1	-21.1	1	0.001507467	0.426	0	0	-12.11032954	15	23	7	3UTR		0	0
bta-miR-2432	CD4	NM_001103225	TCAGGATTCTAGGCTTAGAGGT#GCCTCCCTGCCTAGAATCCC#...(((((((((((...(((((#)))))...))))))))))).	2389	2409	1	-27.6	0	0.01212422	0.382	0	0	-7.483038834	16	20	11	3UTR		0	0
bta-miR-2432	CD4	XM_024991416	TCAGGATTCTAGGCTTAGAGGT#GCCTCCCTGCCTAGAATCCC#...(((((((((((...(((((#)))))...))))))))))).	2724	2744	1	-27.6	0	0.01212422	0.382	0	0	-7.483038834	16	20	11	3UTR		0	0
bta-miR-2432	IRF1	NM_001191261	TCAGGATTCTAGGCTTAGAGGT#GCCTCCAGCTTTCCCCTTGGAGCCCCACTGCCTGGAGAGGGTTTTGCTATTCCTGAG#((((((((((((((...(.(((#.))).)...)))))))).............)))))).	1498	1555	1	-21.1	1	0.003249021	0.397	0	0	-4.906073087	18	37	8	3UTR		0	0
bta-miR-2432	IFNGR2	XM_005201116	TCAGGATTCTAGGCTTAGAGGT#ACCCCAGGGACTGTATAGTCCATGGAATTCTCCAGGCCAGAGTCCTGGA#((((((((((.(((((.((((.#.)))).))))))))))))))).	1400	1449	1	-26.7	1	6.48E-08	0.456	0	0	-6.762348922	19	22	15	3UTR		0	0
bta-miR-2433	IRF1	NM_001191261	TGGGGGCGCTGCAGACACGGATG#GTCCCTGTGGGACAGTGCCCCCT#.(((((((((((..(((.((((.#)))).)))..).)))))))))).	1727	1750	1	-31	1	4.74E-08	0.353	0	0	-5.939295368	18	23	10	3UTR		0	0
bta-miR-2434	TLR7	XM_005228486	TTGTTGGGGTTTTTTTGTAT#ACAAGAGGACCCTCAGCAGA#((((((((((((((((((..#)))))))))))).)))))).	5058	5078	0.961538462	-22.1	1	0.006564489	0.5	0	0	-3.937574446	18	20	12	3UTR		0	0
bta-miR-2434	TLR7	XM_010822250	TTGTTGGGGTTTTTTTGTAT#ACAAGAGGACCCTCAGCAGA#((((((((((((((((((..#)))))))))))).)))))).	4954	4974	0.961538462	-22.1	1	0.006564489	0.5	0	0	-3.937574446	18	20	12	3UTR		0	0
bta-miR-2434	TLR7	XM_015461802	TTGTTGGGGTTTTTTTGTAT#ACAAGAGGACCCTCAGCAGA#((((((((((((((((((..#)))))))))))).)))))).	4965	4985	0.961538462	-22.1	1	0.006564489	0.5	0	0	-3.937574446	18	20	12	3UTR		0	0
bta-miR-2436-3p	CD4	NM_001103225	CCCGCCCGACCGCCTCGCCCAA#GGGTGAGGCTGGGTGT#..((((((...(((((((((..#))))))))))))))).	1563	1579	1	-28.5	1	3.39E-07	0.368	0	0	-10.08067132	15	16	15	3UTR		0	0
bta-miR-2436-3p	CD4	XM_024991416	CCCGCCCGACCGCCTCGCCCAA#GGGTGAGGCTGGGTGT#..((((((...(((((((((..#))))))))))))))).	1898	1914	1	-28.5	1	3.39E-07	0.368	0	0	-10.08067132	15	16	15	3UTR		0	0
bta-miR-2436-3p	CD8A	NM_174015	CCCGCCCGACCGCCTCGCCCAA#GGGGGTGGGGTGGGA#(((((((.(((.((........#)).))).))))))).	861	876	1	-27.7	1	4.16E-06	0.676	0	0	-10.56651133	12	15	7	3UTR		0	0
bta-miR-2436-3p	IFNGR2	XM_005201116	CCCGCCCGACCGCCTCGCCCAA#TGGCCTGGGTGGTCAGGAGACGGGG#(((((((((((((((.(((...#.)))..)))))))).)).).)))).	1684	1709	0.961538462	-28.9	1	2.59E-09	0.382	0	0	-4.170623527	18	25	8	3UTR		0	0
bta-miR-2436-5p	MAVS	NM_001046620	CGGCGCAGCTGTCGGGAGGGCG#GTCCTCACCCAGCTGGCCA#.(((.((((((..((((((((.#)))))).))))))))))).	1890	1909	1	-28.9	0	0.000489336	0.397	0	0	-12.54829593	17	19	11	3UTR		0	0
bta-miR-2436-5p	CD4	NM_001103225	CGGCGCAGCTGTCGGGAGGGCG#GCCCTTCTTGGCAGGAGTTTGCCT#.(((((..(((((((((((((.#))))).))))))))..))..))).	2339	2363	1	-28.1	0	6.50E-06	0.397	0	0	-7.650646301	18	24	8	3UTR		0	0
bta-miR-2436-5p	IFNG	NM_174086	CGGCGCAGCTGTCGGGAGGGCG#GTCCTCCTGCCTGCA#....((((..(.(((((((((.#)))))))))))))).	596	611	1	-22.1	0	0.004394697	0.618	0	0	-15.1922619	14	15	14	3UTR		0	0
bta-miR-2437	CD8B	NM_001105344	TGTGGTTTTTTGTTTTCCTTT#GGGAGACAGGAGGCCC#...(((((((((((((((...#))))))))))))))).	1252	1268	1	-19.5	0	2.72E-06	0.456	0	0	-6.514540194	15	16	15	3UTR		0	0
bta-miR-2439-3p	CD4	NM_001103225	TATCAGAAGACAGGTAGGCAGA#CTGCCTCCCTGAGCTGATAG#((((((....((((.((((((.#)))))).))))..)))))).	2912	2932	1	-23.2	0	0.004989741	0.574	0	0	-10.8292416	16	20	6	3UTR		0	0
bta-miR-2439-3p	CD4	XM_024991416	TATCAGAAGACAGGTAGGCAGA#CTGCCTCCCTGAGCTGATAG#((((((....((((.((((((.#)))))).))))..)))))).	3247	3267	1	-23.2	0	0.007375553	0.547	0	0	-10.8292416	16	20	6	3UTR		0	0
bta-miR-2439-3p	IFNAR1	NM_174552	TATCAGAAGACAGGTAGGCAGA#GCTTCCTGTTTCAGAACATTAGGACACTAGCTTCTGATT#.(((((((((((((.((((...#))))))))).....................)))))))).	2713	2752	1	-18.9	1	0.000498368	0.618	0	0	-4.528774398	17	39	9	3UTR		0	0
bta-miR-2439-5p	MAVS	NM_001046620	TCTGGCCTGGCTGATGATCTCA#GGGCTGGCAGAAGCTGGGTCAGAT#((((((((((((..((..(((.#)))....))..)))))))))))).	1747	1771	1	-23.8	1	0.001897978	0.397	0	0	-6.083544976	17	24	12	3UTR		0	0
bta-miR-2439-5p	CD8A	NM_174015	TCTGGCCTGGCTGATGATCTCA#CGGGCGGGCCAGAG#(((((((((.(((.........#))).))))))))).	984	998	1	-23.2	1	8.45E-06	0.382	0	0	-7.005419473	12	14	9	3UTR		0	0
bta-miR-2439-5p	IFNGR2	XM_005201116	TCTGGCCTGGCTGATGATCTCA#TCTCCAGGCCAGAG#((((((((((..((........#)).)))))))))).	1428	1442	1	-21.3	1	0.02579	0.441	0	0	-11.07765087	12	14	10	3UTR		0	0
bta-miR-24-3p	IFNGR1	XM_024996482	TGGCTCAGTTCAGCAGGAACAG#CCTGGTGGGCTGCCAT#((((..((((((.((((.....#)))).)))))))))).	2227	2243	1	-20.2	0	6.45E-07	0.353	0	0	-11.24670099	14	16	10	3UTR		0	0
bta-miR-24-3p	TBK1	XM_005206636	TGGCTCAGTTCAGCAGGAACAG#CTGTGATTGGAGAGCTGAGCCGA#(((((((((((..(((..((((#))))..)))..))))))))))).	2772	2795	1	-26.7	1	0.000718547	0.574	0	0	-8.573508368	18	23	11	3UTR		0	0
bta-miR-2440	MAVS	NM_001046620	TGCAGTGATGAGACCCTGGA#TCCCTGCAACCAATAGATGGGGTAGGGGACATCGCTGTAG#((((((((((...(((((..#.)))))..)))))))))).	2039	2079	1	-22	1	2.18E-05	0.368	0	0	-11.39828284	15	19	10	3UTR		0	0
bta-miR-2440	CD4	NM_001103225	TGCAGTGATGAGACCCTGGA#CCAGGTCTCTTGGCTGCT#.(((((.(.((((.(((((.#))))))))).).))))).	2221	2239	1	-24.3	0	0.000365254	0.471	0	0	-7.250240948	15	18	9	3UTR		0	0
bta-miR-2440	CD4	NM_001103225	TGCAGTGATGAGACCCTGGA#CCAGGAGGAGTTTCTCACCTGCAA#((((((((.((((((((((.#)))))....))))))))).)))).	1257	1281	1	-21.9	1	0.04172804	0.338	0	0	-4.993964104	18	24	9	3UTR		0	0
bta-miR-2440	CD4	XM_024991416	TGCAGTGATGAGACCCTGGA#CCAGGTCTCTTGGCTGCT#.(((((.(.((((.(((((.#))))))))).).))))).	2556	2574	1	-24.3	0	0.000365254	0.471	0	0	-7.250240948	15	18	9	3UTR		0	0
bta-miR-2440	CD4	XM_024991416	TGCAGTGATGAGACCCTGGA#CCAGGAGGAGTTTCTCACCTGCAA#((((((((.((((((((((.#)))))....))))))))).)))).	1592	1616	1	-21.9	1	0.04172804	0.338	0	0	-4.993964104	18	24	9	3UTR		0	0
bta-miR-2440	IFNGR2	XM_005201116	TGCAGTGATGAGACCCTGGA#TCCAGGGGATCTTCCAAACCCAGGGATGGAACCAGGATCTCCTGCATTGCAT#((((((((.((((.(((((.#.))))).)))).).))))))).	1468	1520	1	-22.7	1	2.35E-05	0.485	0	0	-5.850804022	17	22	7	3UTR		0	0
bta-miR-2441	STAT1	XM_005202570	ACAGGACAGGACAGTGGGAG#TTGCCTGTGAAATAGTGCAAAGCTGTCCTGTATCTGG#.((((((((((((((.....#.)))))))))).)))).	2858	2895	1	-21.7	1	3.38E-05	0.588	0	0	-4.026373918	14	17	10	3UTR		0	0
bta-miR-2441	STAT1	XM_025000697	ACAGGACAGGACAGTGGGAG#TTGCCTGTGAAATAGTGCAAAGCTGTCCTGTATCTGG#.((((((((((((((.....#.)))))))))).)))).	2992	3029	1	-21.7	1	3.38E-05	0.588	0	0	-4.026373918	14	17	10	3UTR		0	0
bta-miR-2441	CD4	NM_001103225	ACAGGACAGGACAGTGGGAG#TCCCACTGCTATGTCTTGA#.(((((((((.((((((((.#)))))))))).))))))).	2241	2260	1	-24.8	1	0.004065598	0.5	0	0	-6.618099313	17	19	10	3UTR		0	0
bta-miR-2441	CD4	XM_024991416	ACAGGACAGGACAGTGGGAG#TCCCACTGCTATGTCTTGA#.(((((((((.((((((((.#)))))))))).))))))).	2576	2595	1	-24.8	1	0.004065598	0.5	0	0	-6.618099313	17	19	10	3UTR		0	0
bta-miR-2441	IRF1	NM_001191261	ACAGGACAGGACAGTGGGAG#CTTTCCCCTTGGAGCCCCACTGCCTGGAGAGGGTTTTGCTATTCCTGA#.(((((((((.(((((((..#.)))))))))))................))))).	1506	1554	1	-24.7	1	0.003676344	0.412	0	0	-6.618099313	16	34	11	3UTR		0	0
bta-miR-2441	TBK1	XM_005206636	ACAGGACAGGACAGTGGGAG#CTCCGACTGCCTGCTGA#.(((..((((.((((.((((#)))).))))))))))).	2660	2677	1	-21.1	0	0.006476825	0.603	0	0	-12.87114433	15	17	11	3UTR		0	0
bta-miR-2442	IRF1	NM_001191261	AGAGCAGGGGCTGTGGGCTGCA#TGCCCCCTCAGGCAGGCCCCGGCAGCCCCCAGCA#...((.(((((((((((((((.#.)))).)))..))))))))..)).	1922	1956	1	-30.4	0	0.000353288	0.235	0	0	-8.415498955	17	24	8	3UTR		0	0
bta-miR-2443	IRF3	NM_001029845	TGAGGGCAGGACCGTATGAGGTGT#CACCTCGACCAATAAACTGGTTCTGGCCA#...((.(((((((((.(((((((.#))))))))).........))))))).)).	1511	1540	1	-24.5	0	0.001405375	0.587	0	0	-8.648548035	18	29	9	3UTR		0	0
bta-miR-2443	TRAF3	XM_024981639	TGAGGGCAGGACCGTATGAGGTGT#AGGCCTCATCTGGTCTCTGTTTTA#..((((((((((((.(((((((.(#).))))))).))))).))))))).	2366	2390	1	-25.4	1	0.000584615	0.662	0	0	-5.69245028	20	24	7	3UTR		0	0
bta-miR-2443	TRAF3	XM_024981640	TGAGGGCAGGACCGTATGAGGTGT#AGGCCTCATCTGGTCTCTGTTTTA#..((((((((((((.(((((((.(#).))))))).))))).))))))).	2435	2459	1	-25.4	1	0.000584615	0.662	0	0	-5.69245028	20	24	7	3UTR		0	0
bta-miR-2443	CD8A	NM_174015	TGAGGGCAGGACCGTATGAGGTGT#GCCTGGAGATGGTTCTCCCAGCCCTTG#.((((((((((((((.(.((((..#)))).)..))))))))....)))))).	1467	1494	1	-24.9	1	0.01409125	0.456	0	0	-4.026373918	19	27	8	3UTR		0	0
bta-miR-2443	IFNAR1	NM_174552	TGAGGGCAGGACCGTATGAGGTGT#AGGCCTGTCATTGGACCTGCCTTGGA#(.((((((((.(((.(((((((.(#).)))..))))))).)))))))).).	2083	2109	1	-23.5	1	1.70E-05	0.5	0	0	-8.661474364	20	26	8	3UTR		0	0
bta-miR-2447	TBK1	XM_005206636	TCTGGGAACCGGTTTGGCTGCT#AGCTGAGCCGAACCACTGTTGTACTAAGATCTCAGT#.((((((((.((((((((((((#)))..)))))))))...))..........)))))).	2784	2820	0.961538462	-20.4	1	0.000449686	0.588	0	0	-5.035831306	20	36	9	3UTR		0	0
bta-miR-2449	IFNGR1	NM_001035063	TGGGCAGGAGACAGCAGGGC#CCCTGCTTCCTGTA#...((((((...(((((((.#))))))))))))).	1705	1719	1	-21.4	0	0.003923498	0.559	0	0	-13.92862445	13	14	13	3UTR		0	0
bta-miR-2449	IFNGR1	XM_024996482	TGGGCAGGAGACAGCAGGGC#CCCTGCTTCCTGTA#...((((((...(((((((.#))))))))))))).	1882	1896	1	-21.4	0	0.003924385	0.559	0	0	-13.92862445	13	14	13	3UTR		0	0
bta-miR-2449	MAVS	NM_001046620	TGGGCAGGAGACAGCAGGGC#GCCCTGTTCTGTCTCTTACTAACTCTGTGCTCT#.(((((((((((((((((((#))))))..))))))))...........))))).	2638	2671	1	-27	1	0.06509152	0.529	0	0	-3.793324837	19	33	8	3UTR		0	0
bta-miR-2449	IRF1	NM_001191261	TGGGCAGGAGACAGCAGGGC#GCCCTGCTCCCTGCCTAG#((((((((.((..(((((((#))))))))))))))))).	1768	1786	1	-29.7	1	5.64E-06	0.382	0	0	-9.629898027	17	18	17	3UTR		0	0
bta-miR-2449	IFNG	NM_174086	TGGGCAGGAGACAGCAGGGC#GTCCTCCTGCCTG#.(((((((((((........#))).)))))))).	596	609	1	-19.5	1	0.004122849	0.588	0	0	-6.907794008	11	13	8	3UTR		0	0
bta-miR-2449	IFNAR1	NM_174552	TGGGCAGGAGACAGCAGGGC#CCCTCTGTCTCCCTCACGCTACTGTAAGCAGCCCT#.((((.((((((((.((((.#))))))))))))..................)))).	2134	2169	1	-25.2	0	0.001049956	0.397	0	0	-6.429733159	16	35	12	3UTR		0	0
bta-miR-2450a	TLR7	XM_005228486	TGGGCAGTAGAGGTGCATGTG#CATTTGCACTTGAGTCTTTGTCTTCTGCCCT#.((((((.(((((((((.(((#))).))))))..........))).)))))).	4336	4367	1	-22.5	1	0.05281044	0.544	0	0	-6.106959767	18	31	6	3UTR		0	0
bta-miR-2450a	TLR7	XM_010822250	TGGGCAGTAGAGGTGCATGTG#CATTTGCACTTGAGTCTTTGTCTTCTGCCCT#.((((((.(((((((((.(((#))).))))))..........))).)))))).	4232	4263	1	-22.5	1	0.05281044	0.544	0	0	-6.106959767	18	31	6	3UTR		0	0
bta-miR-2450a	TLR7	XM_015461802	TGGGCAGTAGAGGTGCATGTG#CATTTGCACTTGAGTCTTTGTCTTCTGCCCT#.((((((.(((((((((.(((#))).))))))..........))).)))))).	4243	4274	1	-22.5	1	0.05281044	0.544	0	0	-6.106959767	18	31	6	3UTR		0	0
bta-miR-2450a	CD4	NM_001103225	TGGGCAGTAGAGGTGCATGTG#GCCTGCATCTCACTCTGCCTT#.((((((..((((((((.((.#)).))))))))...)))))).	1727	1748	1	-23.1	1	0.00640638	0.471	0	0	-7.163349425	16	21	8	3UTR		0	0
bta-miR-2450a	CD4	XM_024991416	TGGGCAGTAGAGGTGCATGTG#GCCTGCATCTCACTCTGCCTT#.((((((..((((((((.((.#)).))))))))...)))))).	2062	2083	1	-23.1	1	0.00640638	0.471	0	0	-7.163349425	16	21	8	3UTR		0	0
bta-miR-2450a	TRAF3	XM_024981639	TGGGCAGTAGAGGTGCATGTG#CGTCACCCAGTCTGCTGCTCAG#(((((((((((((((.(((..#)))))))...))))))))))).	5449	5471	1	-23.4	1	5.66E-05	0.338	0	0	-4.170623527	18	22	11	3UTR		0	0
bta-miR-2450a	TRAF3	XM_024981640	TGGGCAGTAGAGGTGCATGTG#CGTCACCCAGTCTGCTGCTCAG#(((((((((((((((.(((..#)))))))...))))))))))).	5518	5540	1	-23.4	1	5.66E-05	0.338	0	0	-4.170623527	18	22	11	3UTR		0	0
bta-miR-2450a	IFNAR1	NM_174552	TGGGCAGTAGAGGTGCATGTG#GCATGCAGGTACTGTCCG#.((((((((....(((((((.#)))))))..)))))))).	3075	3093	1	-23.3	1	0.000154453	0.471	0	0	-12.4965397	15	18	8	3UTR		0	0
bta-miR-2450a	DDX58	XM_002689480	TGGGCAGTAGAGGTGCATGTG#CACAGAGACACCTGAGTTTTGCTGTCTC#.(((((((((((((((.((((#))))..).))))).....))))))))).	4496	4524	1	-19.1	1	0.001033561	0.5	0	0	-3.793324837	19	28	9	3UTR		0	0
bta-miR-2450b	IFNGR1	XM_024996482	CATGGTCAGTAGAGGTGCATGTG#GCCTGTCTGGCCATGT#(((((((((.(.((((.......#)))).)))))))))).	1774	1790	1	-20.7	1	6.49E-06	0.588	0	0	-8.526884224	14	16	10	3UTR		0	0
bta-miR-2450c	TRAF3	XM_024981639	CACGTCAGTAGAGGCGCGTGTG#TACACGTGCCTTAGATGTGA#((((((....((((((((((((#)))))))))))).)))))).	2968	2988	1	-25.4	0	0.004173649	0.485	0	0	-10.09379204	18	20	12	3UTR		0	0
bta-miR-2450c	TRAF3	XM_024981640	CACGTCAGTAGAGGCGCGTGTG#TACACGTGCCTTAGATGTGA#((((((....((((((((((((#)))))))))))).)))))).	3037	3057	1	-25.4	0	0.004173649	0.485	0	0	-10.09379204	18	20	12	3UTR		0	0
bta-miR-2450d	IRF1	NM_001191261	CATGGTCAGTAGAGGCGCATGTG#GTGTGACCCCACTGCTGACCAA#..((((((((((.(((((((...#))))).))...)))))))))).	1327	1349	1	-24.2	1	0.00027967	0.426	0	0	-6.246131332	17	22	10	3UTR		0	0
bta-miR-2450d	IFNAR1	NM_174552	CATGGTCAGTAGAGGCGCATGTG#ACGTGCATACACGCGTACCAATTACATTGGCCTCTGCATCAC#..((((..((((((((..(((((#.)))))..)))))))))))).	2606	2648	1	-20.1	0	0.002451448	0.559	0	0	-8.814322183	17	21	12	3UTR		0	0
bta-miR-2450d	IFNAR2	NM_174553	CATGGTCAGTAGAGGCGCATGTG#CACACGCTGCCTCTGGACA#....(((..(((((((((.((((#)))).)).)))))))))).	1865	1884	1	-20.1	0	0.03602164	0.485	0	0	-12.91658706	16	19	10	3UTR		0	0
bta-miR-2451	MAVS	NM_001046620	ATGAGGTGCTCTGGAGAGTGGA#CCCTCTCCAGCCTCCTCATC#((((((....((((((((.((.#))))))))))...)))))).	2262	2282	1	-24.8	0	0.1121447	0.441	0	0	-10.09379204	16	20	10	3UTR		0	0
bta-miR-2451	IFITM3	NM_001078141	ATGAGGTGCTCTGGAGAGTGGA#CCTATCCAGGCACCTG#...((((((.(((((....((.#))..))))))))))).	534	550	1	-21.2	0	1.72E-05	0.397	0	0	-7.990095742	13	16	11	3UTR		0	0
bta-miR-2451	CD4	NM_001103225	ATGAGGTGCTCTGGAGAGTGGA#CCCTCTGAGGGCACCTCC#..((((((((((..((((.((.#)))))).)))))))))).	2592	2610	1	-25.8	1	6.35E-05	0.382	0	0	-7.10297125	16	18	10	3UTR		0	0
bta-miR-2451	CD4	XM_024991416	ATGAGGTGCTCTGGAGAGTGGA#CCCTCTGAGGGCACCTCC#..((((((((((..((((.((.#)))))).)))))))))).	2927	2945	1	-25.8	1	6.35E-05	0.382	0	0	-7.10297125	16	18	10	3UTR		0	0
bta-miR-2451	IRF1	NM_001191261	ATGAGGTGCTCTGGAGAGTGGA#CCACCTCCAGGGCTGGCTCT#..(((.((((((((((.((((.#))))))))))))).).))).	1595	1615	1	-27.8	0	1.34E-05	0.485	0	0	-6.857959481	17	20	13	3UTR		0	0
bta-miR-2451	JAK1	NM_001206534	ATGAGGTGCTCTGGAGAGTGGA#CCACTCTCTATGCACTTTGTT#(((((((((..((((((((((.#)))))))))).))))))))).	5017	5038	1	-26.9	1	0.07503954	0.647	0	0	-8.00485539	19	21	10	3UTR		0	0
bta-miR-2451	IFITM3	NM_181867	ATGAGGTGCTCTGGAGAGTGGA#CCTATCCAGGCACCTG#...((((((.(((((....((.#))..))))))))))).	530	546	1	-21.2	0	2.73E-05	0.397	0	0	-7.990095742	13	16	11	3UTR		0	0
bta-miR-2451	IFNGR2	XM_005201116	ATGAGGTGCTCTGGAGAGTGGA#CCAGAGTCCTGGAGTGGGTAGCCTTTCCCTTCTCCAGGGGATCTTC#..(((((.((((((((((.(((#.))).)))))))))).))))).	1436	1482	1	-26.4	0	8.64E-06	0.426	0	0	-7.270635649	18	22	10	3UTR		0	0
bta-miR-2452	DDX58	XM_002689480	GTGCTGTTTGTTTTCCTTTTTT#GGGAGGAGAAGGGGACGGCAG#.((((((((.((((((((((..#))))))))))..)))))))).	3417	3438	1	-19.1	1	0.05237525	0.441	0	0	-5.035831306	18	21	10	3UTR		0	0
bta-miR-2453	STAT1	XM_005202570	TCCTCAGGGCAGGAAGTGCGCAG#CTGTGTAACTGCCTTGAGA#..((((((((((....(((((((#))))))).)))))))))).	3369	3388	1	-24.7	1	0.01479717	0.647	0	0	-8.07146989	17	19	10	3UTR		0	0
bta-miR-2453	STAT1	XM_025000697	TCCTCAGGGCAGGAAGTGCGCAG#CTGTGTAACTGCCTTGAGA#..((((((((((....(((((((#))))))).)))))))))).	3503	3522	1	-24.7	1	0.01526691	0.647	0	0	-8.07146989	17	19	10	3UTR		0	0
bta-miR-2454-3p	TLR7	XM_005228486	TCTCCTCTGGCCGCTCTCCT#GGAGAGAGGCTGCCAGTCTATAACACACAAGAGGAC#..((((((((((.((((((.#)))))).))))..................)))))).	5032	5068	1	-24.3	1	0.008768059	0.5	0	0	-6.246131332	16	36	6	3UTR		0	0
bta-miR-2454-3p	TLR7	XM_010822250	TCTCCTCTGGCCGCTCTCCT#GGAGAGAGGCTGCCAGTCTATAACACACAAGAGGAC#..((((((((((.((((((.#)))))).))))..................)))))).	4928	4964	1	-24.3	1	0.008768059	0.5	0	0	-6.246131332	16	36	6	3UTR		0	0
bta-miR-2454-3p	TLR7	XM_015461802	TCTCCTCTGGCCGCTCTCCT#GGAGAGAGGCTGCCAGTCTATAACACACAAGAGGAC#..((((((((((.((((((.#)))))).))))..................)))))).	4939	4975	1	-24.3	1	0.008768059	0.5	0	0	-6.246131332	16	36	6	3UTR		0	0
bta-miR-2454-3p	IRF1	NM_001191261	TCTCCTCTGGCCGCTCTCCT#GGGAGCAGATTTGAGGGGGAGGGGCTGGGGTGGCTGGAGGAC#..((((((((((((((((((#.)))..))))))))))))))).	2891	2933	1	-28.5	1	0.001095153	0.368	0	0	-4.957000719	18	22	15	3UTR		0	0
bta-miR-2454-5p	IFNGR1	NM_001035063	CTGGGGGCTGCCAGGCAGGAGGC#CTCTTGCCTGGAAAATCCCAT#.(((((....(((((((((((..#)))))))))))....))))).	1875	1896	0.980769231	-30	0	5.12E-05	0.456	0	0	-9.949542428	16	21	11	3UTR		0	0
bta-miR-2454-5p	IFNGR1	XM_024996482	CTGGGGGCTGCCAGGCAGGAGGC#CTCTTGCCTGGAAAATCCCAT#.(((((....(((((((((((..#)))))))))))....))))).	2052	2073	0.980769231	-30	0	5.12E-05	0.456	0	0	-9.949542428	16	21	11	3UTR		0	0
bta-miR-2454-5p	TANK	NM_001192264	CTGGGGGCTGCCAGGCAGGAGGC#GCTTATTGCTTGGGTTTCTAGT#((((((((..((((((((.((((#)))).)))))))))))))))).	1630	1652	0.961538462	-22.3	1	0.005561017	0.691	0	0	-6.236470573	20	22	16	3UTR		0	0
bta-miR-2454-5p	TANK	XM_005202473	CTGGGGGCTGCCAGGCAGGAGGC#CCTCGCGTATGTGAATTCTGTCAAGCAGTTTTCCCAC#.((((((((((..(((((((..(#.)..)))))))..)))))..))))).	1443	1480	1	-23	1	0.005345123	0.515	0	0	-8.42925876	18	26	7	3UTR		0	0
bta-miR-2454-5p	TBK1	XM_005206636	CTGGGGGCTGCCAGGCAGGAGGC#CCTCCTGTCTGTTTAATTTCAGG#((((((.....(((((((((((.#))))))))))).....)))))).	2857	2880	1	-25.6	0	0.001678047	0.662	0	0	-12.91856651	17	23	11	3UTR		0	0
bta-miR-2455	IFNGR1	XM_024996482	TCTGTGCTCGGGGAGGCAGGGA#CCCTGCTTCCTGTAGG#......((..(((((((((((.#)))))))))))..)).	1882	1898	1	-24	0	2.16E-06	0.544	0	0	-17.86545453	13	16	11	3UTR		0	0
bta-miR-2455	IFNAR1	NM_174552	TCTGTGCTCGGGGAGGCAGGGA#CTCTGTCTCCCTCACGC#..((((...((((((((((((.#)))))))))))))))).	2136	2153	1	-24.2	0	0.000855378	0.412	0	0	-9.870711842	16	17	16	3UTR		0	0
bta-miR-2455	IFNAR2	NM_174553	TCTGTGCTCGGGGAGGCAGGGA#CCCTGCCTGTTCCCTTTCCTGTCATGGAT#((((((..(((((((((((((.#))))))))........))))).)))))).	2081	2110	1	-25.5	0	0.001875603	0.515	0	0	-7.79489591	19	29	8	3UTR		0	0
bta-miR-2457	MAVS	NM_001046620	TTGCCAACTGCAGAGCCGCGCT#GTGGGCTGTGTGGCCTTGGCAGA#((((((((((((.((((.(((.#))))))).)))))..))))))).	2379	2402	1	-25.8	1	0.000441893	0.485	0	0	-5.226705059	19	23	7	3UTR		0	0
bta-miR-2457	DDX58	XM_002689480	TTGCCAACTGCAGAGCCGCGCT#AGGGTAGGCTCTGTAGTAATTTAAGCAAA#((((..(((((((((((((.((#)).)).))))))))))).......)))).	4555	4584	1	-23.6	0	0.02525962	0.618	0	0	-9.957570382	19	29	11	3UTR		0	0
bta-miR-2459	IFNAR1	NM_174552	GCCAGATGATGGGAGCTGATT#GGCGTGGGGTTTGGGGGTGCTTGTGTTCCCATCAGCTGGTG#(((((.((((((((((.....#.)))))))))).))))).	2174	2215	1	-25.9	0	5.95E-05	0.368	0	0	-5.838533207	15	18	10	3UTR		0	0
bta-miR-2460	IRF1	NM_001191261	TGGAGCTCTTGAGGCCTGGCAT#TGTGGGACAGTGCCCCCTCTGCCTCAGAGGAGCTCTG#.((((((((((((((..(((((#.)))))......))))))..)))))))).	1732	1769	1	-27.6	1	1.23E-06	0.324	0	0	-4.026373918	19	29	8	3UTR		0	0
bta-miR-2461-3p	IFNGR1	NM_001035063	TCAGACTGAGAGCAGTGTGCCT#GGCCATGTCACTTTGGGTCTGAA#(((((((.((((..(((.(((.#))))))....)))).))))))).	1606	1629	1	-22.2	1	0.02019891	0.588	0	0	-8.397179906	17	23	7	3UTR		0	0
bta-miR-2461-3p	IFNGR1	XM_024996482	TCAGACTGAGAGCAGTGTGCCT#GGCCATGTCACTTTTGGTCTGAA#((((((((((((..(((.(((.#))))))....)))))))))))).	1782	1805	1	-22.5	1	0.0282109	0.618	0	0	-6.083544976	18	23	12	3UTR		0	0
bta-miR-2461-3p	CD8B	NM_001105344	TCAGACTGAGAGCAGTGTGCCT#AGGCTTCCAAGGGGCTGATCTGGCTCTCAGCGTCACTTCAGTTTCTGAG#(((((((((((((((...((((#.))))....))).))))))).............))))).	1172	1221	0.974358974	-23.7	1	2.56E-05	0.426	0	0	-4.170623527	19	39	7	3UTR		0	0
bta-miR-2461-3p	IFNAR2	NM_174553	TCAGACTGAGAGCAGTGTGCCT#AGGACACGCACGAGGAAACAGAAGCACATGCTCTGGGTTGGGA#((.((((.((((((.(((((..#.))))))))))).)))).)).	2369	2412	1	-23	0	2.91E-06	0.471	0	0	-8.54419841	17	21	11	3UTR		0	0
bta-miR-2461-5p	MAVS	NM_001046620	CCACTCTGTCTCGGATCCTGGCA#GCCAGGTAGAGATGAGGGCATGAGAGGCAGAGTGC#.(((((((((((....((((((.#)))))).................))))))))))).	2559	2594	1	-29.3	1	0.002589343	0.441	0	0	-6.907794008	17	35	11	3UTR		0	0
bta-miR-2461-5p	TANK	XM_005202473	CCACTCTGTCTCGGATCCTGGCA#CCAGTAATCTGAGAGAAGGGTGA#.((((((.((((((((.((((..#))))..))))))))..)))))).	2226	2249	1	-23.6	1	9.56E-08	0.63	0	0	-6.106959767	18	23	8	3UTR		0	0
bta-miR-2463	IRF1	NM_001191261	CTGCATGTGGTGGAAATGTCTG#GGCTGTGCTGCTCACATGCAA#.((((((((((((....(((..#)))....)))).)))))))).	2690	2711	1	-19.6	1	0.000651728	0.603	0	0	-5.618663395	15	21	8	3UTR		0	0
bta-miR-2463	IFNAR1	NM_174552	CTGCATGTGGTGGAAATGTCTG#GGCTTCTGTCCACTGTGGGGCAATATTCACAGGCATGCAGG#((((((((.(((((..(((((.#.)))))...)))))..)))))))).	3043	3084	1	-22.3	1	2.53E-05	0.456	0	0	-5.962462745	18	25	8	3UTR		0	0
bta-miR-2464-3p	TLR7	XM_005228486	CTCCAGAGCTGAGCAGAACTG#CTGCTTAAATATGGCTCTGGAC#.(((((((((((((((.....#))))))......))))))))).	4828	4850	1	-22.7	1	0.00207729	0.618	0	0	-3.793324837	15	22	9	3UTR		0	0
bta-miR-2464-3p	TLR7	XM_010822250	CTCCAGAGCTGAGCAGAACTG#CTGCTTAAATATGGCTCTGGAC#.(((((((((((((((.....#))))))......))))))))).	4724	4746	1	-22.7	1	0.00207729	0.618	0	0	-3.793324837	15	22	9	3UTR		0	0
bta-miR-2464-3p	TLR7	XM_015461802	CTCCAGAGCTGAGCAGAACTG#CTGCTTAAATATGGCTCTGGAC#.(((((((((((((((.....#))))))......))))))))).	4735	4757	1	-22.7	1	0.00207729	0.618	0	0	-3.793324837	15	22	9	3UTR		0	0
bta-miR-2464-3p	TRAF3	XM_024981639	CTCCAGAGCTGAGCAGAACTG#GGTTCTGCTTTCTGTTCGCAAATCTCGATAGCTCTGT#...(((((((((((((((((.#))))))))))...................))))))).	5482	5519	1	-23.3	0	0.02237548	0.544	0	0	-6.514540194	17	37	10	3UTR		0	0
bta-miR-2464-3p	TRAF3	XM_024981640	CTCCAGAGCTGAGCAGAACTG#GGTTCTGCTTTCTGTTCGCAAATCTCGATAGCTCTGT#...(((((((((((((((((.#))))))))))...................))))))).	5551	5588	1	-23.3	0	0.02237548	0.544	0	0	-6.514540194	17	37	10	3UTR		0	0
bta-miR-2464-3p	IFNAR2	NM_174553	CTCCAGAGCTGAGCAGAACTG#TAGGACACTGGTGACATCATTTATGCAAATGCTCACTCTGGGGG#((((((((.((((((......#.)))))))))))))).	1952	1996	1	-23.6	1	4.67E-05	0.471	0	0	-5.227013185	14	16	14	3UTR		0	0
bta-miR-2464-3p	DDX58	XM_002689480	CTCCAGAGCTGAGCAGAACTG#CAGGCCAAGGTATTGTATGTTCAGCTCAGGGT#.(((.((((((((((......#.)))))))))).))).	4528	4560	1	-20.1	0	0.00124947	0.544	0	0	-8.145411092	13	16	10	3UTR		0	0
bta-miR-2465	TLR7	XM_005228486	TGAGCCACAGTAGAGCCTTGGAT#TCCTGGGCCTGTTATTGGGCTCT#.(((((.((((((.((((.(((.#))).))))...))))))))))).	4692	4715	1	-24.3	0	2.21E-05	0.515	0	0	-6.19385129	18	23	11	3UTR		0	0
bta-miR-2465	TLR7	XM_010822250	TGAGCCACAGTAGAGCCTTGGAT#TCCTGGGCCTGTTATTGGGCTCT#.(((((.((((((.((((.(((.#))).))))...))))))))))).	4588	4611	1	-24.3	0	2.21E-05	0.515	0	0	-6.19385129	18	23	11	3UTR		0	0
bta-miR-2465	TLR7	XM_015461802	TGAGCCACAGTAGAGCCTTGGAT#TCCTGGGCCTGTTATTGGGCTCT#.(((((.((((((.((((.(((.#))).))))...))))))))))).	4599	4622	1	-24.3	0	2.21E-05	0.515	0	0	-6.19385129	18	23	11	3UTR		0	0
bta-miR-2465	CD4	NM_001103225	TGAGCCACAGTAGAGCCTTGGAT#CCGGGGCCTGTGGCCG#.(.(((((((....(((((((..#))))))))))))))).	1369	1385	1	-23.6	0	8.64E-07	0.294	0	0	-13.66841263	15	16	15	3UTR		0	0
bta-miR-2465	CD4	XM_024991416	TGAGCCACAGTAGAGCCTTGGAT#CCGGGGCCTGTGGCCG#.(.(((((((....(((((((..#))))))))))))))).	1704	1720	1	-23.6	0	8.64E-07	0.294	0	0	-13.66841263	15	16	15	3UTR		0	0
bta-miR-2465	TRAF3	XM_024981639	TGAGCCACAGTAGAGCCTTGGAT#GTCCAGGGTGGCTGCACCACTCCTGCAGTCAGTGGCG#...(((((.((((.(((((((((#)))))))))..))))................))))).	5800	5837	1	-23.1	0	0.000415372	0.426	0	0	-8.427769769	18	37	9	3UTR		0	0
bta-miR-2465	TRAF3	XM_024981640	TGAGCCACAGTAGAGCCTTGGAT#GTCCAGGGTGGCTGCACCACTCCTGCAGTCAGTGGCG#...(((((.((((.(((((((((#)))))))))..))))................))))).	5869	5906	1	-23.1	0	0.000415372	0.426	0	0	-8.427769769	18	37	9	3UTR		0	0
bta-miR-2466-3p	IFNGR1	NM_001035063	GCAGCCCCTCCGTCTGACTCAG#CTGGAAAATCCCATGGACGGAGGAACCTGGTAGGCTGCA#(((((((((((((((.......#.))))))))).........)))))).	1882	1921	1	-27.6	1	0.003650198	0.426	0	0	-4.170623527	15	26	9	3UTR		0	0
bta-miR-2466-3p	IFNGR1	XM_024996482	GCAGCCCCTCCGTCTGACTCAG#CTGGAAAATCCCATGGACGGAGGAACCTGGTAGGCTGCA#(((((((((((((((.......#.))))))))).........)))))).	2059	2098	1	-27.6	1	0.003650198	0.426	0	0	-4.170623527	15	26	9	3UTR		0	0
bta-miR-2466-3p	IRF1	NM_001191261	GCAGCCCCTCCGTCTGACTCAG#TGAGGGGGAGGGGCTGG#.((((((((((.(((.(.....#).))).)))))))))).	2902	2919	1	-28.3	1	0.01161715	0.353	0	0	-7.373177227	14	17	10	3UTR		0	0
bta-miR-2466-3p	IFNAR1	NM_174552	GCAGCCCCTCCGTCTGACTCAG#GAGTCAGAGTGGGAGCCTGGGCTTTTTGCT#(((((((((((.((((((((..#))))))))...))))...)))))....)).	1902	1932	1	-27.5	1	0.000112991	0.544	0	0	-7.284377756	19	30	8	3UTR		0	0
bta-miR-2467-3p	TLR7	XM_005228486	GAGGGCAGTGAGGCTCAGGGCTG#GCACTTGAGTCTTTGTCTTCTGCCCTTG#((((((((.((((((((((((..#)).))))))))))......)))))))).	4341	4369	1	-28.7	1	0.03470533	0.544	0	0	-4.993964104	20	28	10	3UTR		0	0
bta-miR-2467-3p	TLR7	XM_010822250	GAGGGCAGTGAGGCTCAGGGCTG#GCACTTGAGTCTTTGTCTTCTGCCCTTG#((((((((.((((((((((((..#)).))))))))))......)))))))).	4237	4265	1	-28.7	1	0.03470533	0.544	0	0	-4.993964104	20	28	10	3UTR		0	0
bta-miR-2467-3p	TLR7	XM_015461802	GAGGGCAGTGAGGCTCAGGGCTG#GCACTTGAGTCTTTGTCTTCTGCCCTTG#((((((((.((((((((((((..#)).))))))))))......)))))))).	4248	4276	1	-28.7	1	0.03470533	0.544	0	0	-4.993964104	20	28	10	3UTR		0	0
bta-miR-2467-3p	CD4	NM_001103225	GAGGGCAGTGAGGCTCAGGGCTG#CCCTGGGCCTCAGTCTCCCCACCCTGCACCC#..((((((((((((((((((...#))))))))))))...........)))).)).	2625	2656	1	-29.9	1	0.1085128	0.426	0	0	-4.957000719	18	31	12	3UTR		0	0
bta-miR-2467-3p	CD4	XM_024991416	GAGGGCAGTGAGGCTCAGGGCTG#CCCTGGGCCTCAGTCTCCCCACCCTGCACCC#..((((((((((((((((((...#))))))))))))...........)))).)).	2960	2991	1	-29.9	1	0.1085128	0.426	0	0	-4.957000719	18	31	12	3UTR		0	0
bta-miR-2467-3p	IFNAR1	NM_174552	GAGGGCAGTGAGGCTCAGGGCTG#AGCCTGGGCTTTTTGCTCTTC#((((((((.((((((((.((((.#)))))))))))))))))))).	1915	1936	1	-25.7	1	1.18E-05	0.529	0	0	-4.993964104	20	21	20	3UTR		0	0
bta-miR-2469	MAVS	NM_001046620	TTACTGTAGGGCCTGCGGCTT#GGGCTGTGTGGCCTTGGCAGA#...((((((((((((((((((#)))))))).))))))).))).	2381	2402	1	-23.1	0	0.000441893	0.485	0	0	-6.514540194	18	21	8	3UTR		0	0
bta-miR-2469	CD8A	NM_174015	TTACTGTAGGGCCTGCGGCTT#AGCTGCAGCCCTACAA#....(((((((.((((((((.#))))))))))))))).	1741	1757	1	-26.5	0	0.001350025	0.456	0	0	-12.89336578	15	16	15	3UTR		0	0
bta-miR-2470	CD4	NM_001103225	TTGTGTGGTTTTGGATGTCTG#CCAGGATCACACAGC#((((((((((((((.......#)))))))))))))).	1650	1665	1	-19	1	0.004166032	0.471	0	0	-4.906073087	14	15	14	3UTR		0	0
bta-miR-2470	CD4	XM_024991416	TTGTGTGGTTTTGGATGTCTG#CCAGGATCACACAGC#((((((((((((((.......#)))))))))))))).	1985	2000	1	-19	1	0.004166032	0.471	0	0	-4.906073087	14	15	14	3UTR		0	0
bta-miR-2471-3p	TRAF3	XM_024981639	TCTGATGAAGACAGCCCTGCT#AGCAGGGCTGGAAAGGGCTCAGGC#(((((......((((((((((#))))))))))........))))).	5294	5318	1	-23.6	0	4.42E-05	0.412	0	0	-14.81952527	15	24	10	3UTR		0	0
bta-miR-2471-3p	TRAF3	XM_024981640	TCTGATGAAGACAGCCCTGCT#AGCAGGGCTGGAAAGGGCTCAGGC#(((((......((((((((((#))))))))))........))))).	5363	5387	1	-23.6	0	4.42E-05	0.412	0	0	-14.81952527	15	24	10	3UTR		0	0
bta-miR-2472	IRF3	NM_001029845	TCAGGGTTTGGGATTCAGGTGC#GCTGGGGAGGCCTGAGCCCAAGCCCTT#..((((((((((.(((((((..#.))))))))))))))))).	1484	1511	1	-29.4	1	0.00034564	0.441	0	0	-6.246131332	17	19	17	3UTR		0	0
bta-miR-2472	TLR7	XM_005228486	TCAGGGTTTGGGATTCAGGTGC#GCACTTGAGTCTTTGTCTTCTGCCCTT#..(((((..(((((((((((((#)))))))))))))........))))).	4341	4368	1	-23.4	0	0.04182129	0.529	0	0	-8.327025307	18	27	13	3UTR		0	0
bta-miR-2472	TLR7	XM_010822250	TCAGGGTTTGGGATTCAGGTGC#GCACTTGAGTCTTTGTCTTCTGCCCTT#..(((((..(((((((((((((#)))))))))))))........))))).	4237	4264	1	-23.4	0	0.04182129	0.529	0	0	-8.327025307	18	27	13	3UTR		0	0
bta-miR-2472	TLR7	XM_015461802	TCAGGGTTTGGGATTCAGGTGC#GCACTTGAGTCTTTGTCTTCTGCCCTT#..(((((..(((((((((((((#)))))))))))))........))))).	4248	4275	1	-23.4	0	0.04182129	0.529	0	0	-8.327025307	18	27	13	3UTR		0	0
bta-miR-2472	MAVS	NM_001046620	TCAGGGTTTGGGATTCAGGTGC#GCTCCTGGGTCCTTCTTGCTGT#.(((.(...((((((((((.((#)).))))))))))...).))).	1647	1669	1	-22.2	0	0.06093613	0.471	0	0	-12.82607313	16	22	10	3UTR		0	0
bta-miR-2472	CD8A	NM_174015	TCAGGGTTTGGGATTCAGGTGC#GGAGCTGGATCTCAAGCCTC#...(((((((((((((((.(.(#).).))))))))))))))).	1195	1215	1	-24.5	0	8.21E-06	0.485	0	0	-6.514540194	17	20	15	3UTR		0	0
bta-miR-2472	IFNG	NM_174086	TCAGGGTTTGGGATTCAGGTGC#GCCATCTAGTCACTACTTATCTGAGACTAGATCTGGATTCTGAGCCACTA#..((((((((((((((((((..#.)))))))))))))))).)).	938	988	1	-21.8	1	0.003030635	0.574	0	0	-4.957000719	18	21	16	3UTR		0	0
bta-miR-2472	IFITM3	NM_181867	TCAGGGTTTGGGATTCAGGTGC#GCACCTGCCCCCGTGAA#(((.((...(((...(((((((#)))))))))))).))).	539	556	1	-20.8	0	6.15E-05	0.435	0	0	-14.76472793	15	17	12	3UTR		0	0
bta-miR-2473	IRF3	NM_001029845	AAATTGGCAGAGCTTCCTCTT#GGGGAGGCCTGAGCCCAAG#...(((((((.((((((((..#)))))))))))...)))).	1487	1506	1	-19.6	0	0.000236566	0.471	0	0	-9.339314669	15	19	11	3UTR		0	0
bta-miR-2473	IRF1	NM_001191261	AAATTGGCAGAGCTTCCTCTT#AGAGGAGCTCTGCCC#.....((((((((.((((((.#)))))))))))))).	1757	1772	1	-25.7	0	1.40E-06	0.324	0	0	-14.52243956	14	15	14	3UTR		0	0
bta-miR-2473	CD8A	NM_174015	AAATTGGCAGAGCTTCCTCTT#GAGGAGGCTACGAGCCC#.....(((.((((((((((..#))))))))).)..))).	1724	1741	1	-20.5	0	1.32E-05	0.412	0	0	-14.7219893	13	17	9	3UTR		0	0
bta-miR-2474	CD4	NM_001103225	TACCGGGCCAGCTGGAAGGAGA#TCTCTGCCGCTGGCTGGTCACAGATGCCCGGTAT#(((((((((((((((..(((((#)))))....))))))).........)))))))).	2284	2318	1	-28.3	1	0.004379803	0.368	0	0	-4.170623527	20	34	8	3UTR		0	0
bta-miR-2474	CD4	XM_024991416	TACCGGGCCAGCTGGAAGGAGA#TCTCTGCCGCTGGCTGGTCACAGATGCCCGGTAT#(((((((((((((((..(((((#)))))....))))))).........)))))))).	2619	2653	1	-28.3	1	0.004379803	0.368	0	0	-4.170623527	20	34	8	3UTR		0	0
bta-miR-2474	CD8B	NM_001105344	TACCGGGCCAGCTGGAAGGAGA#CTCCTTTGGGCCTGGGAACTTGTGGTCTGGG#..(((((((((((.(((((((.#))))))).)))...........)))))))).	1224	1255	1	-27.6	1	0.000248546	0.426	0	0	-5.813840637	18	31	8	3UTR		0	0
bta-miR-2474	IRF1	NM_001191261	TACCGGGCCAGCTGGAAGGAGA#CTCCTTTAGGCGACAGGGCCTGGC#..(((((((.(((.(((((((.#))))))).))).....))))))).	1246	1270	1	-26.2	1	2.89E-06	0.412	0	0	-7.056347105	17	24	7	3UTR		0	0
bta-miR-2474	IRF1	NM_001191261	TACCGGGCCAGCTGGAAGGAGA#TCCTTTCAGCTGTGGTCATGGA#..((((((((((((((((((..#)))))))))))..)))).))).	2228	2250	1	-25.5	1	0.001128624	0.515	0	0	-4.957000719	18	22	11	3UTR		0	0
bta-miR-2475	IRF1	NM_001191261	TGAAGTGTGTGAAACTGCAGCGG#TGCTGCTCACATGCA#....((((((((....((((((.#)))))))))))))).	2695	2710	1	-18.4	0	0.000552872	0.618	0	0	-12.66103164	14	15	14	3UTR		0	0
bta-miR-2478	TLR7	XM_005228486	GTATCCCACTTCTGACACCA#TGGTGTTGGGAGGTGGGGTT#..(((((((((((.((((((#))))))..))))))))))).	4905	4925	1	-25.7	1	0.02567193	0.529	0	0	-5.813840637	17	20	11	3UTR		0	0
bta-miR-2478	TLR7	XM_010822250	GTATCCCACTTCTGACACCA#TGGTGTTGGGAGGTGGGGTT#..(((((((((((.((((((#))))))..))))))))))).	4801	4821	1	-25.7	1	0.02567193	0.529	0	0	-5.813840637	17	20	11	3UTR		0	0
bta-miR-2478	TLR7	XM_015461802	GTATCCCACTTCTGACACCA#TGGTGTTGGGAGGTGGGGTT#..(((((((((((.((((((#))))))..))))))))))).	4812	4832	1	-25.7	1	0.02567193	0.529	0	0	-5.813840637	17	20	11	3UTR		0	0
bta-miR-2478	IFNAR1	NM_174552	GTATCCCACTTCTGACACCA#GGAGTCTTGCAAGAGTCAGAGTGGGAG#...((((((.((((((....#.)))))))))))).	1890	1917	1	-20.5	0	0.01186123	0.515	0	0	-7.757046662	12	14	12	3UTR		0	0
bta-miR-2478	IFNAR2	NM_174553	GTATCCCACTTCTGACACCA#GGAGGTGGGAAACA#((.((((((((((.......#)))))))))).)).	2000	2014	1	-18.6	0	0.000559011	0.485	0	0	-7.320452479	12	14	10	3UTR		0	0
bta-miR-2481	IFNGR1	NM_001035063	TACGTTGTCTGCTGGGTTTT#GGAACCTGGTAGGCTGCA#...((.((((((((((((((#)))))))))))))).)).	1903	1921	1	-20	0	0.003650198	0.426	0	0	-8.415498955	16	18	14	3UTR		0	0
bta-miR-2481	IFNGR1	XM_024996482	TACGTTGTCTGCTGGGTTTT#GGAACCTGGTAGGCTGCA#...((.((((((((((((((#)))))))))))))).)).	2080	2098	1	-20	0	0.003650198	0.426	0	0	-8.415498955	16	18	14	3UTR		0	0
bta-miR-2483-3p	CD4	NM_001103225	AAACATCTGGTTGGTTGAGAGA#TCTCCTATCGGGCCCCTGGGCCTGGGGACCAGATGA#...(((((((((((((.((...#.)).))))....))))))))).	1327	1363	1	-20.1	0	9.76E-05	0.324	0	0	-6.514540194	15	22	9	3UTR		0	0
bta-miR-2483-3p	CD4	XM_024991416	AAACATCTGGTTGGTTGAGAGA#TCTCCTATCGGGCCCCTGGGCCTGGGGACCAGATGA#...(((((((((((((.((...#.)).))))....))))))))).	1662	1698	1	-20.1	0	9.76E-05	0.324	0	0	-6.514540194	15	22	9	3UTR		0	0
bta-miR-2483-5p	DDX58	XM_002689480	CGTCAACCATCCAGCTGTTTGA#TGAGATGGTTGGATGGC#......((((((((((((((.(#).)))))))))))))).	3442	3459	1	-19.7	0	0.000484222	0.471	0	0	-15.5665584	15	17	14	3UTR		0	0
bta-miR-2484	TLR7	XM_005228486	GAGCTATGATGACTTTGATTGCAT#TGTATGCAAAGTCATGCTCT#((((....(((((((((..((((.#))))..))))))))))))).	4787	4807	1	-20.7	0	0.003406609	0.662	0	0	-13.81489185	17	20	13	3UTR		0	0
bta-miR-2484	TLR7	XM_010822250	GAGCTATGATGACTTTGATTGCAT#TGTATGCAAAGTCATGCTCT#((((....(((((((((..((((.#))))..))))))))))))).	4683	4703	1	-20.7	0	0.003406609	0.662	0	0	-13.81489185	17	20	13	3UTR		0	0
bta-miR-2484	TLR7	XM_015461802	GAGCTATGATGACTTTGATTGCAT#TGTATGCAAAGTCATGCTCT#((((....(((((((((..((((.#))))..))))))))))))).	4694	4714	1	-20.7	0	0.003406609	0.662	0	0	-13.81489185	17	20	13	3UTR		0	0
bta-miR-2486-5p	IFITM3	NM_001078141	GGAGAAGCACGGTGTAGGGTGGG#CCTATCCAGGCACCTGCCCCCG#((.(..(((.(((((.(((((((#)))))))..)))))))).))).	534	556	1	-22.7	0	1.48E-05	0.426	0	0	-12.99066541	18	22	8	3UTR		0	0
bta-miR-2486-5p	CD4	NM_001103225	GGAGAAGCACGGTGTAGGGTGGG#CCCACCCTGCACCCCCTTCTTT#.((((((...(((((((((((((#)))))))))))))..)))))).	2642	2664	0.961538462	-33	1	0.1329072	0.456	0	0	-8.405855893	19	22	13	3UTR		0	0
bta-miR-2486-5p	CD4	XM_024991416	GGAGAAGCACGGTGTAGGGTGGG#CCCACCCTGCACCCCCTTCTTT#.((((((...(((((((((((((#)))))))))))))..)))))).	2977	2999	0.961538462	-33	1	0.1329072	0.456	0	0	-8.405855893	19	22	13	3UTR		0	0
bta-miR-2486-5p	IFNAR2	NM_174553	GGAGAAGCACGGTGTAGGGTGGG#CCCACCCCCAGCACCTGCACTTGCTCCT#((((..(((.(((((.(((((((#)))))))...)))))))).....)))).	1890	1918	1	-30.2	0	0.01970953	0.324	0	0	-11.43312593	19	28	8	3UTR		0	0
bta-miR-2489	MAVS	NM_001046620	AAATGACAGGGGACATGAGTTT#ACTCATTTTTAAGGACTTAGTCCCCTGTCT#....((((((((((.(((((((#.))))))))))))))))).	2124	2154	1	-26.9	0	0.002953297	0.485	0	0	-10.28201203	17	19	17	3UTR		0	0
bta-miR-2489	CD4	NM_001103225	AAATGACAGGGGACATGAGTTT#CTCTGCCGCTGGCTGGTCACAGATGCCCGGTATGTCCCTTGTCC#....(((((((((((((.....#.))))))))))))).	2285	2329	1	-21.8	0	0.001314094	0.382	0	0	-9.546562469	13	15	13	3UTR		0	0
bta-miR-2489	CD4	XM_024991416	AAATGACAGGGGACATGAGTTT#CTCTGCCGCTGGCTGGTCACAGATGCCCGGTATGTCCCTTGTCC#....(((((((((((((.....#.))))))))))))).	2620	2664	1	-21.8	0	0.001314094	0.382	0	0	-9.546562469	13	15	13	3UTR		0	0
bta-miR-2489	IFNAR2	NM_174553	AAATGACAGGGGACATGAGTTT#GAACAAAGTTCCCTGTGGTTTT#((((.(((((((((........#.))))))))).)))).	2145	2167	1	-18.9	0	0.000608604	0.559	0	0	-9.025110262	13	16	9	3UTR		0	0
bta-miR-26c	CD4	NM_001103225	AGCCTATCCTGGATTACTTGAA#GAGTTTGCCTCAGAGAGTTCAGGATCAGGCA#.((((((((((((((..((((.#.))))..)))))))))).)))).	2353	2384	1	-23	1	0.007088226	0.412	0	0	-4.026373918	18	23	10	3UTR		0	0
bta-miR-26c	CD4	XM_024991416	AGCCTATCCTGGATTACTTGAA#GAGTTTGCCTCAGAGAGTTCAGGATCAGGCA#.((((((((((((((..((((.#.))))..)))))))))).)))).	2688	2719	1	-23	1	0.007088226	0.412	0	0	-4.026373918	18	23	10	3UTR		0	0
bta-miR-26c	TRAF3	XM_024981639	AGCCTATCCTGGATTACTTGAA#TCTTGTGAACTCGCAACAAAAGAGGTGGAGTCCAGGGTGGCTG#((((.((((((((((((((...#.)))))..))))))))))))).	5771	5814	1	-23.5	0	3.20E-05	0.426	0	0	-8.056611621	18	22	13	3UTR		0	0
bta-miR-26c	TRAF3	XM_024981640	AGCCTATCCTGGATTACTTGAA#TCTTGTGAACTCGCAACAAAAGAGGTGGAGTCCAGGGTGGCTG#((((.((((((((((((((...#.)))))..))))))))))))).	5840	5883	1	-23.5	0	3.20E-05	0.426	0	0	-8.056611621	18	22	13	3UTR		0	0
bta-miR-27a-5p	TRAF3	XM_024981639	AGGGCTTAGCTGCTTGTGAGCA#GCCCACGGGCAGAGGCCCG#.((((((..(((((((((.((.#)).))))))))))))))).	5688	5707	1	-27.4	1	2.03E-08	0.265	0	0	-7.163349425	17	19	15	3UTR		0	0
bta-miR-27a-5p	TRAF3	XM_024981640	AGGGCTTAGCTGCTTGTGAGCA#GCCCACGGGCAGAGGCCCG#.((((((..(((((((((.((.#)).))))))))))))))).	5757	5776	1	-27.4	1	2.03E-08	0.265	0	0	-7.163349425	17	19	15	3UTR		0	0
bta-miR-27a-5p	CD8A	NM_174015	AGGGCTTAGCTGCTTGTGAGCA#TGTGACCGAGCAGCTGGCACAGGCCCTG#((((((((((((((((.(.(((#)))..))))))))))).....)))))).	1655	1683	1	-26.6	1	4.10E-06	0.397	0	0	-3.937574446	20	28	11	3UTR		0	0
bta-miR-27a-5p	IFNG	NM_174086	AGGGCTTAGCTGCTTGTGAGCA#TAGGCAGCTAACCTA#.(((.(((((((((((......#)))))))))))))).	855	870	1	-19.3	0	0.001072438	0.544	0	0	-7.912362012	14	15	14	3UTR		0	0
bta-miR-2881	CD4	NM_001103225	GGGGCGGGGGGGCGGGTG#CCCAGCCTTCTCTGCCCCA#((((((((((((((((..#))).)))))).))))))).	2748	2767	1	-30.5	1	0.359847	0.441	0	0	-3.937574446	16	19	7	3UTR		0	0
bta-miR-2881	CD4	XM_024991416	GGGGCGGGGGGGCGGGTG#CCCAGCCTTCTCTGCCCCA#((((((((((((((((..#))).)))))).))))))).	3083	3102	1	-30.5	1	0.359847	0.441	0	0	-3.937574446	16	19	7	3UTR		0	0
bta-miR-2881	IFNAR1	NM_174552	GGGGCGGGGGGGCGGGTG#GCGCTGCTCCCTCTCCCCC#((((.((((((((((((.#)).)))))))))).)))).	2233	2252	1	-29.5	0	0.02558331	0.471	0	0	-8.056611621	16	19	10	3UTR		0	0
bta-miR-2882	IFNAR2	NM_174553	AGCCCGGGCCCCTCCCCTG#GGGGGAGGGGAGGTGGGA#..((((..((((((((((.#))))))))))...)))).	1992	2010	0.974358974	-29.2	0	0.02416303	0.515	0	0	-8.814322183	14	18	10	3UTR		0	0
bta-miR-2883	TRAF3	XM_024981639	CTTCCCGTGTGTTGAGCC#GGCTGGGCCACGGGC#...((((((.(((.((((#)))).))))))))).	3294	3309	1	-21.7	0	1.01E-06	0.221	0	0	-8.61388658	13	15	9	3UTR		0	0
bta-miR-2883	TRAF3	XM_024981640	CTTCCCGTGTGTTGAGCC#GGCTGGGCCACGGGC#...((((((.(((.((((#)))).))))))))).	3363	3378	1	-21.7	0	1.01E-06	0.221	0	0	-8.61388658	13	15	9	3UTR		0	0
bta-miR-2883	DDX58	XM_002689480	CTTCCCGTGTGTTGAGCC#GCTCAATATAAGGGAT#..((((.((((((((((.#)))))))))).)))).	4668	4684	1	-20.5	0	0.03360326	0.735	0	0	-6.500687254	14	16	10	3UTR		0	0
bta-miR-2885	TLR7	XM_005228486	CGGCGGCAGCGCCGGGGCG#GCCCTGGGATTGCCC#....(((((..(((((((.#)))))))..))))).	4228	4243	1	-24.1	0	7.36E-05	0.544	0	0	-13.61384341	12	15	7	3UTR		0	0
bta-miR-2885	TLR7	XM_010822250	CGGCGGCAGCGCCGGGGCG#GCCCTGGGATTGCCC#....(((((..(((((((.#)))))))..))))).	4124	4139	1	-24.1	0	7.36E-05	0.544	0	0	-13.61384341	12	15	7	3UTR		0	0
bta-miR-2885	TLR7	XM_015461802	CGGCGGCAGCGCCGGGGCG#GCCCTGGGATTGCCC#....(((((..(((((((.#)))))))..))))).	4135	4150	1	-24.1	0	7.36E-05	0.544	0	0	-13.61384341	12	15	7	3UTR		0	0
bta-miR-2887	CD4	NM_001103225	CGGGACCGGGGTCCGGTGCG#CGGGGAGAGGACCCTGGGACCA#.((..(((((((((..(.((#)).)....)))))))))..)).	1610	1632	1	-26.5	0	0.000203913	0.412	0	0	-11.91288293	14	22	9	3UTR		0	0
bta-miR-2887	CD4	XM_024991416	CGGGACCGGGGTCCGGTGCG#CGGGGAGAGGACCCTGGGACCA#.((..(((((((((..(.((#)).)....)))))))))..)).	1945	1967	1	-26.5	0	0.000203913	0.412	0	0	-11.91288293	14	22	9	3UTR		0	0
bta-miR-2888	MAVS	NM_001046620	GGTGGGGTGGGGGGGTTGG#AACCTTCCCCATCCTGCCT#(((((((((((((((((..#))))).)))))))))))).	2018	2037	1	-29.3	1	0.003681811	0.397	0	0	-3.937574446	17	19	12	3UTR		0	0
bta-miR-2888	IFITM3	NM_001078141	GGTGGGGTGGGGGGGTTGG#CAGCCCGAGGCAGTCGCCCCTTTCCCCGCA#.((((((.((((((((((.#))))))..........))))...)))))).	503	533	1	-26.9	1	0.09653574	0.309	0	0	-6.106959767	16	30	6	3UTR		0	0
bta-miR-2888	IRF1	NM_001191261	GGTGGGGTGGGGGGGTTGG#CCAGCTTTCCCCTTGGAGCCCCACTG#(((((((((((((((((((#)))))))))))......)))))))).	1502	1528	1	-29.7	1	0.000920017	0.412	0	0	-3.937574446	19	26	11	3UTR		0	0
bta-miR-2888	TRAF3	NM_001205586	GGTGGGGTGGGGGGGTTGG#CAACTCCTCCGGGGGGTTTGAACCGGCCGTCTCCACCG#((((((((((((((((((.#)))))))))))...................))))))).	1739	1777	1	-27.7	1	0.000281597	0.353	0	0	-3.937574446	18	38	11	3UTR		0	0
bta-miR-2888	IFNAR1	NM_174552	GGTGGGGTGGGGGGGTTGG#GCTCCCTCTCCCCCACA#.((((((.((((((((...#))))))))..)))))).	2238	2255	1	-25.9	1	0.005009261	0.485	0	0	-6.106959767	14	17	8	3UTR		0	0
bta-miR-2888	IFNAR1	NM_174552	GGTGGGGTGGGGGGGTTGG#CTGTCTCCCTCACGCTACTG#(((((.(((((((((..((#))..))))))))).))))).	2138	2158	1	-24.8	0	0.01840144	0.441	0	0	-6.071582288	16	20	9	3UTR		0	0
bta-miR-2888	IFNGR2	XM_005201116	GGTGGGGTGGGGGGGTTGG#CCAGCCTCTCCTGTCAAAGGACACTCAGTGGCCCTTGACACCCATCT#(((((((((((((((((((#)))))))))))..........................)).)))))).	1766	1813	1	-26.3	1	0.001689022	0.529	0	0	-3.937574446	19	47	11	3UTR		0	0
bta-miR-2889	IRF1	NM_001191261	GTCCCCGGGGCTCCCGCCGGC#GAGCCCTGGGGACT#(((((((((((((........#))))))))))))).	1678	1692	1	-30.4	1	0.000266702	0.471	0	0	-5.762913004	13	14	13	3UTR		0	0
bta-miR-2889	IRF1	NM_001191261	GTCCCCGGGGCTCCCGCCGGC#GGTGGCTGGAGGACACTGGGGACT#((((((((..((((.((((.(#).)))).))))....)))))))).	2919	2943	1	-30.7	1	0.002960835	0.353	0	0	-6.971920133	17	24	8	3UTR		0	0
bta-miR-2890	ISG15	NM_174366	GCCCCGGCCGCTCCCGGCCT#GGGCCAGGAGGGCCTTAGGGAGGGCT#(((((((((.((((.(((((#))))).)))))))).....).)))).	528	554	1	-31	1	8.61E-08	0.397	0	0	-5.915530475	18	26	8	3UTR		0	0
bta-miR-2890	DDX58	XM_002689480	GCCCCGGCCGCTCCCGGCCT#GGCTGGGAGAGCTTGGGA#.(((.(((..(((((((((.#))))))))).))).))).	3170	3188	1	-28.3	0	0.00010084	0.574	0	0	-10.21125814	15	18	9	3UTR		0	0
bta-miR-2890	DDX58	XM_002689480	GCCCCGGCCGCTCCCGGCCT#AGGCGGGAGGAGAAGGGGACG#(((((..(..(((((.((((#)))))))))..)..)))).).	3413	3434	1	-26	0	0.04217201	0.441	0	0	-9.914164949	15	21	9	3UTR		0	0
bta-miR-2891	IRF1	NM_001191261	ATCTTTGGGCTAGGTTAGTT#CTGAGCTGGCCCAAGAGAA#.((((((((((((.((((..#)))).)))))))).)))).	1550	1569	1	-22.5	1	7.22E-05	0.456	0	0	-4.650164755	16	19	8	3UTR		0	0
bta-miR-2891	IRF1	NM_001191261	ATCTTTGGGCTAGGTTAGTT#GGCCTGGGGCCCAAGGAG#.(((((((((((((((....#)))))..)))))))))).	2349	2367	1	-21.2	1	6.92E-06	0.5	0	0	-3.793324837	15	18	10	3UTR		0	0
bta-miR-2891	TRAF3	XM_024981639	ATCTTTGGGCTAGGTTAGTT#ACTGACCTGGCCGCAGAGG#..(((((((((((((((((.#)))))))))))).))))).	5360	5379	1	-26.6	1	1.82E-06	0.426	0	0	-4.957000719	17	19	12	3UTR		0	0
bta-miR-2891	TRAF3	XM_024981640	ATCTTTGGGCTAGGTTAGTT#ACTGACCTGGCCGCAGAGG#..(((((((((((((((((.#)))))))))))).))))).	5429	5448	1	-26.6	1	1.82E-06	0.426	0	0	-4.957000719	17	19	12	3UTR		0	0
bta-miR-2891	CD8A	NM_174015	ATCTTTGGGCTAGGTTAGTT#AACTTCTCCTCCACCCATTTTACAAAAGAGGACGCTGAGGCCCAGAGATG#(((((((((((...(((((.#.)))))))))))))))).	1067	1117	1	-20.6	1	0.000315525	0.441	0	0	-9.430348286	16	18	16	3UTR		0	0
bta-miR-2892	MAVS	NM_001046620	GGCGACGGAGGCGCGACCCCCC#GGGGGCAGTATTTCTGTCCCA#((.((((((((.((..(((((.#)))))..)).)))))))))).	1801	1822	1	-27	0	0.001768626	0.397	0	0	-9.810415871	17	21	10	3UTR		0	0
bta-miR-2892	IRF1	NM_001191261	GGCGACGGAGGCGCGACCCCCC#GGGGTCCCTGTGGGACAGTGCCCCCTCTGCCT#(((((.((.(((((((((((..#))))))...........))))))).)).))).	1724	1756	1	-27.3	0	9.10E-06	0.353	0	0	-6.894922866	18	32	7	3UTR		0	0
bta-miR-2892	IFNG	NM_174086	GGCGACGGAGGCGCGACCCCCC#GGCAGCTAACCTAAGCAAGAATCTGTGGGTTGTGCACTTATTTCACTT#((.((..((((((((((((...#.))))))))).)))...)).)).	857	905	1	-19.4	0	0.000990443	0.647	0	0	-8.939759217	16	23	9	3UTR		0	0
bta-miR-2893	CD4	NM_001103225	GTGGAGGAGAATGCCCGGGG#CCCTGGGCCTCAGTCTCCCCACC#((((.(((((..((((((((#)))))))).....))))))))).	2625	2648	1	-30.3	0	0.02488478	0.426	0	0	-14.22818941	17	23	9	3UTR		0	0
bta-miR-2893	CD4	NM_001103225	GTGGAGGAGAATGCCCGGGG#CCCTGGGCACACTCGTGCACA#(((.(.(((..(((((((((#)))))))))..))).).))).	1792	1813	1	-29.5	0	1.47E-05	0.426	0	0	-12.93783643	16	21	9	3UTR		0	0
bta-miR-2893	CD4	XM_024991416	GTGGAGGAGAATGCCCGGGG#CCCTGGGCCTCAGTCTCCCCACC#((((.(((((..((((((((#)))))))).....))))))))).	2960	2983	1	-30.3	0	0.02488478	0.426	0	0	-14.22818941	17	23	9	3UTR		0	0
bta-miR-2893	CD4	XM_024991416	GTGGAGGAGAATGCCCGGGG#CCCTGGGCACACTCGTGCACA#(((.(.(((..(((((((((#)))))))))..))).).))).	2127	2148	1	-29.5	0	1.47E-05	0.426	0	0	-12.93783643	16	21	9	3UTR		0	0
bta-miR-2893	TANK	XM_005202473	GTGGAGGAGAATGCCCGGGG#TCCCACCATCCATTACATCCAGGGGGGATTTCCTCCGGCA#((((((((((.(.(((.(((#.)))..))).).))))))))).).	1474	1514	1	-22.7	1	1.68E-06	0.515	0	0	-8.051479534	17	24	9	3UTR		0	0
bta-miR-2893	CD8A	NM_174015	GTGGAGGAGAATGCCCGGGG#CCTCGGCACCCACTCAGCCCCAACTTCTCCTCCACC#(((((((((((((.((((((#))))))))................))))))))))).	1046	1082	1	-27.8	1	0.2309392	0.397	0	0	-4.794414364	19	36	11	3UTR		0	0
bta-miR-2894	STAT1	XM_005202570	AGCCCTGGCCCTGCCATCGTG#GATGCTATGCATAGTCAGGGCC#.((((((((..(((((((...#))))....)))..)))))))).	2749	2771	1	-22.6	1	0.02555891	0.574	0	0	-7.860605781	15	22	8	3UTR		0	0
bta-miR-2894	STAT1	XM_025000697	AGCCCTGGCCCTGCCATCGTG#GATGCTATGCATAGTCAGGGCC#.((((((((..(((((((...#))))....)))..)))))))).	2883	2905	1	-22.6	1	0.02555891	0.574	0	0	-7.860605781	15	22	8	3UTR		0	0
bta-miR-2894	CD4	NM_001103225	AGCCCTGGCCCTGCCATCGTG#CACGGACAGAGGAGCCTGGCGGGCTACTGTCCATGGGGTC#.((((((((((.(((((((((#)))))...........))))))))).........))))).	2016	2056	1	-23.2	1	0.002660838	0.456	0	0	-7.140128147	19	40	9	3UTR		0	0
bta-miR-2894	IRF1	NM_001191261	AGCCCTGGCCCTGCCATCGTG#GGGGTGGCTGGAGGACACTGGGGACTGGGGCTT#((((((((((((((((((.(.#).))))))...........)))).)))))))).	2917	2950	1	-27.6	1	0.000316678	0.412	0	0	-3.937574446	19	33	8	3UTR		0	0
bta-miR-2894	CD8A	NM_174015	AGCCCTGGCCCTGCCATCGTG#TGGTGGGGGCCTCGGCA#.(((..(((((..((((((..#)))))))))))..))).	1037	1054	1	-23.8	0	3.82E-06	0.353	0	0	-14.4492547	14	17	11	3UTR		0	0
bta-miR-2895	IFNAR1	NM_174552	CCTGCTGATCTCACATTAATTCA#GGATCAGAAAATGCTACTGAGAAACAGTAAGTAGTGTGAGTCAGTGGGA#((((((((.(((((((((.....#.))))))))))))))))).	2869	2918	1	-24.1	1	0.0550012	0.618	0	0	-4.993964104	17	19	17	3UTR		0	0
bta-miR-2897	IFNGR1	NM_001035063	GGTGGGAGGGTCCCACCGAG#CTCCAGGGTCCTTTCTAACCA#((((((((((.(((...(((#)))..))).)))))))).)).	1727	1748	1	-20.3	1	0.01193838	0.559	0	0	-7.730847562	16	21	8	3UTR		0	0
bta-miR-2897	IFNGR1	XM_024996482	GGTGGGAGGGTCCCACCGAG#CTCCAGGGTCCTTTCTAACCA#((((((((((.(((...(((#)))..))).)))))))).)).	1904	1925	1	-20.3	1	0.01193838	0.559	0	0	-7.730847562	16	21	8	3UTR		0	0
bta-miR-2897	STAT1	XM_005202570	GGTGGGAGGGTCCCACCGAG#CTCTGGAGACATTTTTCCTTCCCACCT#(((((((((((((((..(((#)))))).)).......)))))))))).	2443	2470	1	-23.1	1	0.2430107	0.544	0	0	-4.170623527	18	27	10	3UTR		0	0
bta-miR-2897	STAT1	XM_025000697	GGTGGGAGGGTCCCACCGAG#CTCTGGAGACATTTTTCCTTCCCACCT#(((((((((((((((..(((#)))))).)).......)))))))))).	2577	2604	1	-23.1	1	0.2430107	0.544	0	0	-4.170623527	18	27	10	3UTR		0	0
bta-miR-2897	TANK	XM_005202473	GGTGGGAGGGTCCCACCGAG#CAGGGGGGATTTCCTCCGGCA#.((.((((((((((.((..(#)..)))))))..))))).)).	1493	1514	1	-22.5	0	1.68E-06	0.515	0	0	-7.560796673	15	21	7	3UTR		0	0
bta-miR-2897	TRAF3	XM_024981639	GGTGGGAGGGTCCCACCGAG#CTCGGGGGGCCTCCCACA#.((((((.((((((.(((((#))))))))))))))))).	3085	3103	1	-32.5	1	1.19E-06	0.265	0	0	-6.842409327	17	18	17	3UTR		0	0
bta-miR-2897	TRAF3	XM_024981640	GGTGGGAGGGTCCCACCGAG#CTCGGGGGGCCTCCCACA#.((((((.((((((.(((((#))))))))))))))))).	3154	3172	1	-32.5	1	1.19E-06	0.265	0	0	-6.842409327	17	18	17	3UTR		0	0
bta-miR-2897	CD8A	NM_174015	GGTGGGAGGGTCCCACCGAG#CTCTATTCTCAGAACCTGGCTGTGAGAACTGGTGGGGGCCTCGGCACCC#((((.((((.((((((((..#.)))))))).))))..)))).	1008	1057	1	-30	0	1.26E-08	0.382	0	0	-9.299118089	16	21	8	3UTR		0	0
bta-miR-2898	TLR7	XM_005228486	TGGTGGAGATGCCGGGGA#CCCTGGGATTGCCCATA#..((((.(((.((((((.#)))))).)))..)))).	4229	4246	1	-19.7	0	4.68E-05	0.559	0	0	-9.32546173	13	17	6	3UTR		0	0
bta-miR-2898	TLR7	XM_010822250	TGGTGGAGATGCCGGGGA#CCCTGGGATTGCCCATA#..((((.(((.((((((.#)))))).)))..)))).	4125	4142	1	-19.7	0	4.68E-05	0.559	0	0	-9.32546173	13	17	6	3UTR		0	0
bta-miR-2898	TLR7	XM_015461802	TGGTGGAGATGCCGGGGA#CCCTGGGATTGCCCATA#..((((.(((.((((((.#)))))).)))..)))).	4136	4153	1	-19.7	0	4.68E-05	0.559	0	0	-9.32546173	13	17	6	3UTR		0	0
bta-miR-2898	TRAF3	NM_001205586	TGGTGGAGATGCCGGGGA#TCCCCGGGGCGGCGGATCGAGCAGAAGGCAACTCCTCCGGGGGGTTTGAACCGGCCGTCTCCACCGA#(((((((((((((((...#.))))).)))))))))).	1711	1778	1	-28.4	1	0.000190603	0.353	0	0	-4.170623527	15	18	10	3UTR		0	0
bta-miR-2898	TRAF3	XM_024981639	TGGTGGAGATGCCGGGGA#TCCGGGGGGTTTGAACCGGCCGTCTCCACCGA#(((((((((((((((...#.))))).)))))))))).	1887	1919	1	-28.4	1	0.000190603	0.353	0	0	-4.170623527	15	18	10	3UTR		0	0
bta-miR-2898	TRAF3	XM_024981640	TGGTGGAGATGCCGGGGA#TCCGGGGGGTTTGAACCGGCCGTCTCCACCGA#(((((((((((((((...#.))))).)))))))))).	1956	1988	1	-28.4	1	0.000190603	0.353	0	0	-4.170623527	15	18	10	3UTR		0	0
bta-miR-2899	TRAF3	XM_024981639	AGGCGGGCCGGGGTTGGA#CCAGCACCCGCCCGCCC#.((((((.(((((((((.#))))).)))))))))).	3762	3779	1	-30.3	1	0.00425602	0.382	0	0	-6.106959767	15	17	10	3UTR		0	0
bta-miR-2899	TRAF3	XM_024981640	AGGCGGGCCGGGGTTGGA#CCAGCACCCGCCCGCCC#.((((((.(((((((((.#))))).)))))))))).	3831	3848	1	-30.3	1	0.00425602	0.382	0	0	-6.106959767	15	17	10	3UTR		0	0
bta-miR-2900	STAT1	XM_005202570	AGGGCGGGCGGCGACTGGAA#CCAGTGGCTTGCCTGTG#...(((((((((.(((((..#))))).))).)))))).	2850	2867	1	-24.2	0	2.93E-05	0.559	0	0	-7.803670806	14	17	6	3UTR		0	0
bta-miR-2900	STAT1	XM_025000697	AGGGCGGGCGGCGACTGGAA#CCAGTGGCTTGCCTGTG#...(((((((((.(((((..#))))).))).)))))).	2984	3001	1	-24.2	0	2.93E-05	0.559	0	0	-7.803670806	14	17	6	3UTR		0	0
bta-miR-2900	IFITM3	NM_001078141	AGGGCGGGCGGCGACTGGAA#CAGTCGCCCCTTTCCCCGCAGCCTATCCAGGCACCTGCCCC#.(((((((.((((((((...#)))))))).........................))))))).	513	554	0.974358974	-26.4	1	1.92E-05	0.412	0	0	-4.849714496	15	41	8	3UTR		0	0
bta-miR-2900	CD4	NM_001103225	AGGGCGGGCGGCGACTGGAA#CCGGGGCCTGTGGCCGCCTCCCTC#((((.(((((((.((.((..#.)).)).))))))))))).	1369	1393	1	-27.6	0	0.000335921	0.309	0	0	-9.578791314	15	19	11	3UTR		0	0
bta-miR-2900	CD4	XM_024991416	AGGGCGGGCGGCGACTGGAA#CCGGGGCCTGTGGCCGCCTCCCTC#((((.(((((((.((.((..#.)).)).))))))))))).	1704	1728	1	-27.6	0	0.000335921	0.309	0	0	-9.578791314	15	19	11	3UTR		0	0
bta-miR-2900	TRAF3	XM_024981639	AGGGCGGGCGGCGACTGGAA#CCAGCACCCGCCCGCCCG#.((((((((((...((((..#))))...)))))))))).	3762	3780	1	-32	1	0.002629799	0.382	0	0	-9.286098677	14	18	10	3UTR		0	0
bta-miR-2900	TRAF3	XM_024981640	AGGGCGGGCGGCGACTGGAA#CCAGCACCCGCCCGCCCG#.((((((((((...((((..#))))...)))))))))).	3831	3849	1	-32	1	0.002629799	0.382	0	0	-9.286098677	14	18	10	3UTR		0	0
bta-miR-2900	IFITM3	NM_181867	AGGGCGGGCGGCGACTGGAA#CAGTCGCCCCTTTCCCCGCAGCCTATCCAGGCACCTGCCCC#.(((((((.((((((((...#)))))))).........................))))))).	509	550	0.974358974	-26.4	1	3.02E-05	0.412	0	0	-4.849714496	15	41	8	3UTR		0	0
bta-miR-2901	CD8A	NM_174015	CCGAGTGCTCCCGCGAGCGCT#GGCCAGAGCTACCGCAAGCTCTATTCTCAGAACCTGGCTGTGAGAACTGGTGGGGGCCTCGGC#(((((.((((((((.((..((#.))..)).))))))))))))).	990	1053	1	-29.1	0	5.26E-06	0.368	0	0	-6.573982768	17	22	13	3UTR		0	0
bta-miR-2902	IFITM3	NM_001078141	GTGGCTGTCCCTGGAGGTGGG#CCCACAGCCCGAGGCAGTCGCC#(((((((((.(.((..(((((#)))))..)).).))))))))).	499	521	1	-26.9	1	0.000269578	0.294	0	0	-9.495382865	17	22	9	3UTR		0	0
bta-miR-2902	IRF1	NM_001191261	GTGGCTGTCCCTGGAGGTGGG#CCACCTCCAGGGCTGGCTCTGCA#(((((((.((((((((((((.#)))))))))))).)))))..)).	1595	1618	1	-33.2	1	1.05E-05	0.485	0	0	-6.251209375	19	23	12	3UTR		0	0
bta-miR-2902	IFNGR2	XM_005201116	GTGGCTGTCCCTGGAGGTGGG#CGACCCCAGGGACTGTATAGTCCATGGAATTCTCCAGGCCAG#.(((((((((((((.(((.(.#).))))))))))).......................))))).	1398	1440	0.974358974	-27.2	1	0.001764852	0.441	0	0	-4.528774398	17	42	11	3UTR		0	0
bta-miR-2903	IRF1	NM_001191261	TTCCGCGCTCTACGCCAGC#GCAGGCGTGAGCGCCTTGGTGTGATTTAAAATTGGAAG#((((((((((.(((((.((#)).)))))))))))...................)))).	1967	2005	1	-23	1	0.0591749	0.529	0	0	-6.762348922	17	38	11	3UTR		0	0
bta-miR-2903	CD8A	NM_174015	TTCCGCGCTCTACGCCAGC#GCTCCCATACTCGGGTAGAGGGCGGGC#.(((((.((((((.((((.#.)).)))))))).))))).	962	989	0.961538462	-23.3	0	1.29E-06	0.397	0	0	-6.19385129	15	19	8	3UTR		0	0
bta-miR-2903	DDX58	XM_002689480	TTCCGCGCTCTACGCCAGC#GCTGGGAGAGCTTGGGAA#(((((.(((((.(.(((((#))))))))))).))))).	3171	3189	1	-21.7	0	0.000211208	0.559	0	0	-10.04217643	16	18	11	3UTR		0	0
bta-miR-2904	CD8B	NM_001105344	GGGAGCCTCGGTTGGCCTC#GAGGCTTCCAAGGGGCTGATCTGGCTCTCA#(((((((..((((((((((#.)))))))))).))))))).	1171	1201	1	-27.4	1	4.14E-05	0.485	0	0	-7.307599034	17	20	10	3UTR		0	0
bta-miR-2904	IFNG	NM_174086	GGGAGCCTCGGTTGGCCTC#GGGGCCAACTAGGCAGCTA#((..((((.((((((((((#))))))))))))))..)).	846	865	1	-25.4	0	0.00013966	0.529	0	0	-9.583525854	16	19	14	3UTR		0	0
bta-miR-2904	IFNAR1	NM_174552	GGGAGCCTCGGTTGGCCTC#GATGCCAGAAACGAGGTTCTTA#((((((((((.(((((.((#)).)))))...)))))))))).	2376	2398	1	-22	1	0.005659614	0.574	0	0	-6.762348922	17	22	10	3UTR		0	0
bta-miR-2917	IFNAR1	NM_174552	ATGACTGACATGGACT#GTCCGTGTCGGG#....(((((((((((.#))))))))))).	1959	1971	1	-19.6	0	0.000611498	0.529	0	0	-9.779611549	11	12	11	3UTR		0	0
bta-miR-296-3p	CD8A	NM_174015	GAGGGTTGGGCGGAGGCTTTCC#GGAGATGGTTCTCCCAGCCCTTG#((((((((((.((((.((((((#))))).).)))))))))))))).	1471	1494	0.961538462	-28	1	0.01409125	0.456	0	0	-6.995398002	20	23	14	3UTR		0	0
bta-miR-296-3p	IFNAR2	NM_174553	GAGGGTTGGGCGGAGGCTTTCC#GGAAAATGCCCTGCCTGTTCCCTTT#(((((.(((((((.((((((((#)))))..))))))))))..))))).	2073	2098	1	-25.7	0	0.0354677	0.544	0	0	-6.695373125	20	25	10	3UTR		0	0
bta-miR-299	IFNAR2	NM_174553	TGGTTTACCGTCCCACATACAT#GGGAGGGTGGGCA#..(((((((.((((........#)))).))))))).	2345	2358	1	-19.4	1	0.003593877	0.5	0	0	-7.168005828	11	13	7	3UTR		0	0
bta-miR-299-2	CD4	NM_001103225	GTATGTGGGACGGTAAACCAT#GTGGACTAGCCCAGGTCTCTTGGCTGCTAGTCCCACTGCT#(((.(((((((((((..(((.#.))).)))).)))))))))).	2211	2251	1	-20.3	0	7.46E-05	0.5	0	0	-7.202645801	17	21	10	3UTR		0	0
bta-miR-299-2	CD4	XM_024991416	GTATGTGGGACGGTAAACCAT#GTGGACTAGCCCAGGTCTCTTGGCTGCTAGTCCCACTGCT#(((.(((((((((((..(((.#.))).)))).)))))))))).	2546	2586	1	-20.3	0	7.46E-05	0.5	0	0	-7.202645801	17	21	10	3UTR		0	0
bta-miR-299-2	IRF1	NM_001191261	GTATGTGGGACGGTAAACCAT#TGCTGCTCACATGCA#(((((((((.(((((......#)))))))))))))).	2695	2710	1	-19.1	1	0.000552872	0.618	0	0	-5.413129995	14	15	14	3UTR		0	0
bta-miR-299-2	TRAF3	XM_024981639	GTATGTGGGACGGTAAACCAT#CCGTCCCACGG#...((((((((((........#)))))))))).	4709	4720	1	-19.2	0	1.26E-07	0.368	0	0	-8.339878752	10	11	10	3UTR		0	0
bta-miR-299-2	TRAF3	XM_024981640	GTATGTGGGACGGTAAACCAT#CCGTCCCACGG#...((((((((((........#)))))))))).	4778	4789	1	-19.2	0	1.26E-07	0.368	0	0	-8.339878752	10	11	10	3UTR		0	0
bta-miR-29a	TLR7	XM_005228486	CTAGCACCATCTGAAATCGGTTA#CCAGGTTCATACGTTGAAATCCTAATATCCCAATGTGATGGTGTTGGG#(((((((((((............#.))))))))))).	4867	4915	1	-17.8	1	0.01459664	0.559	0	0	-10.39884693	11	13	11	3UTR		0	0
bta-miR-29a	TLR7	XM_010822250	CTAGCACCATCTGAAATCGGTTA#CCAGGTTCATACGTTGAAATCCTAATATCCCAATGTGATGGTGTTGGG#(((((((((((............#.))))))))))).	4763	4811	1	-17.8	1	0.01459664	0.559	0	0	-10.39884693	11	13	11	3UTR		0	0
bta-miR-29a	TLR7	XM_015461802	CTAGCACCATCTGAAATCGGTTA#CCAGGTTCATACGTTGAAATCCTAATATCCCAATGTGATGGTGTTGGG#(((((((((((............#.))))))))))).	4774	4822	1	-17.8	1	0.01459664	0.559	0	0	-10.39884693	11	13	11	3UTR		0	0
bta-miR-29a	IFNAR1	NM_174552	CTAGCACCATCTGAAATCGGTTA#TCAGCTGGTGCTGT#.((((((((.((((.........#)))).)))))))).	2205	2219	1	-18.1	1	6.49E-05	0.382	0	0	-6.004329946	12	14	8	3UTR		0	0
bta-miR-29d-5p	DDX58	XM_002689480	TGACCGATTTCTCCTGGTGTT#AGCACTCGATTCTTTGTTGGCTGGGAGAGCTTGGG#...((((.((((((((((...#.)))))))))).)))).	3152	3187	1	-19.1	0	0.000121411	0.574	0	0	-8.828175123	14	17	10	3UTR		0	0
bta-miR-302c	CD8B	NM_001105344	TAAGTGCTTCCATGTTTCAGTGG#TCACTGAAACCGCAGAAGCT#.....(((((...((((((((((#))))))))))....))))).	783	803	1	-19.1	0	0.004495783	0.544	0	0	-21.12630804	15	20	10	3UTR		0	0
bta-miR-30b-3p	IFNGR1	NM_001035063	CTGGGAGGTGGATGTTTACTT#GGTGAACATAACCCTGCTTCCTG#..((((((((((((((((((.#)))))))))....))))))))).	1694	1717	1	-19.4	1	0.01823404	0.544	0	0	-4.957000719	18	23	9	3UTR		0	0
bta-miR-30b-3p	IFNGR1	XM_024996482	CTGGGAGGTGGATGTTTACTT#GGTGAACATAACCCTGCTTCCTG#..((((((((((((((((((.#)))))))))....))))))))).	1871	1894	1	-19.4	1	0.01822134	0.544	0	0	-4.957000719	18	23	9	3UTR		0	0
bta-miR-30b-3p	IRF1	NM_001191261	CTGGGAGGTGGATGTTTACTT#AGTGACCTCAGAAAACGGCACCACCTCCAGGG#((.((((((((.((((.....#.)))))))))))).)).	1575	1607	1	-20.4	0	0.001261681	0.441	0	0	-8.84191723	14	17	12	3UTR		0	0
bta-miR-30b-3p	IFNGR2	XM_005201116	CTGGGAGGTGGATGTTTACTT#AGTGGCCCTTGACACCCATCTCCTGGC#(((((((((((.((((.....#.)))).))))))))))).	1792	1819	1	-20.7	1	0.0138584	0.559	0	0	-7.284377756	15	18	11	3UTR		0	0
bta-miR-30b-5p	MAVS	NM_001046620	TGTAAACATCCTACACTCAGCT#GCTGCAGTGTAGGGTAAGTTAGGCC#.((.(((((((((((((((((.#)))).))))))))))..)))..)).	2616	2641	1	-22	0	6.09E-06	0.544	0	0	-6.825347112	19	25	10	3UTR		0	0
bta-miR-30c	TLR7	XM_005228486	TGTAAACATCCTACACTCTCAGC#GTTGGGAGGTGGGGTTTTTAGGA#(.((((.(((((((.((((((((#))))))))))))))).)))).).	4909	4932	0.961538462	-22.4	0	0.01180796	0.485	0	0	-7.380386423	20	23	15	3UTR		0	0
bta-miR-30c	TLR7	XM_010822250	TGTAAACATCCTACACTCTCAGC#GTTGGGAGGTGGGGTTTTTAGGA#(.((((.(((((((.((((((((#))))))))))))))).)))).).	4805	4828	0.961538462	-22.4	0	0.01180796	0.485	0	0	-7.380386423	20	23	15	3UTR		0	0
bta-miR-30c	TLR7	XM_015461802	TGTAAACATCCTACACTCTCAGC#GTTGGGAGGTGGGGTTTTTAGGA#(.((((.(((((((.((((((((#))))))))))))))).)))).).	4816	4839	0.961538462	-22.4	0	0.01180796	0.485	0	0	-7.380386423	20	23	15	3UTR		0	0
bta-miR-30d	TRAF3	XM_024981639	TGTAAACATCCCCGACTGGAAGCT#GGTTTTCAGTCGGCGGTTGTA#.....(((.(((((((((((((((#))))))))))))).)).))).	4642	4663	1	-25.6	0	0.002853436	0.412	0	0	-14.7219893	18	21	13	3UTR		0	0
bta-miR-30d	TRAF3	XM_024981640	TGTAAACATCCCCGACTGGAAGCT#GGTTTTCAGTCGGCGGTTGTA#.....(((.(((((((((((((((#))))))))))))).)).))).	4711	4732	1	-25.6	0	0.002853436	0.412	0	0	-14.7219893	18	21	13	3UTR		0	0
bta-miR-30f	TLR7	XM_005228486	TGTAAACACCCTACACTCTCAGCT#GTTGGGAGGTGGGGTTTTTAGGA#(.((((.(((((((.((((((((.#))))))))))))))).)))).).	4909	4932	0.961538462	-26.2	0	0.01180796	0.485	0	0	-7.380386423	20	23	15	3UTR		0	0
bta-miR-30f	TLR7	XM_010822250	TGTAAACACCCTACACTCTCAGCT#GTTGGGAGGTGGGGTTTTTAGGA#(.((((.(((((((.((((((((.#))))))))))))))).)))).).	4805	4828	0.961538462	-26.2	0	0.01180796	0.485	0	0	-7.380386423	20	23	15	3UTR		0	0
bta-miR-30f	TLR7	XM_015461802	TGTAAACACCCTACACTCTCAGCT#GTTGGGAGGTGGGGTTTTTAGGA#(.((((.(((((((.((((((((.#))))))))))))))).)))).).	4816	4839	0.961538462	-26.2	0	0.01180796	0.485	0	0	-7.380386423	20	23	15	3UTR		0	0
bta-miR-30f	TLR7	XM_005228486	TGTAAACACCCTACACTCTCAGCT#GTTGGGAGAAGGGTGG#......((((((...((((((((.#)))))))).)))))).	4380	4396	1	-22	0	0.003617976	0.529	0	0	-18.4479785	14	16	8	3UTR		0	0
bta-miR-30f	TLR7	XM_010822250	TGTAAACACCCTACACTCTCAGCT#GTTGGGAGAAGGGTGG#......((((((...((((((((.#)))))))).)))))).	4276	4292	1	-22	0	0.003617976	0.529	0	0	-18.4479785	14	16	8	3UTR		0	0
bta-miR-30f	TLR7	XM_015461802	TGTAAACACCCTACACTCTCAGCT#GTTGGGAGAAGGGTGG#......((((((...((((((((.#)))))))).)))))).	4287	4303	1	-22	0	0.003617976	0.529	0	0	-18.4479785	14	16	8	3UTR		0	0
bta-miR-31	IFNGR1	NM_001035063	AGGCAAGATGCTGGCATAGCT#GGCTTAATAAGGACTGTTTTCCTTTTTGTGCCTCAGCATGATATACTCTTGCCTG#(((((((((((((((((((..#.)))))))..))))........)))))))).	1830	1885	1	-23	1	0.02058328	0.544	0	0	-3.937574446	19	31	8	3UTR		0	0
bta-miR-31	IFNGR1	XM_024996482	AGGCAAGATGCTGGCATAGCT#GGCTTAATAAGGACTGTTTTCCTTTTTGTGCCTCAGCATGATATACTCTTGCCTG#(((((((((((((((((((..#.)))))))..))))........)))))))).	2007	2062	1	-23	1	0.02058328	0.544	0	0	-3.937574446	19	31	8	3UTR		0	0
bta-miR-31	CD4	NM_001103225	AGGCAAGATGCTGGCATAGCT#GGCAACCCACTCCAGTACTCTTGCCTG#((((((((((((((.......#.)))))).)))))))).	1981	2008	1	-21.2	1	3.06E-05	0.426	0	0	-4.906073087	14	17	8	3UTR		0	0
bta-miR-31	CD4	NM_001103225	AGGCAAGATGCTGGCATAGCT#TGCCTGCATCTCACTCTGCCTT#(((((((((((.((((.....#)))).)))))).....))))).	1726	1748	1	-21	1	0.00640638	0.471	0	0	-7.284377756	15	22	6	3UTR		0	0
bta-miR-31	CD4	XM_024991416	AGGCAAGATGCTGGCATAGCT#GGCAACCCACTCCAGTACTCTTGCCTG#((((((((((((((.......#.)))))).)))))))).	2316	2343	1	-21.2	1	3.06E-05	0.426	0	0	-4.906073087	14	17	8	3UTR		0	0
bta-miR-31	CD4	XM_024991416	AGGCAAGATGCTGGCATAGCT#TGCCTGCATCTCACTCTGCCTT#(((((((((((.((((.....#)))).)))))).....))))).	2061	2083	1	-21	1	0.00640638	0.471	0	0	-7.284377756	15	22	6	3UTR		0	0
bta-miR-31	IRF1	NM_001191261	AGGCAAGATGCTGGCATAGCT#TGTTGGCATCCTGCCTG#(((((.((((((((((.....#)))))))))).))))).	2170	2187	1	-21.8	0	0.0001414	0.559	0	0	-5.838533207	15	17	10	3UTR		0	0
bta-miR-31	JAK1	NM_001206534	AGGCAAGATGCTGGCATAGCT#CTGTGCCAGTGCTTCCCTA#(((.(((.(((((((((((..#)))))))))))))).))).	4458	4477	1	-22.1	0	0.01727912	0.588	0	0	-9.28323165	17	19	14	3UTR		0	0
bta-miR-31	IFNAR1	NM_174552	AGGCAAGATGCTGGCATAGCT#AGCTGGCCGGCTTCTGTCC#.(((.(((.((((((.(((((#))))))))))).)))))).	3035	3054	1	-22.9	0	0.000298218	0.485	0	0	-9.201800751	17	19	11	3UTR		0	0
bta-miR-3141	TLR7	XM_005228486	GAGGGCGGGTGGAGGAGG#TTTCCTCCAGACTGGCTTCC#((((.(((.(((((((((#)))))))))..))).)))).	5101	5121	1	-21.9	0	0.007366952	0.574	0	0	-9.113001279	16	20	9	3UTR		0	0
bta-miR-3141	TLR7	XM_010822250	GAGGGCGGGTGGAGGAGG#TTTCCTCCAGACTGGCTTCC#((((.(((.(((((((((#)))))))))..))).)))).	4997	5017	1	-21.9	0	0.007366952	0.574	0	0	-9.113001279	16	20	9	3UTR		0	0
bta-miR-3141	TLR7	XM_015461802	GAGGGCGGGTGGAGGAGG#TTTCCTCCAGACTGGCTTCC#((((.(((.(((((((((#)))))))))..))).)))).	5008	5028	1	-21.9	0	0.007366952	0.574	0	0	-9.113001279	16	20	9	3UTR		0	0
bta-miR-3141	STAT1	XM_005202570	GAGGGCGGGTGGAGGAGG#CCTTCCCACCTGTGATTCCCTTCTGCTACTGTGTTCCCTCA#((((((((((((.(((((#)))))))))))).......................))))).	2459	2500	1	-25	1	0.002592414	0.544	0	0	-5.226705059	17	41	12	3UTR		0	0
bta-miR-3141	STAT1	XM_025000697	GAGGGCGGGTGGAGGAGG#CCTTCCCACCTGTGATTCCCTTCTGCTACTGTGTTCCCTCA#((((((((((((.(((((#)))))))))))).......................))))).	2593	2634	1	-25	1	0.002592414	0.544	0	0	-5.226705059	17	41	12	3UTR		0	0
bta-miR-3141	CD4	NM_001103225	GAGGGCGGGTGGAGGAGG#CTCCTCCAGATGCTCTCC#(((((((..((((((((.#))))))))..))))))).	1421	1439	1	-26.8	1	0.02029878	0.397	0	0	-7.307599034	15	18	8	3UTR		0	0
bta-miR-3141	CD4	XM_024991416	GAGGGCGGGTGGAGGAGG#CTCCTCCAGATGCTCTCC#(((((((..((((((((.#))))))))..))))))).	1756	1774	1	-26.8	1	0.02029878	0.397	0	0	-7.307599034	15	18	8	3UTR		0	0
bta-miR-3141	TRAF3	XM_024981639	GAGGGCGGGTGGAGGAGG#TCTCCGCCCGCCCTCA#(((((((((((((((...#))))))))))))))).	5194	5210	0.974358974	-34.6	1	9.00E-05	0.235	0	0	-4.170623527	15	16	15	3UTR		0	0
bta-miR-3141	TRAF3	XM_024981640	GAGGGCGGGTGGAGGAGG#TCTCCGCCCGCCCTCA#(((((((((((((((...#))))))))))))))).	5263	5279	0.974358974	-34.6	1	9.00E-05	0.235	0	0	-4.170623527	15	16	15	3UTR		0	0
bta-miR-3141	TRAF3	NM_001205586	GAGGGCGGGTGGAGGAGG#CCTCCGGGGGGTTTGAACCGGCCGTCTCCACCGAGGTCCTCG#((((((.((((((((.((#.)).))))))))...)))))).	1744	1786	1	-27.7	0	6.59E-05	0.338	0	0	-5.714310061	16	22	8	3UTR		0	0
bta-miR-3141	CD8A	NM_174015	GAGGGCGGGTGGAGGAGG#TCTCCTCCACCCATTTTACAAAAGAGGACGCTGAGGCCCA#..((((((((((((((((#)))))))))))).......................)))).	1071	1111	0.961538462	-29.1	1	0.000242387	0.441	0	0	-4.957000719	16	40	12	3UTR		0	0
bta-miR-3154	TLR7	XM_005228486	CAGAAGGGGAGTCGGAGCAGA#TTGCTCTTTCTCTCCTG#....(((((((..(((((((.#)))))))..))))))).	4680	4697	1	-21.9	0	0.004334915	0.471	0	0	-14.18249639	14	17	7	3UTR		0	0
bta-miR-3154	TLR7	XM_010822250	CAGAAGGGGAGTCGGAGCAGA#TTGCTCTTTCTCTCCTG#....(((((((..(((((((.#)))))))..))))))).	4576	4593	1	-21.9	0	0.004334915	0.471	0	0	-14.18249639	14	17	7	3UTR		0	0
bta-miR-3154	TLR7	XM_015461802	CAGAAGGGGAGTCGGAGCAGA#TTGCTCTTTCTCTCCTG#....(((((((..(((((((.#)))))))..))))))).	4587	4604	1	-21.9	0	0.004334915	0.471	0	0	-14.18249639	14	17	7	3UTR		0	0
bta-miR-3154	CD4	NM_001103225	CAGAAGGGGAGTCGGAGCAGA#TCTGCTCCTCCAGATGCTCTCCTCCTC#.((.((((((((.((((((((#)))))))).......)))))))).)).	1417	1444	1	-24.2	0	0.03929583	0.397	0	0	-8.114477725	18	27	8	3UTR		0	0
bta-miR-3154	CD4	XM_024991416	CAGAAGGGGAGTCGGAGCAGA#TCTGCTCCTCCAGATGCTCTCCTCCTC#.((.((((((((.((((((((#)))))))).......)))))))).)).	1752	1779	1	-24.2	0	0.03929583	0.397	0	0	-8.114477725	18	27	8	3UTR		0	0
bta-miR-3154	CD8A	NM_174015	CAGAAGGGGAGTCGGAGCAGA#CTGAGAACTCTCCTGAGATCCTTCCCTTTTGA#(((((((((((((((((.((.#.)))))).))....))))))))))).	787	819	1	-22	1	0.01485138	0.529	0	0	-3.937574446	19	26	11	3UTR		0	0
bta-miR-320a	MAVS	NM_001046620	AAAAGCTGGGTTGAGAGGGCGA#GTCCTCACCCAGCTG#...((((((((...((((((..#)))))))))))))).	1890	1905	1	-24.8	0	0.000138324	0.368	0	0	-12.00731403	14	15	14	3UTR		0	0
bta-miR-320a	TRAF3	XM_024981639	AAAAGCTGGGTTGAGAGGGCGA#TGCCTTAGATGTGACTTGCTGCTTCTCGACCCCAGCTTTG#.(((((((((((((((((((((#.))))..))))))))))).)))))).	2974	3014	1	-28.2	1	0.02093416	0.456	0	0	-3.793324837	21	26	11	3UTR		0	0
bta-miR-320a	TRAF3	XM_024981640	AAAAGCTGGGTTGAGAGGGCGA#TGCCTTAGATGTGACTTGCTGCTTCTCGACCCCAGCTTTG#.(((((((((((((((((((((#.))))..))))))))))).)))))).	3043	3083	1	-28.2	1	0.02093416	0.456	0	0	-3.793324837	21	26	11	3UTR		0	0
bta-miR-320a	IFNAR1	NM_174552	AAAAGCTGGGTTGAGAGGGCGA#TCGCTGTGTAACGCTGCGCTGCTCCCTCTCCCCCACAGCA#....((((((..(((((((.(.#.).)))))))..)).)))).	2218	2258	1	-23	0	0.02804117	0.5	0	0	-15.71814025	14	20	7	3UTR		0	0
bta-miR-320a	IFNAR1	NM_174552	AAAAGCTGGGTTGAGAGGGCGA#TGTCCGCTCAGCCTGCA#....((.((((((((.(((((.#))))).)))))))))).	3087	3104	1	-22.6	0	0.000802376	0.544	0	0	-11.32329808	15	17	10	3UTR		0	0
bta-miR-320a	DDX58	XM_002689480	AAAAGCTGGGTTGAGAGGGCGA#TTGCTGTCTCCACCCAGG#.....((((((.((((.(((((#))))).)))).)))))).	4514	4532	1	-24.4	0	0.000231234	0.5	0	0	-17.01240295	15	18	6	3UTR		0	0
bta-miR-320b	MAVS	NM_001046620	AGCTGGGTTGAGAGGGTGGT#CCAGCCTCCTCATCCCAGTC#.((((((.(((((((.(((.#))).)))).))).)))))).	2268	2288	1	-26.6	1	0.176087	0.426	0	0	-6.340008847	16	20	6	3UTR		0	0
bta-miR-320b	MAVS	NM_001046620	AGCTGGGTTGAGAGGGTGGT#CCAGTCCTCACCCAGCTG#(((((((.((((.((.(((.#))).))))))))))))).	1887	1905	1	-25.1	1	0.000138324	0.368	0	0	-7.773389068	16	18	13	3UTR		0	0
bta-miR-320b	CD8A	NM_174015	AGCTGGGTTGAGAGGGTGGT#GGCACCCACTCAGCCCC#....((((((((.(((((.(#).))))).)))))))).	1050	1067	1	-23.9	0	0.01094837	0.441	0	0	-10.83569308	14	17	8	3UTR		0	0
bta-miR-320b	CD8A	NM_174015	AGCTGGGTTGAGAGGGTGGT#CTATTCTCAGAACCTGGCTG#(((((((((..((((((((.#))))))))..))))))))).	1010	1030	1	-23.1	1	0.001482669	0.382	0	0	-8.00485539	17	20	9	3UTR		0	0
bta-miR-323b-3p	DDX58	XM_002689480	CACAATACACGGTCGGCCTCT#GGAGGCCTGGCGTGTT#......(((((.(.(((((((#))))))).).))))).	3515	3531	1	-21.1	0	5.64E-05	0.441	0	0	-19.77020163	13	16	7	3UTR		0	0
bta-miR-326	IRF1	NM_001191261	CCTCTGGGCCCTTCCTCCAG#TTGGGGCCTGGGGCCCAAGGA#(((.((((((((..((((((#))))))...))))))))))).	2345	2366	1	-26.4	0	7.20E-07	0.5	0	0	-9.115567251	17	21	11	3UTR		0	0
bta-miR-326	CD8A	NM_174015	CCTCTGGGCCCTTCCTCCAG#GAGGACGCTGAGGCCCAGAGA#.((((((((((.(((((...#))))).)....))))))))).	1094	1115	1	-25.6	1	0.001142623	0.456	0	0	-7.140128147	15	21	9	3UTR		0	0
bta-miR-328	CD4	NM_001103225	CTGGCCCTCTCTGCCCTTCCGT#GCGGGGGAGAGGTGGGGAGCTGGCTGGA#((((((((((((((((((((.(#.).))))).)))))))))..)))))).	2557	2585	1	-29.4	1	0.004138022	0.338	0	0	-3.937574446	21	27	9	3UTR		0	0
bta-miR-328	CD4	NM_001103225	CTGGCCCTCTCTGCCCTTCCGT#GGATCAGGCAGGAGGGCCT#..(((((((.(((((..(((..#)))...)))))))))))).	2374	2393	1	-29.7	1	1.09E-05	0.412	0	0	-6.432556268	15	19	12	3UTR		0	0
bta-miR-328	CD4	XM_024991416	CTGGCCCTCTCTGCCCTTCCGT#GCGGGGGAGAGGTGGGGAGCTGGCTGGA#((((((((((((((((((((.(#.).))))).)))))))))..)))))).	2892	2920	1	-29.4	1	0.004138022	0.338	0	0	-3.937574446	21	27	9	3UTR		0	0
bta-miR-328	CD4	XM_024991416	CTGGCCCTCTCTGCCCTTCCGT#GGATCAGGCAGGAGGGCCT#..(((((((.(((((..(((..#)))...)))))))))))).	2709	2728	1	-29.7	1	1.09E-05	0.412	0	0	-6.432556268	15	19	12	3UTR		0	0
bta-miR-328	CD8A	NM_174015	CTGGCCCTCTCTGCCCTTCCGT#GAGGGCGGGCGGGCCAGA#(((((((..(((((((((....#))))))))).))))))).	979	997	0.980769231	-30.6	1	9.59E-06	0.397	0	0	-7.307599034	16	18	9	3UTR		0	0
bta-miR-329b	CD8A	NM_174015	AGAGGTTTTCTGGGTTTCTGTTT#GACTGCACCCAGAGCCTCG#.(((((..(((((((....(((.#)))...)))))))))))).	1255	1274	1	-19.5	0	7.07E-05	0.544	0	0	-7.883695382	15	19	12	3UTR		0	0
bta-miR-330	TRAF3	XM_024981640	GCAAAGCACACGGCCTGCAGAGA#CAGGCCGTTCCAGTGCTTTA#..(((((((((((((((......#))))))))....))))))).	4521	4541	1	-22.9	1	0.00053539	0.397	0	0	-4.957000719	15	20	8	3UTR		0	0
bta-miR-330	IFNG	NM_174086	GCAAAGCACACGGCCTGCAGAGA#TCTGTGGGTTGTGCACTTA#...(((..(((((((((((((..#)))))))))))))..))).	878	897	1	-21.6	0	0.000178422	0.603	0	0	-10.37186166	16	19	13	3UTR		0	0
bta-miR-331-3p	IFNGR1	XM_024996482	GCCCCTGGGCCTATCCTAGAA#TCTGGAGAATCCCAGGGACGGGGGAGCCTGGTGGGCTGCCATCTGGGGTC#((((((((((...((((....#.))))..)))))).)))).	2201	2251	1	-22.2	1	5.10E-06	0.368	0	0	-11.39828284	14	19	6	3UTR		0	0
bta-miR-331-3p	IRF1	NM_001191261	GCCCCTGGGCCTATCCTAGAA#CTGCCTAGGCTGAGGGGCT#((((((.((((((........#.)))))).)))))).	1778	1797	1	-25.7	0	1.14E-05	0.441	0	0	-7.306599539	12	15	6	3UTR		0	0
bta-miR-331-3p	IFNG	NM_174086	GCCCCTGGGCCTATCCTAGAA#TGGGATTTCAAGGTTTTATCTCAGGGGCC#((((((((((((((((((...#))))))....)))......))))))))).	823	852	1	-24.4	1	0.000290058	0.544	0	0	-3.937574446	18	29	9	3UTR		0	0
bta-miR-331-3p	IFNGR2	XM_005201116	GCCCCTGGGCCTATCCTAGAA#GGGGTCCTTTCCTTGGTTCTGGCAAGGCCTAGGGC#..((((((((((...((((((#.))))))..)))))))))).	1705	1740	1	-25.4	1	4.43E-06	0.382	0	0	-7.83842081	16	20	10	3UTR		0	0
bta-miR-331-5p	IRF1	NM_001191261	TCTAGGTATGGTCCCAGG#CTTGGGACTATTCACCTGA#..((((((((((((((((#)))))))))))..))))).	2947	2966	0.980769231	-21.4	1	0.004574308	0.544	0	0	-4.957000719	16	19	11	3UTR		0	0
bta-miR-331-5p	CD8A	NM_174015	TCTAGGTATGGTCCCAGG#TCTGGGAAATCCCAGCCTGGAG#(((((((.((((((((((#)))))))....)))))))))).	1453	1475	1	-21.9	1	1.07E-06	0.5	0	0	-6.251209375	17	22	10	3UTR		0	0
bta-miR-338	DDX58	XM_002689480	TCCAGCATCAGTGATTTTGTTGA#TCAGCAGTTTGTACTGATGCTA#...((((((((((...(((((((#)))))))....)))))))))).	3096	3118	1	-21.8	0	0.000670476	0.603	0	0	-8.339878752	17	22	10	3UTR		0	0
bta-miR-339a	TLR7	XM_005228486	TCCCTGTCCTCCAGGAGCTCAC#CTCCTGGGCCTGTTATTGGGCTCTTTGGGGAA#(((((((((((((((((.....#)))))))).........)))).....))))).	4691	4723	1	-22	1	0.001018858	0.559	0	0	-3.937574446	17	32	8	3UTR		0	0
bta-miR-339a	TLR7	XM_010822250	TCCCTGTCCTCCAGGAGCTCAC#CTCCTGGGCCTGTTATTGGGCTCTTTGGGGAA#(((((((((((((((((.....#)))))))).........)))).....))))).	4587	4619	1	-22	1	0.001018858	0.559	0	0	-3.937574446	17	32	8	3UTR		0	0
bta-miR-339a	TLR7	XM_015461802	TCCCTGTCCTCCAGGAGCTCAC#CTCCTGGGCCTGTTATTGGGCTCTTTGGGGAA#(((((((((((((((((.....#)))))))).........)))).....))))).	4598	4630	1	-22	1	0.001018858	0.559	0	0	-3.937574446	17	32	8	3UTR		0	0
bta-miR-339a	CD4	NM_001103225	TCCCTGTCCTCCAGGAGCTCAC#AGCTCAAGACTGTCATTGTACGGGGAGAGGACCCTGGGACCAGAGAGGGCAGGGAC#(((((((((((((((..(((..#.)))...)))))........)))))))))).	1590	1646	1	-28.2	1	0.000793128	0.382	0	0	-4.170623527	18	31	10	3UTR		0	0
bta-miR-339a	CD4	XM_024991416	TCCCTGTCCTCCAGGAGCTCAC#AGCTCAAGACTGTCATTGTACGGGGAGAGGACCCTGGGACCAGAGAGGGCAGGGAC#(((((((((((((((..(((..#.)))...)))))........)))))))))).	1925	1981	1	-28.2	1	0.000793128	0.382	0	0	-4.170623527	18	31	10	3UTR		0	0
bta-miR-339a	CD8A	NM_174015	TCCCTGTCCTCCAGGAGCTCAC#TGAGATCTTTCTTCTGGAGGCCTCTGTCTCAGCGTGGGGAG#((((((.((((((((((((((.#))))......)))))))))))..............))))).	1158	1199	1	-23.5	0	0.0003417	0.485	0	0	-5.481260981	20	41	11	3UTR		0	0
bta-miR-339a	DDX58	XM_002689480	TCCCTGTCCTCCAGGAGCTCAC#TGAGTTTGAGTAAACTCTGGGAATTGGTGATGGACAGGGAG#(((((((((((((((.(((((.#.)))))...).)))))..........))))))))).	3478	3519	1	-26.7	1	0.002131002	0.471	0	0	-4.170623527	20	36	9	3UTR		0	0
bta-miR-339a	IFNGR2	XM_005201116	TCCCTGTCCTCCAGGAGCTCAC#GAGTCCTGGAGTGGGTAGCCTTTCCCTTCTCCAGGGGA#((((((((((((((((.(((..#))))))))))).)).................)))))).	1439	1477	1	-25.8	1	1.44E-06	0.441	0	0	-3.937574446	19	38	11	3UTR		0	0
bta-miR-339b	TLR7	XM_005228486	TCCCTGTCCTCCAGGAGCTC#CTCCTGGGCCTGTTATTGGGCTCTTTGGGGAA#(((((((((((((((((...#)))))))).........)))).....))))).	4691	4723	1	-22	1	0.001018858	0.559	0	0	-3.937574446	17	32	8	3UTR		0	0
bta-miR-339b	TLR7	XM_010822250	TCCCTGTCCTCCAGGAGCTC#CTCCTGGGCCTGTTATTGGGCTCTTTGGGGAA#(((((((((((((((((...#)))))))).........)))).....))))).	4587	4619	1	-22	1	0.001018858	0.559	0	0	-3.937574446	17	32	8	3UTR		0	0
bta-miR-339b	TLR7	XM_015461802	TCCCTGTCCTCCAGGAGCTC#CTCCTGGGCCTGTTATTGGGCTCTTTGGGGAA#(((((((((((((((((...#)))))))).........)))).....))))).	4598	4630	1	-22	1	0.001018858	0.559	0	0	-3.937574446	17	32	8	3UTR		0	0
bta-miR-339b	CD4	NM_001103225	TCCCTGTCCTCCAGGAGCTC#GGGACCAGAGAGGGCAGGGAC#((((((((((((.((..((.#))..)).).))))))))))).	1625	1646	1	-24.7	1	0.000793128	0.382	0	0	-5.459754139	16	21	11	3UTR		0	0
bta-miR-339b	CD4	XM_024991416	TCCCTGTCCTCCAGGAGCTC#GGGACCAGAGAGGGCAGGGAC#((((((((((((.((..((.#))..)).).))))))))))).	1960	1981	1	-24.7	1	0.000793128	0.382	0	0	-5.459754139	16	21	11	3UTR		0	0
bta-miR-339b	IFNAR2	NM_174553	TCCCTGTCCTCCAGGAGCTC#TCTGGGGGGAGGGGAG#(((((.(((((((((.....#))))))))).))))).	1988	2004	1	-23.1	0	0.002216495	0.529	0	0	-6.071582288	14	16	9	3UTR		0	0
bta-miR-339b	IFNGR2	XM_005201116	TCCCTGTCCTCCAGGAGCTC#GAGTCCTGGAGTGGGTAGCCTTTCCCTTCTCCAGGGGA#((((((((((((((((.(((#))))))))))).)).................)))))).	1439	1477	1	-24.1	1	1.44E-06	0.441	0	0	-3.937574446	19	38	11	3UTR		0	0
bta-miR-33a	IFNGR1	NM_001035063	GTGCATTGTAGTTGCATTGCA#GCAATGCTGCAAGCAATGTATA#(((((((((.((.(((((((.#))))))).))..))))))))).	2105	2127	1	-22.8	1	0.000671436	0.691	0	0	-6.469211527	18	22	9	3UTR		0	0
bta-miR-33b	IFNGR1	NM_001035063	GTGCATTGCTGTTGCATTGC#GCAATGCTGCAAGCAATGTATA#((((((((((((.(((((((#))))))).))).))))))))).	2105	2127	1	-25.4	1	0.000671436	0.691	0	0	-5.226705059	19	22	9	3UTR		0	0
bta-miR-33b	IFNGR1	XM_024996482	GTGCATTGCTGTTGCATTGC#GCAATGCTGCAAGCAATGTATA#((((((((((((.(((((((#))))))).))).))))))))).	2282	2304	1	-25.4	1	0.000783412	0.706	0	0	-5.226705059	19	22	9	3UTR		0	0
bta-miR-33b	IFNAR2	NM_174553	GTGCATTGCTGTTGCATTGC#GCAGGAGCAGTCAGCAGTGG#...((((((((((((.((((#))))..)))).)))))))).	2266	2286	1	-20.1	0	0.000520234	0.529	0	0	-6.747589274	16	20	8	3UTR		0	0
bta-miR-340	IRF1	NM_001191261	TCCGTCTCAGTTACTTTATAGCC#GGCTGGGGTGGCTGGAGGAC#(((.((.(((((((((..(((((#))))))))))))))))))).	2913	2933	1	-20.8	0	0.001095153	0.368	0	0	-8.513283256	19	20	19	3UTR		0	0
bta-miR-3431	CD4	NM_001103225	CCTCAGTCAGCCTTGTGGATGT#ATCCTGCAAGGCTGGGTAGT#.((.(.((((((((((((((..#)))).)))))))))).))).	2103	2123	1	-21.8	0	1.49E-06	0.515	0	0	-8.726305874	17	20	10	3UTR		0	0
bta-miR-3431	CD4	XM_024991416	CCTCAGTCAGCCTTGTGGATGT#ATCCTGCAAGGCTGGGTAGT#.((.(.((((((((((((((..#)))).)))))))))).))).	2438	2458	1	-21.8	0	1.49E-06	0.515	0	0	-8.726305874	17	20	10	3UTR		0	0
bta-miR-3431	IRF1	NM_001191261	CCTCAGTCAGCCTTGTGGATGT#GCACCACCTCCAGGGCTGGCTCTGCACTAAGAGA#.(((((((((((((((((.(((#)))))))....)))))))))).........))).	1592	1626	1	-22.3	1	0.000344274	0.485	0	0	-3.793324837	20	34	10	3UTR		0	0
bta-miR-3432a	STAT1	XM_025000697	TGCGGGATCTTTAGTTGTGGTG#GCCATTGAAAACTAAAGATTCTC#...((((((((((((((((((.#)))))....))))))))))))).	3072	3095	1	-19.7	0	0.04090801	0.647	0	0	-6.514540194	18	23	13	3UTR		0	0
bta-miR-3432a	CD4	NM_001103225	TGCGGGATCTTTAGTTGTGGTG#CACCCAGCTGTCGCCAGGGGTCCCCAT#((.((((((((((((((.((((#))))))))))......)))))))))).	2853	2880	1	-22.1	0	1.58E-06	0.441	0	0	-5.495113921	20	27	10	3UTR		0	0
bta-miR-3432a	CD4	XM_024991416	TGCGGGATCTTTAGTTGTGGTG#CACCCAGCTGTCGCCAGGGGTCCCCAT#((.((((((((((((((.((((#))))))))))......)))))))))).	3188	3215	1	-22.1	0	1.58E-06	0.441	0	0	-5.495113921	20	27	10	3UTR		0	0
bta-miR-3432a	TRAF3	XM_024981639	TGCGGGATCTTTAGTTGTGGTG#GCCACCTGCGGTCCCGCGT#(((((((((..(((..(((((.#)))))))).))))))))).	4945	4964	1	-22.7	1	0.000124088	0.25	0	0	-8.97335403	17	19	9	3UTR		0	0
bta-miR-3432a	IFNGR2	XM_005201116	TGCGGGATCTTTAGTTGTGGTG#GCCACAAGACCTAAATCCTGCAA#((((((((..(((((((((((.#)))))))...)))))))))))).	1540	1563	1	-22.1	1	0.02338503	0.603	0	0	-6.236470573	19	23	12	3UTR		0	0
bta-miR-3432b	IRF1	NM_001191261	TTCGGGATCTTTAGTTGTGGT#ACCATCAGAACAGACCCCAGCCCCATAAAGATCCCTGAGG#(((((((((((((((((.(((#.))).))))....)))))))))).))).	2485	2525	1	-21.4	1	0.02353915	0.456	0	0	-3.937574446	20	28	10	3UTR		0	0
bta-miR-345-3p	IFNAR1	NM_174552	CCTGAACTAGGGGTCTGGAG#TTCAGTCCTTGGGTCGGGA#(((((.(((((((.(((((.#)))))))))))).))))).	2465	2484	1	-21.6	0	0.00050504	0.456	0	0	-6.695373125	17	19	12	3UTR		0	0
bta-miR-345-3p	IFNGR2	XM_005201116	CCTGAACTAGGGGTCTGGAG#CTTCATGCTTCCGGTGCTGGAGATGGCGGGTTTGACCCCTGGTCAGGG#((((.((((((((((.....#.)))))))))))))).	1959	2007	1	-26.4	0	4.67E-06	0.412	0	0	-8.289660701	14	16	14	3UTR		0	0
bta-miR-345-5p	TLR7	XM_005228486	GCTGACTCCTAGTCCAGTGCT#TATTGGAGAGGAGTCACCA#(.((((((((..(((((((..#))))))).)))))))).).	4244	4263	1	-21.2	1	0.000182134	0.529	0	0	-11.27282811	16	19	8	3UTR		0	0
bta-miR-345-5p	TLR7	XM_010822250	GCTGACTCCTAGTCCAGTGCT#TATTGGAGAGGAGTCACCA#(.((((((((..(((((((..#))))))).)))))))).).	4140	4159	1	-21.2	1	0.000182134	0.529	0	0	-11.27282811	16	19	8	3UTR		0	0
bta-miR-345-5p	TLR7	XM_015461802	GCTGACTCCTAGTCCAGTGCT#TATTGGAGAGGAGTCACCA#(.((((((((..(((((((..#))))))).)))))))).).	4151	4170	1	-21.2	1	0.000182134	0.529	0	0	-11.27282811	16	19	8	3UTR		0	0
bta-miR-345-5p	MAVS	NM_001046620	GCTGACTCCTAGTCCAGTGCT#GCTCTTGGGCAAGGAGTTAA#..((((((((.((((((.((.#)).)).)))).)))))))).	2666	2686	0.974358974	-22	1	1.18E-08	0.544	0	0	-7.781775195	16	20	8	3UTR		0	0
bta-miR-345-5p	IRF1	NM_001191261	GCTGACTCCTAGTCCAGTGCT#GGCTACCATATTGAATAGTACAGGTAGATACTGGATTGGGAGCAGA#.(((.((((((((((((((((#.)).))))))))))))))))).	2854	2900	1	-27.5	0	0.002832487	0.485	0	0	-7.912362012	19	22	17	3UTR		0	0
bta-miR-346	IRF1	NM_001191261	TGTCTGCCCGCATGCCTGCCTCT#GGAGGCAGGCGTGAGCGCCTTGGTGTGATT#.((((((((((((((((((((((#))))))))))))..)))....)))).))).	1963	1993	1	-28.9	1	0.000510281	0.485	0	0	-3.793324837	22	30	12	3UTR		0	0
bta-miR-346	TRAF3	XM_024981639	TGTCTGCCCGCATGCCTGCCTCT#GGGGCAGGGGGCGGCGGGGGGTCC#.(.((.(((((.(.((((((((.#)))))))).)...))))).)).).	5426	5450	1	-30.6	0	4.78E-07	0.265	0	0	-11.4554663	17	24	8	3UTR		0	0
bta-miR-346	TRAF3	XM_024981640	TGTCTGCCCGCATGCCTGCCTCT#GGGGCAGGGGGCGGCGGGGGGTCC#.(.((.(((((.(.((((((((.#)))))))).)...))))).)).).	5495	5519	1	-30.6	0	4.78E-07	0.265	0	0	-11.4554663	17	24	8	3UTR		0	0
bta-miR-346	JAK1	NM_001206534	TGTCTGCCCGCATGCCTGCCTCT#AGGGGCAGCTGTGGAATAGACAC#((((((.(((((.(.((((((((#))))))))))))))..)))))).	4401	4424	1	-26	0	0.000707267	0.544	0	0	-7.505841154	20	23	14	3UTR		0	0
bta-miR-346	IFNG	NM_174086	TGTCTGCCCGCATGCCTGCCTCT#GGCATGTCAGACAG#((((((...(((((((.......#))))))))))))).	995	1009	1	-19.1	0	0.001177334	0.544	0	0	-8.851285568	13	14	13	3UTR		0	0
bta-miR-34a	CD4	NM_001103225	TGGCAGTGTCTTAGCTGGTTGT#ACAGCTAGTCAAGGACAGATTCAGATCCAAAGTTCCTCCTGACTGCCAG#((((((((((((.(((((((((#)))))))))..))))).........................))))))).	1660	1709	1	-23.2	1	0.003239609	0.5	0	0	-5.226705059	21	49	9	3UTR		0	0
bta-miR-34a	CD4	XM_024991416	TGGCAGTGTCTTAGCTGGTTGT#ACAGCTAGTCAAGGACAGATTCAGATCCAAAGTTCCTCCTGACTGCCAG#((((((((((((.(((((((((#)))))))))..))))).........................))))))).	1995	2044	1	-23.2	1	0.003239609	0.5	0	0	-5.226705059	21	49	9	3UTR		0	0
bta-miR-34b	MAVS	NM_001046620	AGGCAGTGTAATTAGCTGATTG#CAGTGGGTTTAAGTATGCACTGCTG#.((((((((((((((((.((((#)))).))))..))).))))))))).	2595	2620	1	-18.7	1	0.00024104	0.471	0	0	-3.793324837	20	25	9	3UTR		0	0
bta-miR-34c	IFNAR1	NM_174552	AGGCAGTGTAGTTAGCTGATTG#GTCGCTGTGTAACGCTGCGCTGCTC#.(((((((((((((((.(((..#)))))))......))))))))))).	2217	2242	1	-20.9	1	0.0245618	0.426	0	0	-3.793324837	18	25	11	3UTR		0	0
bta-miR-3533	CD8B	NM_001105344	ATGAAGTGTGACGTGGACAT#CCACGGCACTTCC#..(((((((..(((((....#)))))))))))).	902	915	1	-16.7	1	0.02513837	0.456	0	0	-9.024281663	12	13	12	3UTR		0	0
bta-miR-3596	IFNAR2	NM_174553	AACCACACAACCTACTACCTCA#GAGGAGTAGGACACTGGTG#.((((.....((((((.((((.#))))))))))....)))).	1946	1965	1	-19.5	0	0.001517729	0.471	0	0	-11.85050119	14	19	10	3UTR		0	0
bta-miR-3600	JAK1	NM_001206534	ACAGTTCTTCAACTGGCAGCTT#AGCTGCCAGTTGATATGAAA#....(((.(((((((((((((.#)))))))))))))...))).	4112	4132	1	-24.3	0	0.01182827	0.706	0	0	-11.8601974	16	20	13	3UTR		0	0
bta-miR-3602	IRF1	NM_001191261	GTGTTGGGATCACCGCGGTAA#ACCGCCTCCCTTCCTAGATGAGCCCTGGGGACTGTTCCAACGCC#((((((((((..((.(((...#.))).))...)))))))))).	1659	1703	1	-20	1	5.90E-05	0.441	0	0	-10.84460179	15	21	10	3UTR		0	0
bta-miR-3602	TRAF3	XM_024981639	GTGTTGGGATCACCGCGGTAA#TTAGAGGAACCGCGGTGAGTCCCACGCG#(((.(((((((((((((((..#.)))))))))).)))))))).	4469	4497	1	-32.5	0	7.44E-07	0.324	0	0	-6.969596721	18	21	10	3UTR		0	0
bta-miR-3602	TRAF3	XM_024981640	GTGTTGGGATCACCGCGGTAA#TTAGAGGAACCGCGGTGAGTCCCACGCG#(((.(((((((((((((((..#.)))))))))).)))))))).	4538	4566	1	-32.5	0	7.44E-07	0.324	0	0	-6.969596721	18	21	10	3UTR		0	0
bta-miR-361	MAVS	NM_001046620	TTATCAGAATCTCCAGGGGTAC#ATCCCTGGAGAA#.........(((((((((((..#))))))))))).	1926	1938	1	-20.3	0	0.00271607	0.456	0	0	-20.48026953	11	12	11	3UTR		0	0
bta-miR-361	CD4	XM_024991416	TTATCAGAATCTCCAGGGGTAC#ACCCCTGCCTCCCTGAGCTGATAGA#(((((((...((((((((((..#))))))).......)))))))))).	3243	3268	1	-19	1	0.008155512	0.54	0	0	-8.550105502	17	25	10	3UTR		0	0
bta-miR-361	IRF1	NM_001191261	TTATCAGAATCTCCAGGGGTAC#TGCCTCTGGGGAAGATGGAGTTCTGAG#...((((((((((((((((((.#))))))))))))........)))))).	1435	1462	1	-24.3	0	0.000194625	0.426	0	0	-6.514540194	18	27	12	3UTR		0	0
bta-miR-362-5p	TRAF3	NM_001205586	AATCCTTGGAACCTAGGTGTGAGT#ACACACACCTGGGGATAGCTGGAC#..(((......((((((((((.((#)).)))))))))).......))).	2094	2118	1	-21.1	0	0.001120306	0.559	0	0	-15.83895155	15	24	10	3UTR		0	0
bta-miR-362-5p	TRAF3	XM_024981639	AATCCTTGGAACCTAGGTGTGAGT#ACACACACCTGGGGATAGCTGGAC#..(((......((((((((((.((#)).)))))))))).......))).	2235	2259	1	-21.1	0	0.001120306	0.559	0	0	-15.83895155	15	24	10	3UTR		0	0
bta-miR-362-5p	TRAF3	XM_024981640	AATCCTTGGAACCTAGGTGTGAGT#ACACACACCTGGGGATAGCTGGAC#..(((......((((((((((.((#)).)))))))))).......))).	2304	2328	1	-21.1	0	0.001120306	0.559	0	0	-15.83895155	15	24	10	3UTR		0	0
bta-miR-362-5p	IFNAR2	NM_174553	AATCCTTGGAACCTAGGTGTGAGT#GCTCACTCTGGGGGGAGGGGAG#..(((((....((((((.((((((#))))))))))))....))))).	1982	2004	1	-22.6	0	0.002216495	0.529	0	0	-12.39430625	17	22	12	3UTR		0	0
bta-miR-363	MAVS	NM_001046620	ATTGCACGGTATCCATCTGCG#TGGAGAGGGAGAACGTGCAGG#.(((((((...(((.(((.((#)).))).)))...))))))).	2316	2337	0.961538462	-19.4	1	0.01917508	0.441	0	0	-9.652445	15	21	7	3UTR		0	0
bta-miR-365-5p	CD4	NM_001103225	AGGGACTTTTGGGGGCAGATGTG#ATTTGCCTCTTTCAGGAAGAACACCCAGCTGTCGCCAGGGGTCCCC#.(((((((((((.(((((..(((#.)))....))))).))))))))))).	2832	2878	1	-30	1	2.43E-06	0.441	0	0	-5.08245545	19	26	11	3UTR		0	0
bta-miR-365-5p	CD4	XM_024991416	AGGGACTTTTGGGGGCAGATGTG#ATTTGCCTCTTTCAGGAAGAACACCCAGCTGTCGCCAGGGGTCCCC#.(((((((((((.(((((..(((#.)))....))))).))))))))))).	3167	3213	1	-30	1	2.43E-06	0.441	0	0	-5.08245545	19	26	11	3UTR		0	0
bta-miR-365-5p	CD8B	NM_001105344	AGGGACTTTTGGGGGCAGATGTG#GCCCCTGAGAGCAGACCCA#.(((.(((((((((((.......#)))))))))))....))).	1142	1161	0.961538462	-22.3	0	0.000861331	0.426	0	0	-7.912362012	14	19	11	3UTR		0	0
bta-miR-365-5p	CD8B	NM_001105344	AGGGACTTTTGGGGGCAGATGTG#CACTTCTGCCTTCCCATGGTTTA#..(((((..((((((((((.(((#))).))))))..)))).))))).	1300	1323	1	-22.3	0	0.03321186	0.603	0	0	-8.327025307	18	23	6	3UTR		0	0
bta-miR-365-5p	TRAF3	XM_024981639	AGGGACTTTTGGGGGCAGATGTG#CACTCCTGCAGTCAGTGGCGATCTGTTCCCAACTAGTCCCTT#(((((((.((((((((((((((.#.)).))))))))))))..))))))).	5817	5859	1	-30.8	1	0.002177391	0.529	0	0	-6.251209375	21	26	12	3UTR		0	0
bta-miR-365-5p	TRAF3	XM_024981639	AGGGACTTTTGGGGGCAGATGTG#TAGATCATGTCCCCGAGGGTCCA#..((((((((((((((((((.((#)).))).))))))))))))))).	5530	5553	1	-30.1	1	0.000240838	0.397	0	0	-4.957000719	20	23	15	3UTR		0	0
bta-miR-365-5p	TRAF3	XM_024981640	AGGGACTTTTGGGGGCAGATGTG#CACTCCTGCAGTCAGTGGCGATCTGTTCCCAACTAGTCCCTT#(((((((.((((((((((((((.#.)).))))))))))))..))))))).	5886	5928	1	-30.8	1	0.002177391	0.529	0	0	-6.251209375	21	26	12	3UTR		0	0
bta-miR-365-5p	TRAF3	XM_024981640	AGGGACTTTTGGGGGCAGATGTG#TAGATCATGTCCCCGAGGGTCCA#..((((((((((((((((((.((#)).))).))))))))))))))).	5599	5622	1	-30.1	1	0.000240838	0.397	0	0	-4.957000719	20	23	15	3UTR		0	0
bta-miR-365-5p	IFNAR1	NM_174552	AGGGACTTTTGGGGGCAGATGTG#GCATGGCAACTCACTCCAGTATTCATGCCTGGAGGGTCCCA#.(((((((((..(((((((....#.)).))))).))))))))).	2501	2542	1	-22.4	1	3.07E-06	0.397	0	0	-9.964902622	16	20	9	3UTR		0	0
bta-miR-365-5p	DDX58	XM_002689480	AGGGACTTTTGGGGGCAGATGTG#ACATTTGGACTGTGTTCTCAAGTAGGTCCCTT#(((((((((((((((((.(.((.#.))).))))))))))..))))))).	4334	4366	1	-22.8	1	0.001655154	0.574	0	0	-3.937574446	20	25	10	3UTR		0	0
bta-miR-3660	IFNAR2	NM_174553	ACTGACAGGAGAGCATTTTAA#TGTTCCCTTTCCTGTCAT#..(((((((((((........#.))))))))))).	2088	2106	1	-17.5	1	0.01105697	0.544	0	0	-6.782339277	11	13	11	3UTR		0	0
bta-miR-3660	IFNGR2	XM_005201116	ACTGACAGGAGAGCATTTTAA#TGTCCCAGCCTCTCCTGTCAA#..(((((((((((........#.))))))))))).	1762	1783	1	-20.3	1	0.003491811	0.397	0	0	-6.782339277	11	13	11	3UTR		0	0
bta-miR-370	IFNG	NM_174086	GCCTGCTGGGGTGGAACCTGGT#ACTAGGCAAGTCTATGGGATTTCAAGGTTTTATCTCAGGGGCC#((((.((((((((((((((...#.)))))))))))))))))).	809	852	1	-25.8	0	0.000290058	0.544	0	0	-8.056611621	18	20	18	3UTR		0	0
bta-miR-376a	STAT1	XM_005202570	ATCATAGAGGAAAATCCACGT#GTGGATTTTTCCCTAA#....(((.(((((((((((..#))))))))))).))).	2564	2580	1	-17.6	0	0.001574393	0.588	0	0	-11.8601974	14	16	11	3UTR		0	0
bta-miR-376a	STAT1	XM_025000697	ATCATAGAGGAAAATCCACGT#GTGGATTTTTCCCTAA#....(((.(((((((((((..#))))))))))).))).	2698	2714	1	-17.6	0	0.001574393	0.588	0	0	-11.8601974	14	16	11	3UTR		0	0
bta-miR-376c	CD4	NM_001103225	GTGGATATTCCTTCTATGTTTA#GGGCACAGGCCCTGTGGGAGAGAGTGTCCAG#.((((((((((((((((.....#.))))))).))))))))).	2475	2506	1	-20	1	0.000709214	0.397	0	0	-3.793324837	16	19	9	3UTR		0	0
bta-miR-376c	CD4	XM_024991416	GTGGATATTCCTTCTATGTTTA#GGGCACAGGCCCTGTGGGAGAGAGTGTCCAG#.((((((((((((((((.....#.))))))).))))))))).	2810	2841	1	-20	1	0.000709214	0.397	0	0	-3.793324837	16	19	9	3UTR		0	0
bta-miR-376d	STAT1	XM_005202570	ATCATAGAGGAAAATCCACAT#GTGGATTTTTCCCTAA#....(((.(((((((((((..#))))))))))).))).	2564	2580	1	-17.6	0	0.001574393	0.588	0	0	-11.8601974	14	16	11	3UTR		0	0
bta-miR-376d	STAT1	XM_025000697	ATCATAGAGGAAAATCCACAT#GTGGATTTTTCCCTAA#....(((.(((((((((((..#))))))))))).))).	2698	2714	1	-17.6	0	0.001574393	0.588	0	0	-11.8601974	14	16	11	3UTR		0	0
bta-miR-378	CD8B	NM_001105344	ACTGGACTTGGAGTCAGAAGGC#GCCCAGTGCACCACTTCTGGCTCCTGTAACTCAGCCTGGGTTGGTCCGGG#.(((((((.(((((((((((..#.)))))))))))..................))))))).	957	1007	1	-27.1	1	3.72E-07	0.426	0	0	-4.849714496	18	38	11	3UTR		0	0
bta-miR-378	TRAF3	XM_024981639	ACTGGACTTGGAGTCAGAAGGC#GCTTTGTAACTTCTAGTCCAGA#.(((((((.(((((.(.(((((#))))).).))))).))))))).	5333	5355	1	-22.9	1	0.003466733	0.426	0	0	-5.585164056	18	22	7	3UTR		0	0
bta-miR-378	TRAF3	XM_024981640	ACTGGACTTGGAGTCAGAAGGC#GCTTTGTAACTTCTAGTCCAGA#.(((((((.(((((.(.(((((#))))).).))))).))))))).	5402	5424	1	-22.9	1	0.003466733	0.426	0	0	-5.585164056	18	22	7	3UTR		0	0
bta-miR-378	IFNAR1	NM_174552	ACTGGACTTGGAGTCAGAAGGC#GTCTTCAGATCGCAGGTCCAA#..((((((((..(((.((((((#)))))).)))..)))))))).	1982	2003	1	-23	1	0.002483805	0.574	0	0	-11.36162758	17	21	8	3UTR		0	0
bta-miR-378c	CD8B	NM_001105344	ACTGGACTTGGAGTCAGAAGT#ACTTCTGGCTCCTGTAACTCAGCCTGGGTTGGTCCGGG#.(((((((.((((((((((((#))))))))))))..................))))))).	969	1007	1	-27.2	1	3.72E-07	0.426	0	0	-4.849714496	19	38	12	3UTR		0	0
bta-miR-378c	TRAF3	XM_024981639	ACTGGACTTGGAGTCAGAAGT#GCTTTGTAACTTCTAGTCCAGA#.(((((((.(((((..(((((#)))))...))))).))))))).	5333	5355	1	-20.5	1	0.003466733	0.426	0	0	-5.818213136	17	22	7	3UTR		0	0
bta-miR-378c	TRAF3	XM_024981640	ACTGGACTTGGAGTCAGAAGT#GCTTTGTAACTTCTAGTCCAGA#.(((((((.(((((..(((((#)))))...))))).))))))).	5402	5424	1	-20.5	1	0.003466733	0.426	0	0	-5.818213136	17	22	7	3UTR		0	0
bta-miR-378c	IFNAR1	NM_174552	ACTGGACTTGGAGTCAGAAGT#CTTCAGATCGCAGGTCCAA#..((((((((..(((.((((.#)))).)))..)))))))).	1984	2003	1	-19.6	1	0.002483805	0.574	0	0	-11.36162758	15	19	8	3UTR		0	0
bta-miR-378c	IFNAR1	NM_174552	ACTGGACTTGGAGTCAGAAGT#GGCGTTAAGTCCAGA#.((((((((((.(((......#))).)))))))))).	2114	2129	1	-19.5	1	0.000115845	0.471	0	0	-7.373177227	13	15	10	3UTR		0	0
bta-miR-378d	TLR7	XM_005228486	CTGGACTTGGAGTCAGAAGACC#GGCATTCTGATTTCCTCCAGA#(((((...((((((((((..((#))..)))))))))).))))).	5091	5112	1	-21.3	0	0.000451444	0.515	0	0	-9.695854671	17	21	10	3UTR		0	0
bta-miR-378d	TLR7	XM_010822250	CTGGACTTGGAGTCAGAAGACC#GGCATTCTGATTTCCTCCAGA#(((((...((((((((((..((#))..)))))))))).))))).	4987	5008	1	-21.3	0	0.000451444	0.515	0	0	-9.695854671	17	21	10	3UTR		0	0
bta-miR-378d	TLR7	XM_015461802	CTGGACTTGGAGTCAGAAGACC#GGCATTCTGATTTCCTCCAGA#(((((...((((((((((..((#))..)))))))))).))))).	4998	5019	1	-21.3	0	0.000451444	0.515	0	0	-9.695854671	17	21	10	3UTR		0	0
bta-miR-378d	IFNGR1	NM_001035063	CTGGACTTGGAGTCAGAAGACC#GGTGTTAACTCCAGGGTCCT#..(((((((((((...((.(((#))).)).)))))))).))).	1719	1739	1	-19.4	1	0.006559405	0.559	0	0	-6.782339277	16	20	8	3UTR		0	0
bta-miR-378d	IFNGR1	XM_024996482	CTGGACTTGGAGTCAGAAGACC#GGTGTTAACTCCAGGGTCCT#..(((((((((((...((.(((#))).)).)))))))).))).	1896	1916	1	-19.4	1	0.006559405	0.559	0	0	-6.782339277	16	20	8	3UTR		0	0
bta-miR-378d	MAVS	NM_001046620	CTGGACTTGGAGTCAGAAGACC#GGTACATCTGCCCGAGTCACAGA#((((((((((.(.((((.((((#))).).)))))))))))).))).	1689	1712	0.969230769	-22	1	0.000541302	0.456	0	0	-8.051479534	19	23	12	3UTR		0	0
bta-miR-378d	IFNAR1	NM_174552	CTGGACTTGGAGTCAGAAGACC#GGAAGAAAAAGCGTCTTCAGATCGCAGGTCCAA#.((((((((..(((.((((((.#.)))))).)))..)))))))).	1970	2003	1	-24.7	1	0.002483805	0.574	0	0	-8.596055341	17	22	8	3UTR		0	0
bta-miR-378d	IFNAR1	NM_174552	CTGGACTTGGAGTCAGAAGACC#GGCGTTAAGTCCAGA#((((((((((.(((........#))).)))))))))).	2114	2129	1	-19.5	1	0.000115845	0.471	0	0	-7.730847562	13	15	10	3UTR		0	0
bta-miR-379	JAK1	NM_001206534	TGGTAGACTATGGAACGTAGG#TGTTTGGTTAGTTTACCAT#(((((((((((.(((((....#))))).)).))))))))).	4013	4032	1	-16.6	1	9.29E-05	0.647	0	0	-7.284377756	16	19	9	3UTR		0	0
bta-miR-381	STAT1	XM_005202570	TATACAAGGGCAAGCTCTCTGT#CAGTGGCTTGCCTGTGA#....((.(((((((((..(((.#))).))))))))).)).	2851	2868	1	-19.2	0	3.76E-05	0.544	0	0	-11.090249	14	17	9	3UTR		0	0
bta-miR-381	STAT1	XM_025000697	TATACAAGGGCAAGCTCTCTGT#CAGTGGCTTGCCTGTGA#....((.(((((((((..(((.#))).))))))))).)).	2985	3002	1	-19.2	0	3.76E-05	0.544	0	0	-11.090249	14	17	9	3UTR		0	0
bta-miR-383	IFNGR1	XM_024996482	AGATCAGAAGGTGATTGTGGCT#GGCCATGTCACTTTTGGTCTG#(((((((((.((((.(((((((#)))))))))))))))))))).	1782	1803	1	-22.5	1	0.016119	0.632	0	0	-5.915530475	20	21	20	3UTR		0	0
bta-miR-383	IFNAR1	NM_174552	AGATCAGAAGGTGATTGTGGCT#AGCTTTAGTGAAAAATAAGAATAATGTGCATCGTCAGCTTCTGATTA#.(((((((((.((((.(((((.#.)).))).)))).))))))))).	2929	2976	1	-21.1	1	0.002483867	0.632	0	0	-6.851148393	18	23	9	3UTR		0	0
bta-miR-3956	IFNGR1	NM_001035063	ACGTGGATGCTGAAGGTCAGAGG#TCTCTTTTAAAAAAAAAAGCCATTGTCACATGTGAACCTTTGCATCTACGTG#((((((((((.((((((((.(..#.).))).))))))))))))))).	1637	1689	1	-24.1	1	0.000646054	0.588	0	0	-6.762348922	19	23	15	3UTR		0	0
bta-miR-3956	IFNGR1	XM_024996482	ACGTGGATGCTGAAGGTCAGAGG#TCTCTTTTAAAAAAAAAAAGCCATTGTCACATGTGAACCTTTGCATCTACGTG#((((((((((.((((((((.(..#.).))).))))))))))))))).	1813	1866	1	-24.1	1	0.000605439	0.588	0	0	-6.762348922	19	23	15	3UTR		0	0
bta-miR-3956	CD8B	NM_001105344	ACGTGGATGCTGAAGGTCAGAGG#TCTGGCTCTCAGCGTCACT#..((.((((((((.(((((((..#))))))).)))))))))).	1190	1209	1	-24.1	0	0.000547551	0.426	0	0	-9.932877812	17	19	10	3UTR		0	0
bta-miR-3956	TBK1	XM_005206636	ACGTGGATGCTGAAGGTCAGAGG#TTTGACCTCAGTTAGCACT#..(((...((((.((((((((..#))))))))))))...))).	2566	2585	1	-20.1	0	0.00100247	0.618	0	0	-12.00441156	15	19	12	3UTR		0	0
bta-miR-3956	DDX58	XM_002689480	ACGTGGATGCTGAAGGTCAGAGG#CTCTGGTTGTCACATCCATT#..(((((((.(((...((((((.#))))))...)))))))))).	3650	3670	1	-20.2	1	0.001858504	0.574	0	0	-8.024845746	16	20	10	3UTR		0	0
bta-miR-3957	TBK1	XM_005206636	CTCGGAGAGTGCAGCTGTGG#CCACTGTTGTACTAAGATCTCAGTTTTTTTGAGA#(((((((((((((((.((((#)))).)))))))).............))))))).	2796	2830	1	-19.3	1	0.000130754	0.603	0	0	-4.170623527	19	34	8	3UTR		0	0
bta-miR-3957	IFNAR2	NM_174553	CTCGGAGAGTGCAGCTGTGG#ACAGAAGCACATGCTCTGGGT#(((((((.((((..((((..#))))..))))...))))))).	2386	2407	1	-19.7	1	4.60E-06	0.485	0	0	-8.397179906	15	21	7	3UTR		0	0
bta-miR-3957	IFNAR2	NM_174553	CTCGGAGAGTGCAGCTGTGG#CACACGCTGCCTCTGGAC#.((..((((.(((((((((.#)))).))))))))).)).	1865	1883	1	-19.7	0	0.03994418	0.5	0	0	-12.18689076	15	18	9	3UTR		0	0
bta-miR-409b	CD8B	NM_001105344	GGGGTTCACCGAGCAACATTC#GCTTCAGAACCCCA#(((((((...((((.......#))))..))))))).	891	905	1	-18.2	1	0.01153976	0.471	0	0	-9.518604143	11	14	7	3UTR		0	0
bta-miR-410	MAVS	NM_001046620	AATATAACACAGATGGCCTGT#CAGTCCTCACCCAGCTGGCCATCTGGTTGTT#...(((((.(((((((((.((#.)).)))))))))))))).	1888	1919	0.969230769	-22.6	0	0.001198655	0.412	0	0	-7.570929852	16	19	14	3UTR		0	0
bta-miR-412	IRF1	NM_001191261	ACTTCACCTGGTCCACTAGCTGT#AGACTGGTGTGTCAGGTGGCAGTC#(((((((((((.(((((((((..#)).)))))).))))))))).))).	1460	1484	0.974358974	-21.7	1	9.94E-07	0.441	0	0	-7.284377756	20	24	9	3UTR		0	0
bta-miR-423-3p	CD8A	NM_174015	AAGCTCGGTCTGAGGCCCCTCAGT#GCTGTGAGAACTGGTGGGGGCCTCGGCACCCACTCAGCC#..(((.((((((((((((((((((#.))))..))))))))))).))).....))).	1026	1065	1	-31	0	0.000665003	0.426	0	0	-6.857959481	21	31	11	3UTR		0	0
bta-miR-423-3p	ISG15	NM_174366	AAGCTCGGTCTGAGGCCCCTCAGT#GCCAGGAGGGCCTTAGGGAGGGCTC#.(((((..((((((((((((..((#))..)).))))))))))..))))).	530	555	1	-26.9	0	4.14E-08	0.397	0	0	-7.650646301	19	25	10	3UTR		0	0
bta-miR-423-5p	TLR7	XM_005228486	TGAGGGGCAGAGAGCGAGACTTT#AAGTCATCTTTCTCAGCTCTCTGTGTCTCC#.((((.(((((((((((((....#.)))).))))))))).)))).	4307	4337	1	-28.2	0	0.02695539	0.559	0	0	-5.694283599	17	21	9	3UTR		0	0
bta-miR-423-5p	TLR7	XM_010822250	TGAGGGGCAGAGAGCGAGACTTT#AAGTCATCTTTCTCAGCTCTCTGTGTCTCC#.((((.(((((((((((((....#.)))).))))))))).)))).	4203	4233	1	-28.2	0	0.02695539	0.559	0	0	-5.694283599	17	21	9	3UTR		0	0
bta-miR-423-5p	TLR7	XM_015461802	TGAGGGGCAGAGAGCGAGACTTT#AAGTCATCTTTCTCAGCTCTCTGTGTCTCC#.((((.(((((((((((((....#.)))).))))))))).)))).	4214	4244	1	-28.2	0	0.02695539	0.559	0	0	-5.694283599	17	21	9	3UTR		0	0
bta-miR-423-5p	STAT1	XM_005202570	TGAGGGGCAGAGAGCGAGACTTT#GAAGTGTTGTGTTTCTTACCTTGCCCCTTC#.((((((((((((((((.(((((#))))).))))...))))....)))))))).	3499	3529	1	-23.6	1	0.2234136	0.574	0	0	-3.793324837	21	30	8	3UTR		0	0
bta-miR-423-5p	STAT1	XM_005202570	TGAGGGGCAGAGAGCGAGACTTT#TCTGCTACTGTGTTCCCTCAC#(((((((((.(((((.(((....#)))))).)).))).)))))).	2480	2501	1	-21.1	1	0.001368095	0.544	0	0	-5.413129995	17	21	6	3UTR		0	0
bta-miR-423-5p	STAT1	XM_025000697	TGAGGGGCAGAGAGCGAGACTTT#TCTGCTACTGTGTTCCCTCAC#(((((((((.(((((.(((....#)))))).)).))).)))))).	2614	2635	1	-21.1	1	0.001368095	0.544	0	0	-5.413129995	17	21	6	3UTR		0	0
bta-miR-423-5p	CD4	NM_001103225	TGAGGGGCAGAGAGCGAGACTTT#TCTCGATTCTCTCCCTCAC#((((((..(((((((((((....#))))).)))))))))))).	1493	1512	1	-23.4	0	0.07919014	0.441	0	0	-7.79489591	17	19	12	3UTR		0	0
bta-miR-423-5p	CD4	XM_024991416	TGAGGGGCAGAGAGCGAGACTTT#TCTCGATTCTCTCCCTCAC#((((((..(((((((((((....#))))).)))))))))))).	1828	1847	1	-23.4	0	0.07919014	0.441	0	0	-7.79489591	17	19	12	3UTR		0	0
bta-miR-423-5p	TANK	NM_001192264	TGAGGGGCAGAGAGCGAGACTTT#AGTTAATGTGTTCTTTGTTCCTGAA#(.((((((((((((((.......#.)))))))))))))).).	1964	1989	1	-20.1	1	0.04359072	0.735	0	0	-5.101250328	15	18	14	3UTR		0	0
bta-miR-423-5p	TANK	XM_005202473	TGAGGGGCAGAGAGCGAGACTTT#AGTTAATGTGTTCTTTGTTCCTGAA#(.((((((((((((((.......#.)))))))))))))).).	2152	2177	1	-20.1	1	0.0410627	0.735	0	0	-5.101250328	15	18	14	3UTR		0	0
bta-miR-424-5p	TRAF3	XM_024981639	CAGCAGCAATTCATGTTTTGA#CACGTGCCTTAGATGTGACTTGCTGCTT#.((((((((.((((((((...#.)))))))).)))))))).	2970	2998	1	-19.1	1	0.008312536	0.456	0	0	-5.035831306	16	19	8	3UTR		0	0
bta-miR-424-5p	TRAF3	XM_024981640	CAGCAGCAATTCATGTTTTGA#CACGTGCCTTAGATGTGACTTGCTGCTT#.((((((((.((((((((...#.)))))))).)))))))).	3039	3067	1	-19.1	1	0.008312536	0.456	0	0	-5.035831306	16	19	8	3UTR		0	0
bta-miR-425-3p	CD8A	NM_174015	ATCGGGAATGTCGTGTCCGCCC#GGGCGGGCGGGCCAGAGCTACCGC#..(((...((.(.(((((((((#))))))))).).))......))).	981	1005	1	-23.3	0	5.72E-06	0.382	0	0	-14.82918603	15	24	9	3UTR		0	0
bta-miR-425-5p	IFNAR1	NM_174552	ATGACACGATCACTCCCGTTGA#CAGCCCTGTGCTGGCGTGGGGTTTGGGGGTGCTTGTGTTC#..(((((((.((((((((....#.)))))))).))))))).	2162	2202	1	-21.2	1	0.00443018	0.382	0	0	-6.199507188	15	18	8	3UTR		0	0
bta-miR-4286	TLR7	XM_005228486	ACCCCACTCCTGGTACC#GGTGTTGGGAGGTGGGGTT#(((((((((((((((((#))))))))))).)))))).	4906	4925	0.961538462	-23.4	1	0.02567193	0.529	0	0	-3.937574446	17	19	11	3UTR		0	0
bta-miR-4286	TLR7	XM_010822250	ACCCCACTCCTGGTACC#GGTGTTGGGAGGTGGGGTT#(((((((((((((((((#))))))))))).)))))).	4802	4821	0.961538462	-23.4	1	0.02567193	0.529	0	0	-3.937574446	17	19	11	3UTR		0	0
bta-miR-4286	TLR7	XM_015461802	ACCCCACTCCTGGTACC#GGTGTTGGGAGGTGGGGTT#(((((((((((((((((#))))))))))).)))))).	4813	4832	0.961538462	-23.4	1	0.02567193	0.529	0	0	-3.937574446	17	19	11	3UTR		0	0
bta-miR-4286	CD8A	NM_174015	ACCCCACTCCTGGTACC#TGCTTCCTTCCTTCTCGTTATTATTATTTTTCATGGGGGTGGGGTG#(((((((((((......#.))))))))))).	827	873	1	-21.8	1	0.000185928	0.662	0	0	-10.39884693	11	13	11	3UTR		0	0
bta-miR-429	IFNG	NM_174086	TAATACTGTCTGGTAATGCCGT#GCCACTACTTTGATGGCATGTCAGACAGC#.....((((((((..(((((((#.))))))).)))))))).	981	1010	1	-21.5	0	0.001382632	0.559	0	0	-15.25788912	15	18	8	3UTR		0	0
bta-miR-431	CD8A	NM_174015	TGTCTTGCAGGCCGTCATGCAGG#CCCGTGTGACAGCCACTACAAGACT#.((((((..(((.(((((((.((#)).))))))).)))....)))))).	757	782	1	-22.9	1	0.07069779	0.441	0	0	-8.452480037	18	25	7	3UTR		0	0
bta-miR-432	CD4	NM_001103225	TCTTGGAGTAGGTCATTGGGTGG#TCACCTGAGGCCCTGACCAGGAG#((((((....((((.((((((((#))))))))))))....)))))).	1241	1264	1	-21.7	0	0.000133778	0.441	0	0	-10.8292416	18	23	12	3UTR		0	0
bta-miR-433	TLR7	XM_005228486	ATCATGATGGGCTCCTCGGTGT#AGTGGTTAGGTCATGAGACTGGAGCCCTCGTGATG#(((((((.(((((((..(((.(#.).))))))))))))))))).	4932	4967	1	-24.6	1	7.89E-06	0.471	0	0	-6.484258456	18	21	17	3UTR		0	0
bta-miR-433	TLR7	XM_010822250	ATCATGATGGGCTCCTCGGTGT#AGTGGTTAGGTCATGAGACTGGAGCCCTCGTGATG#(((((((.(((((((..(((.(#.).))))))))))))))))).	4828	4863	1	-24.6	1	7.89E-06	0.471	0	0	-6.484258456	18	21	17	3UTR		0	0
bta-miR-433	TLR7	XM_015461802	ATCATGATGGGCTCCTCGGTGT#AGTGGTTAGGTCATGAGACTGGAGCCCTCGTGATG#(((((((.(((((((..(((.(#.).))))))))))))))))).	4839	4874	1	-24.6	1	7.89E-06	0.471	0	0	-6.484258456	18	21	17	3UTR		0	0
bta-miR-433	CD4	NM_001103225	ATCATGATGGGCTCCTCGGTGT#CGCCAGGGGTCCCCATGGC#.(((((..((((((((.((((.#)))))))))))).))))).	2864	2883	1	-22.9	0	1.33E-07	0.397	0	0	-7.650646301	17	19	12	3UTR		0	0
bta-miR-433	CD4	XM_024991416	ATCATGATGGGCTCCTCGGTGT#CGCCAGGGGTCCCCATGGC#.(((((..((((((((.((((.#)))))))))))).))))).	3199	3218	1	-22.9	0	1.33E-07	0.397	0	0	-7.650646301	17	19	12	3UTR		0	0
bta-miR-433	IRF1	NM_001191261	ATCATGATGGGCTCCTCGGTGT#AGGCTGAGGGGCTTGTGAA#....(.((((((((((((((.(#).)))))))))))))).).	1784	1803	1	-21.6	0	0.003641422	0.456	0	0	-11.44752123	16	19	14	3UTR		0	0
bta-miR-433	CD8A	NM_174015	ATCATGATGGGCTCCTCGGTGT#CACCCATTTTACAAAAGAGGACGCTGAGGCCCAGAGATGGG#.((((..(((((..((((((((#.)))))))))))))...)))).	1078	1119	1	-21.8	0	2.79E-06	0.426	0	0	-9.383940664	17	22	13	3UTR		0	0
bta-miR-433	DDX58	XM_002689480	ATCATGATGGGCTCCTCGGTGT#CATTGGGCACTTATGAGTCCATCTGATC#((((.(((((((((...(((((#.)))))...))))))))))))).	3666	3694	1	-22.9	0	0.0176838	0.603	0	0	-9.025110262	18	23	13	3UTR		0	0
bta-miR-4449	CD8B	NM_001105344	CGTCCCGGGGCCGCTCGAGGCA#GCCTGGGTTGGTCCGGGAA#..(((((((.(.((((.((((.#)))))))).).))))))).	990	1009	1	-27.5	1	5.77E-07	0.441	0	0	-9.546310497	16	19	8	3UTR		0	0
bta-miR-448	IFNGR2	XM_005201116	TTGCATATGTAGGATGTCCCAT#GGGATCTTCCAAACCCAGGGATGGAACCAGGATCTCCTGCATTGCATGCAGA#((((((((((((((.((((...#.)))).))))))))...)))))).	1473	1525	1	-22	1	5.83E-06	0.485	0	0	-4.673024006	18	24	8	3UTR		0	0
bta-miR-449b	IFNAR2	NM_174553	AGGCAGTGTATTGTTAGCTGGC#GCTATTATTCAGTGCACTGTTTA#(((((((((((((.....((((#)))).....))))))))))))).	2023	2046	1	-19.7	1	0.01713711	0.559	0	0	-5.762913004	17	23	13	3UTR		0	0
bta-miR-449c	TLR7	XM_005228486	AGGCAGTGCATCTCTAGCTGG#GGTATGGAGAGAGGCTGCCA#.((((((...(((((((((..#))).))))))...)))))).	5027	5047	0.991452991	-21	1	0.0002959	0.471	0	0	-8.405855893	15	20	6	3UTR		0	0
bta-miR-449c	TLR7	XM_010822250	AGGCAGTGCATCTCTAGCTGG#GGTATGGAGAGAGGCTGCCA#.((((((...(((((((((..#))).))))))...)))))).	4923	4943	0.991452991	-21	1	0.0002959	0.471	0	0	-8.405855893	15	20	6	3UTR		0	0
bta-miR-449c	TLR7	XM_015461802	AGGCAGTGCATCTCTAGCTGG#GGTATGGAGAGAGGCTGCCA#.((((((...(((((((((..#))).))))))...)))))).	4934	4954	0.991452991	-21	1	0.0002959	0.471	0	0	-8.405855893	15	20	6	3UTR		0	0
bta-miR-449c	MAVS	NM_001046620	AGGCAGTGCATCTCTAGCTGG#CCAGTGGGTTTAAGTATGCACTGCTG#.((((((((((((((.(((((#))))).))....)).)))))))))).	2594	2620	1	-23.3	1	0.00024104	0.471	0	0	-4.026373918	19	26	10	3UTR		0	0
bta-miR-449d	IFNAR1	NM_174552	GAAGGCTGTGTGCTGTGGAG#CCACAGCATTATAGTTC#...(((((((((((((((..#))))))))).)))))).	2250	2267	1	-20.6	0	0.04075728	0.529	0	0	-6.514540194	15	17	9	3UTR		0	0
bta-miR-450b	IRF1	NM_001191261	TTTTGCAATATGTTCCTGAATA#TGTGCCACAGGGACATGTTCATGTAAAT#.(((((((((((((((((....#.)))))))))))...)))))).	2274	2302	1	-18.6	1	0.002290449	0.544	0	0	-3.793324837	17	22	11	3UTR		0	0
bta-miR-452	CD8A	NM_174015	TGTTTGCAGAGGAAACTGAGAC#CTCAAAGAGGAGAGGCCACCCTCTGCAAGCAT#((((((((((((..........#.)))))))))))).	1509	1541	1	-21.1	1	0.03158296	0.5	0	0	-7.052043617	12	14	12	3UTR		0	0
bta-miR-4523	TLR7	XM_005228486	GACCGAGAGGGCCTCGGCTGT#GGCCTGTTATTGGGCTCTTTGGGG#..((.((((((((((((((..#)))).).....))))))))).)).	4697	4721	1	-21.7	0	0.000947966	0.529	0	0	-9.076037894	16	24	9	3UTR		0	0
bta-miR-4523	TLR7	XM_010822250	GACCGAGAGGGCCTCGGCTGT#GGCCTGTTATTGGGCTCTTTGGGG#..((.((((((((((((((..#)))).).....))))))))).)).	4593	4617	1	-21.7	0	0.000947966	0.529	0	0	-9.076037894	16	24	9	3UTR		0	0
bta-miR-4523	TLR7	XM_015461802	GACCGAGAGGGCCTCGGCTGT#GGCCTGTTATTGGGCTCTTTGGGG#..((.((((((((((((((..#)))).).....))))))))).)).	4604	4628	1	-21.7	0	0.000947966	0.529	0	0	-9.076037894	16	24	9	3UTR		0	0
bta-miR-4523	IFNGR1	XM_024996482	GACCGAGAGGGCCTCGGCTGT#GGCCATGTCACTTTTGGTCT#((((((((((((...((((..#))))..))).))))))))).	1782	1802	1	-21.6	1	0.0113226	0.632	0	0	-6.818994537	16	20	9	3UTR		0	0
bta-miR-4523	IRF1	NM_001191261	GACCGAGAGGGCCTCGGCTGT#GCTGCGGCCCCTTGA#...((((.(((((.((((...#)))).))))))))).	1303	1318	1	-23.1	0	0.000281873	0.441	0	0	-9.68501504	13	15	9	3UTR		0	0
bta-miR-4523	TRAF3	XM_024981639	GACCGAGAGGGCCTCGGCTGT#CACCGAGGTCCTCGCGCTCA#((.((.(((((((((((.((.#))))))))))))).)).)).	1913	1933	0.961538462	-27.7	0	5.95E-05	0.382	0	0	-7.396072682	17	20	13	3UTR		0	0
bta-miR-4523	TRAF3	XM_024981640	GACCGAGAGGGCCTCGGCTGT#CACCGAGGTCCTCGCGCTCA#((.((.(((((((((((.((.#))))))))))))).)).)).	1982	2002	0.961538462	-27.7	0	5.95E-05	0.382	0	0	-7.396072682	17	20	13	3UTR		0	0
bta-miR-455-5p	JAK1	NM_001206534	TATGTGCCTTTGGACTACATC#TGTATTCTGTCTAAAAAGATACCAGGGTACGTATCCATATATAAGGCACATAT#((((((((((((((.(((...#.))))))).....)))))))))).	3835	3888	1	-19.6	1	0.1053867	0.662	0	0	-4.673024006	17	24	10	3UTR		0	0
bta-miR-4657	TRAF3	XM_024981639	AATGTGGAAGTGGTCTGAGGCAT#CTTTAGACCAGTAAGATAACTTCCACAG#..((((((((((((((((((...#))))))))).........))))))))).	5856	5884	1	-23.6	1	0.3091844	0.603	0	0	-4.957000719	18	28	9	3UTR		0	0
bta-miR-4657	TRAF3	XM_024981640	AATGTGGAAGTGGTCTGAGGCAT#CTTTAGACCAGTAAGATAACTTCCACAG#..((((((((((((((((((...#))))))))).........))))))))).	5925	5953	1	-23.6	1	0.3091844	0.603	0	0	-4.957000719	18	28	9	3UTR		0	0
bta-miR-4657	IFNAR1	NM_174552	AATGTGGAAGTGGTCTGAGGCAT#CTTCAGATCGCAGGTCCAA#....((((.(((((((((((...#)))))))))))...)))).	1984	2003	1	-19.9	0	0.002483805	0.574	0	0	-10.60295213	15	19	11	3UTR		0	0
bta-miR-4657	IFNGR2	XM_005201116	AATGTGGAAGTGGTCTGAGGCAT#GTTTCTAGACTGATTCTGCATA#.((((((((..((((((((((..#))))).)))))..)))))))).	1563	1585	1	-20.5	1	0.02189151	0.676	0	0	-7.860605781	18	22	8	3UTR		0	0
bta-miR-483	TLR7	XM_005228486	TCACTCCTCTCCTCCCGTCTT#GAGAAGGGTGGCAAGTAGAGGATGTGGG#((((((((((((.(((.((((#)))).))).)).....)))))).)))).	4385	4413	1	-22.2	1	0.04360163	0.588	0	0	-5.226705059	19	28	6	3UTR		0	0
bta-miR-483	TLR7	XM_010822250	TCACTCCTCTCCTCCCGTCTT#GAGAAGGGTGGCAAGTAGAGGATGTGGG#((((((((((((.(((.((((#)))).))).)).....)))))).)))).	4281	4309	1	-22.2	1	0.04360163	0.588	0	0	-5.226705059	19	28	6	3UTR		0	0
bta-miR-483	TLR7	XM_015461802	TCACTCCTCTCCTCCCGTCTT#GAGAAGGGTGGCAAGTAGAGGATGTGGG#((((((((((((.(((.((((#)))).))).)).....)))))).)))).	4292	4320	1	-22.2	1	0.04360163	0.588	0	0	-5.226705059	19	28	6	3UTR		0	0
bta-miR-483	IRF1	NM_001191261	TCACTCCTCTCCTCCCGTCTT#AGATACTGGATTGGGAGCAGATTTGAGGGGGAGGGGCTGGGGTGGC#(((((((.((((((((.((((#.))))))))))))..))))))).	2879	2925	1	-28	1	0.000329408	0.338	0	0	-6.251209375	19	23	12	3UTR		0	0
bta-miR-483	IFNAR2	NM_174553	TCACTCCTCTCCTCCCGTCTT#GCAAATGCTCACTCTGGGGGGAGGGGAGGTGGG#(((((((((((((((((....#.)))))))))))))).))).	1976	2009	1	-29.3	1	0.05272499	0.515	0	0	-3.937574446	17	20	14	3UTR		0	0
bta-miR-484	IFNGR1	NM_001035063	TCAGGCTCAGTCCCCTCCCGAT#GTCTGGAGAATCCCAGGGACGGGGGAGCCTGGT#((((((((...((((((((...#.)))).)))))))))))).	2023	2056	1	-28.3	1	2.46E-06	0.338	0	0	-9.061245048	16	19	12	3UTR		0	0
bta-miR-484	IFNGR1	XM_024996482	TCAGGCTCAGTCCCCTCCCGAT#GTCTGGAGAATCCCAGGGACGGGGGAGCCTGGT#((((((((...((((((((...#.)))).)))))))))))).	2200	2233	1	-28.3	1	2.46E-06	0.353	0	0	-9.061245048	16	19	12	3UTR		0	0
bta-miR-484	IRF1	NM_001191261	TCAGGCTCAGTCCCCTCCCGAT#GGGAGGGGCTGGGGTGGCTGGAGGACACTGGGGACTGGGGCTTGGG#(((((((((((((((((((...#)))).........................)))))))))).))))).	2907	2953	1	-28.7	1	8.36E-05	0.456	0	0	-3.937574446	19	46	10	3UTR		0	0
bta-miR-486	CD4	NM_001103225	TCCTGTACTGAGCTGCCCCGAG#TTTGGGCTTGTTTGTCTATGGGCTTCCCTGGTGGCTCAAACGCTAGAGAATCTGCTTGCAGTGCAGGAG#(((((((((((((((((.....#.)))))))))......................)))))))).	1865	1934	1	-23.9	1	7.30E-05	0.456	0	0	-3.937574446	17	41	9	3UTR		0	0
bta-miR-486	CD4	XM_024991416	TCCTGTACTGAGCTGCCCCGAG#TTTGGGCTTGTTTGTCTATGGGCTTCCCTGGTGGCTCAAACGCTAGAGAATCTGCTTGCAGTGCAGGAG#(((((((((((((((((.....#.)))))))))......................)))))))).	2200	2269	1	-23.9	1	7.30E-05	0.456	0	0	-3.937574446	17	41	9	3UTR		0	0
bta-miR-487b	TRAF3	XM_024981639	AATCGTACAGGGTCATCCACTT#GGTGGCATCCTGTACA#....(((((((((...(((((.#))))).))))))))).	2956	2972	1	-19.8	0	1.51E-05	0.456	0	0	-11.37190103	14	16	9	3UTR		0	0
bta-miR-487b	TRAF3	XM_024981640	AATCGTACAGGGTCATCCACTT#GGTGGCATCCTGTACA#....(((((((((...(((((.#))))).))))))))).	3025	3041	1	-19.8	0	1.51E-05	0.456	0	0	-11.37190103	14	16	9	3UTR		0	0
bta-miR-487b	IFNAR2	NM_174553	AATCGTACAGGGTCATCCACTT#GTTCCAGGGCCCTGTAAGATTT#((((.(((((((((........#.))))))))).)))).	2175	2197	1	-18.4	0	0.000719886	0.559	0	0	-9.025110262	13	16	9	3UTR		0	0
bta-miR-490	STAT1	XM_005202570	CAACCTGGAGGACTCCATGCTG#GGTACACCAAAATCATCAGGACTAGAATGAGAGTCCTTTAGGA#...(((((((((((((((.(((#.))).))).)))))))))))).	2678	2721	1	-23.9	0	0.000562974	0.588	0	0	-6.514540194	18	22	12	3UTR		0	0
bta-miR-490	STAT1	XM_025000697	CAACCTGGAGGACTCCATGCTG#GGTACACCAAAATCATCAGGACTAGAATGAGAGTCCTTTAGGA#...(((((((((((((((.(((#.))).))).)))))))))))).	2812	2855	1	-23.9	0	0.000562974	0.588	0	0	-6.514540194	18	22	12	3UTR		0	0
bta-miR-490	CD4	NM_001103225	CAACCTGGAGGACTCCATGCTG#CAGCTGTCGCCAGGGGTCCCCATGGCTTGC#((((((((.(((((((..((..#.))..)))))))))).)).))).	2857	2887	1	-22.5	1	1.85E-05	0.397	0	0	-4.993964104	17	23	10	3UTR		0	0
bta-miR-490	CD4	XM_024991416	CAACCTGGAGGACTCCATGCTG#CAGCTGTCGCCAGGGGTCCCCATGGCTTGC#((((((((.(((((((..((..#.))..)))))))))).)).))).	3192	3222	1	-22.5	1	1.85E-05	0.397	0	0	-4.993964104	17	23	10	3UTR		0	0
bta-miR-490	TANK	XM_005202473	CAACCTGGAGGACTCCATGCTG#CAGGGGGGATTTCCTCCGGC#....((((((((.(((.(.(((#))).).)))..)))))))).	1493	1513	1	-20	0	2.70E-07	0.515	0	0	-10.83569308	15	20	8	3UTR		0	0
bta-miR-491	TRAF3	XM_024981639	AGTGGGGAACCCTTCCATGAGG#CCTCATGGGTTCCCAGCA#.((.((((((((....((((((#)))))))))))))).)).	3750	3768	1	-24.3	0	4.16E-05	0.353	0	0	-9.939816283	16	18	14	3UTR		0	0
bta-miR-491	TRAF3	XM_024981640	AGTGGGGAACCCTTCCATGAGG#CCTCATGGGTTCCCAGCA#.((.((((((((....((((((#)))))))))))))).)).	3819	3837	1	-24.3	0	4.16E-05	0.353	0	0	-9.939816283	16	18	14	3UTR		0	0
bta-miR-491	ISG15	NM_174366	AGTGGGGAACCCTTCCATGAGG#CCTTAGGGAGGGCTCCCCATG#.(((((((.(((((((.(((((#)))))))))))).))))))).	540	561	1	-31.3	1	1.32E-05	0.412	0	0	-4.849714496	19	21	12	3UTR		0	0
bta-miR-493	IRF1	NM_001191261	TGAAGGTCTACTGTGTGCCAGG#CCTGGCACTTTTTCTTGTGGACCTTG#..(((((((((...((((((((#))))))))........))))))))).	1807	1833	1	-26.9	1	0.002173353	0.574	0	0	-10.44977456	17	26	9	3UTR		0	0
bta-miR-493	IRF1	NM_001191261	TGAAGGTCTACTGTGTGCCAGG#CCTGGCATCATGGTGGCTG#....((.(((((((((((((((#))))))).)))))))))).	1264	1283	1	-22.9	0	0.000558226	0.397	0	0	-11.090249	17	19	10	3UTR		0	0
bta-miR-493	IFNG	NM_174086	TGAAGGTCTACTGTGTGCCAGG#CCTGGCGCTTCAGGATATCAC#(((..(((..(((.((((((((#))))))))..)))))).))).	1076	1097	1	-19.6	0	0.000522474	0.588	0	0	-14.24436994	17	21	8	3UTR		0	0
bta-miR-496	DDX58	XM_002689480	TGAGTATTACATGGCCAATCTC#TGGCCACGTGATGCA#...(((((((.((((((.....#)))))).))))))).	3353	3368	1	-19.8	0	9.32E-05	0.529	0	0	-9.339314669	13	15	7	3UTR		0	0
bta-miR-497	CD8B	NM_001105344	CAGCAGCACACTGTGGTTTGTA#AAACCGCAGAAGCTGCCTGT#(((((((...(((((((((...#)))))))))..))))).)).	789	809	1	-20.9	1	0.000275871	0.544	0	0	-8.550105502	16	20	9	3UTR		0	0
bta-miR-500	CD4	NM_001103225	TAATCCTTGCTACCTGGGTGAGA#TTTTGCCCGGGGCGGGGG#....((((((..(((((((((((#))))))))))))))))).	2546	2564	1	-23.6	0	2.92E-06	0.382	0	0	-15.71814025	17	18	17	3UTR		0	0
bta-miR-500	CD4	XM_024991416	TAATCCTTGCTACCTGGGTGAGA#TTTTGCCCGGGGCGGGGG#....((((((..(((((((((((#))))))))))))))))).	2881	2899	1	-23.6	0	2.92E-06	0.382	0	0	-15.71814025	17	18	17	3UTR		0	0
bta-miR-502a	TLR7	XM_005228486	AATGCACCTGGGCAAGGATTCA#TGAGTCTTTGTCTTCTGCCCTTGCATA#.(((((...(((((((((((((#)))))))).......))))).))))).	4346	4373	1	-19.7	0	0.01486853	0.559	0	0	-8.70703596	18	27	8	3UTR		0	0
bta-miR-502a	TLR7	XM_010822250	AATGCACCTGGGCAAGGATTCA#TGAGTCTTTGTCTTCTGCCCTTGCATA#.(((((...(((((((((((((#)))))))).......))))).))))).	4242	4269	1	-19.7	0	0.01486853	0.559	0	0	-8.70703596	18	27	8	3UTR		0	0
bta-miR-502a	TLR7	XM_015461802	AATGCACCTGGGCAAGGATTCA#TGAGTCTTTGTCTTCTGCCCTTGCATA#.(((((...(((((((((((((#)))))))).......))))).))))).	4253	4280	1	-19.7	0	0.01486853	0.559	0	0	-8.70703596	18	27	8	3UTR		0	0
bta-miR-502a	CD4	NM_001103225	AATGCACCTGGGCAAGGATTCA#TGAGTTTTGCCCGGGGCGG#..(((.(((((((((.((((((#)))))))))))))))))).	2542	2561	1	-24.2	0	2.78E-06	0.382	0	0	-7.091008561	18	19	18	3UTR		0	0
bta-miR-502a	CD4	XM_024991416	AATGCACCTGGGCAAGGATTCA#TGAGTTTTGCCCGGGGCGG#..(((.(((((((((.((((((#)))))))))))))))))).	2877	2896	1	-24.2	0	2.78E-06	0.382	0	0	-7.091008561	18	19	18	3UTR		0	0
bta-miR-502a	IRF1	NM_001191261	AATGCACCTGGGCAAGGATTCA#TGGACCTTGCCACATTTCTGATCAGAGGTGTAC#..(((((((((((((((.((((#))))))))))).))............)))))).	1824	1857	1	-21	1	0.001126594	0.559	0	0	-4.957000719	19	33	11	3UTR		0	0
bta-miR-502b	MAVS	NM_001046620	AATCCACCTGGGCAAGGATTC#TGCCCAGTGGGTTT#((((((.(((((((.......#))))))))))))).	2591	2605	1	-19.7	0	1.92E-05	0.471	0	0	-6.449759622	13	14	13	3UTR		0	0
bta-miR-502b	CD8B	NM_001105344	AATCCACCTGGGCAAGGATTC#GAACTTTGTGTTGACCGTCCAGCCACCACATTTCTTTGCCCAGGTAGGGC#..((((((((((((((((...#.))))))))))))).))).	1006	1056	1	-27.2	1	1.61E-07	0.456	0	0	-4.957000719	16	19	13	3UTR		0	0
bta-miR-502b	TRAF3	XM_024981639	AATCCACCTGGGCAAGGATTC#GGTCACTGTGCAGGTGGGTG#.(((((((((.(((..((((.#))))..))).))))))))).	4731	4751	1	-23.5	1	1.04E-05	0.265	0	0	-7.586597953	16	20	9	3UTR		0	0
bta-miR-502b	TRAF3	XM_024981640	AATCCACCTGGGCAAGGATTC#GGTCACTGTGCAGGTGGGTG#.(((((((((.(((..((((.#))))..))).))))))))).	4800	4820	1	-23.5	1	1.04E-05	0.265	0	0	-7.586597953	16	20	9	3UTR		0	0
bta-miR-502b	IFNGR2	XM_005201116	AATCCACCTGGGCAAGGATTC#CCTGGCCTGGGTGGT#...((((((((((.(((....#))).)))))))))).	1682	1697	1	-23.4	0	2.44E-06	0.456	0	0	-7.371380111	13	15	10	3UTR		0	0
bta-miR-502b	IFNGR2	XM_005201116	AATCCACCTGGGCAAGGATTC#GAGTCCTGGAGTGGGTAGCCTTTCCCTTCTCCAGGGGATC#.((((.((((((.((((....#.)))).)))))))))).	1439	1479	1	-20.6	0	2.09E-06	0.441	0	0	-6.983414211	14	17	10	3UTR		0	0
bta-miR-503-5p	CD4	NM_001103225	TAGCAGCGGGAACAGTACTG#GGCTGCTAGTCCCACTGCTAT#((((((.((((..((((((.#)).))))..)))).)))))).	2232	2253	1	-20.5	0	2.99E-05	0.5	0	0	-10.1171949	16	21	6	3UTR		0	0
bta-miR-503-5p	CD4	XM_024991416	TAGCAGCGGGAACAGTACTG#GGCTGCTAGTCCCACTGCTAT#((((((.((((..((((((.#)).))))..)))).)))))).	2567	2588	1	-20.5	0	2.99E-05	0.5	0	0	-10.1171949	16	21	6	3UTR		0	0
bta-miR-503-5p	TRAF3	XM_024981639	TAGCAGCGGGAACAGTACTG#TGCTGCTGCTGCTGCTGC#(((((((((.(.(((((...#))))).).))))))))).	5743	5761	1	-21.4	1	3.33E-05	0.471	0	0	-8.526884224	15	18	9	3UTR		0	0
bta-miR-503-5p	TRAF3	XM_024981640	TAGCAGCGGGAACAGTACTG#TGCTGCTGCTGCTGCTGC#(((((((((.(.(((((...#))))).).))))))))).	5812	5830	1	-21.4	1	3.33E-05	0.471	0	0	-8.526884224	15	18	9	3UTR		0	0
bta-miR-504	IFNGR1	NM_001035063	AGACCCTGGTCTGCACTCTGTC#TAGGTGTTAACTCCAGGGTCC#.((((((((...((((.(((..#))))))).....)))))))).	1717	1738	1	-22.1	1	0.005031554	0.574	0	0	-11.20740909	15	21	8	3UTR		0	0
bta-miR-504	IFNGR1	XM_024996482	AGACCCTGGTCTGCACTCTGTC#TAGGTGTTAACTCCAGGGTCC#.((((((((...((((.(((..#))))))).....)))))))).	1894	1915	1	-22.1	1	0.005031554	0.574	0	0	-11.20740909	15	21	8	3UTR		0	0
bta-miR-504	CD4	NM_001103225	AGACCCTGGTCTGCACTCTGTC#TAGAGAATCTGCTTGCAGTGCAGGAGACCGGGGTTTG#(((((((((((((((((.....#.))))))...))))))))))).	1908	1945	1	-26.5	1	3.03E-05	0.441	0	0	-3.937574446	17	22	11	3UTR		0	0
bta-miR-504	CD4	XM_024991416	AGACCCTGGTCTGCACTCTGTC#TAGAGAATCTGCTTGCAGTGCAGGAGACCGGGGTTTG#(((((((((((((((((.....#.))))))...))))))))))).	2243	2280	1	-26.5	1	3.03E-05	0.441	0	0	-3.937574446	17	22	11	3UTR		0	0
bta-miR-504	IRF1	NM_001191261	AGACCCTGGTCTGCACTCTGTC#GCAGGGCAGGGTCTG#((((((((.(((((........#))))).)))))))).	1392	1407	1	-25.8	1	2.18E-05	0.338	0	0	-5.962462745	13	15	8	3UTR		0	0
bta-miR-504	DDX58	XM_002689480	AGACCCTGGTCTGCACTCTGTC#GACAGGGAGGCCTGGCGTGTTGCAGTCCATGAGGTCG#.((((((((.((((((((((((#))))))).............))))).))).).)))).	3510	3547	1	-25.4	1	0.000158291	0.441	0	0	-5.035831306	20	37	7	3UTR		0	0
bta-miR-505	CD8B	NM_001105344	CGTCAACACTTGCTGGTTTCCT#GGGAACTTTGTGTTGACC#.((((((((.....(((((((.#)))))))..)))))))).	1004	1022	1	-20.2	1	0.000192707	0.456	0	0	-13.35337962	15	18	8	3UTR		0	0
bta-miR-507b	JAK1	NM_001206534	TGATTGGTACTTCTTAGAGTGGA#CCATTTTTGAGAAGACTGGTCAT#((((((((.(((((((((((((.#))))))).)))))))))))))).	4368	4391	1	-21.4	1	0.02102275	0.485	0	0	-4.993964104	21	23	14	3UTR		0	0
bta-miR-507b	DDX58	XM_002689480	TGATTGGTACTTCTTAGAGTGGA#CCACTCAGAGTACCCAGATCAA#((((((((((.(((..((((((.#))))))))))))))..))))).	4742	4764	0.961538462	-21.5	1	0.01100989	0.515	0	0	-7.730847562	19	22	14	3UTR		0	0
bta-miR-541	TLR7	XM_005228486	TGGTGGGCACAGAATCCGGCCT#AGTGCCCCGTTCTGTGCAGACCAT#((((..(((((((((..(((((#)).)))..)))))))))..)))).	4617	4641	0.978021978	-25	0	0.001703612	0.412	0	0	-10.19061946	18	24	9	3UTR		0	0
bta-miR-541	TLR7	XM_010822250	TGGTGGGCACAGAATCCGGCCT#AGTGCCCCGTTCTGTGCAGACCAT#((((..(((((((((..(((((#)).)))..)))))))))..)))).	4513	4537	0.978021978	-25	0	0.001703612	0.412	0	0	-10.19061946	18	24	9	3UTR		0	0
bta-miR-541	TLR7	XM_015461802	TGGTGGGCACAGAATCCGGCCT#AGTGCCCCGTTCTGTGCAGACCAT#((((..(((((((((..(((((#)).)))..)))))))))..)))).	4524	4548	0.978021978	-25	0	0.001703612	0.412	0	0	-10.19061946	18	24	9	3UTR		0	0
bta-miR-541	IFNG	NM_174086	TGGTGGGCACAGAATCCGGCCT#CTGGATTCTGAGCCACTAC#((((.(((.((((((((((...#)))))))))).))))))).	970	989	1	-23.5	0	0.002963134	0.574	0	0	-9.113001279	17	19	10	3UTR		0	0
bta-miR-541	IFNAR1	NM_174552	TGGTGGGCACAGAATCCGGCCT#GGCCGGCTTCTGTCCACTG#.(((((..((((((.((((((.#)))))).))))))))))).	3039	3058	1	-28	0	1.04E-05	0.485	0	0	-8.386095862	17	19	11	3UTR		0	0
bta-miR-551a	IRF1	NM_001191261	GCGACCCAATCTTGGTTTCCA#TGTGACCCCACTGCTGACCAAGGATGGGTCT#..((((((.((((((((..((#.))..)))))))).)))))).	1328	1359	1	-21.9	1	1.32E-05	0.412	0	0	-6.013390378	16	21	8	3UTR		0	0
bta-miR-574	TLR7	XM_005228486	TGAGTGTGTGTGTGTGAGTGTGTG#ACTTTGATTCTCCTGTAATTGTGATTATTTCACATACACACAGTCAC#(((.((((((((((((((......#.)))))))))))))).))).	4413	4460	1	-25.9	0	0.009638802	0.588	0	0	-6.969596721	17	20	14	3UTR		0	0
bta-miR-574	TLR7	XM_010822250	TGAGTGTGTGTGTGTGAGTGTGTG#ACTTTGATTCTCCTGTAATTGTGATTATTTCACATACACACAGTCAC#(((.((((((((((((((......#.)))))))))))))).))).	4309	4356	1	-25.9	0	0.009638802	0.588	0	0	-6.969596721	17	20	14	3UTR		0	0
bta-miR-574	TLR7	XM_015461802	TGAGTGTGTGTGTGTGAGTGTGTG#ACTTTGATTCTCCTGTAATTGTGATTATTTCACATACACACAGTCAC#(((.((((((((((((((......#.)))))))))))))).))).	4320	4367	1	-25.9	0	0.009638802	0.588	0	0	-6.969596721	17	20	14	3UTR		0	0
bta-miR-574	STAT1	XM_005202570	TGAGTGTGTGTGTGTGAGTGTGTG#GCCCCTTCCCTAGCACTGACATACACAGAA#....(.(((((((((.(((((..(#.)..))))).))))))))).).	3521	3551	1	-22.2	0	0.001482781	0.515	0	0	-11.68057031	16	22	9	3UTR		0	0
bta-miR-6120-5p	IFNAR1	NM_174552	CTGTTCCCGTTTTTCACATGTG#TACAGAGAAATGGGGAACAGG#(((((((((((((((.......#.)))))))))).))))).	2773	2794	1	-20.1	1	0.004768488	0.618	0	0	-4.170623527	15	18	10	3UTR		0	0
bta-miR-6121-5p	CD4	NM_001103225	TCGGAGCGCCCTCGCCAGAC#TCAGGCAGGAGGGCCTCCC#..((((.(((((((((.((.#)).)))..)))))))))).	2377	2396	1	-24.2	0	7.64E-07	0.397	0	0	-6.500687254	15	19	10	3UTR		0	0
bta-miR-6121-5p	CD4	XM_024991416	TCGGAGCGCCCTCGCCAGAC#TCAGGCAGGAGGGCCTCCC#..((((.(((((((((.((.#)).)))..)))))))))).	2712	2731	1	-24.2	0	7.64E-07	0.397	0	0	-6.500687254	15	19	10	3UTR		0	0
bta-miR-6121-5p	TANK	XM_005202473	TCGGAGCGCCCTCGCCAGAC#TGGCACAGGCTCCGAA#(((((((......((((...#))))....))))))).	1418	1434	1	-18.6	1	0.001521274	0.515	0	0	-16.0108139	11	16	7	3UTR		0	0
bta-miR-6121-5p	CD8A	NM_174015	TCGGAGCGCCCTCGCCAGAC#CTGGTGGGGGCCTCGGC#.(.(((.(((((((((((..#)))))))))))))).).	1036	1053	1	-27.9	0	5.26E-06	0.368	0	0	-6.894550847	15	17	14	3UTR		0	0
bta-miR-6123	IRF1	NM_001191261	TGCCAAGCCCACGTTCAAAGG#CTGGGGACTGGGGCTTGGGAC#(.((((((((..((((..((.#))..))))..)))))))).).	2934	2955	1	-23.2	1	0.000269586	0.485	0	0	-11.27282811	15	21	8	3UTR		0	0
bta-miR-615	IRF1	NM_001191261	GGGGGTCCCCGGTGCTCGGATC#TGAGCCCTGGGGACTGTTCCA#((((((((((((.(((((....#))))).)))))))))..))).	1677	1698	1	-27.7	1	1.62E-05	0.441	0	0	-5.226705059	17	21	9	3UTR		0	0
bta-miR-631	MAVS	NM_001046620	AGACCTGGCTTAGACCTCAGC#GCTGGCAGAAGCTGGGTCA#.((((((((((.....(((((#)))))...)))))))))).	1749	1768	1	-20.6	1	0.00026287	0.397	0	0	-10.25459732	15	19	10	3UTR		0	0
bta-miR-631	CD4	NM_001103225	AGACCTGGCTTAGACCTCAGC#CTGAGGCCCTGACCAGGA#...(((((.((((.((((((.#))))))..))))))))).	1245	1263	1	-20.7	0	2.72E-05	0.426	0	0	-8.427769769	15	18	9	3UTR		0	0
bta-miR-631	CD4	NM_001103225	AGACCTGGCTTAGACCTCAGC#GTGGACTAGCCCAGGTCTC#((((((((.((((.((.(...#).)).)))).)))))))).	2211	2230	1	-20.1	1	4.64E-05	0.471	0	0	-5.850804022	15	19	8	3UTR		0	0
bta-miR-6501	TLR7	XM_005228486	CCAGGGCAGCCTGTGGTAACAGT#ACTGCTACCAAGGAGAAGCTTGGCTGCCTTGA#.((((((((((..(((((.((((#)))).)))))...........)))))))))).	4150	4182	1	-28.3	1	6.85E-05	0.471	0	0	-8.42925876	19	32	10	3UTR		0	0
bta-miR-6501	TLR7	XM_010822250	CCAGGGCAGCCTGTGGTAACAGT#ACTGCTACCAAGGAGAAGCTTGGCTGCCTTGA#.((((((((((..(((((.((((#)))).)))))...........)))))))))).	4046	4078	1	-28.3	1	6.85E-05	0.471	0	0	-8.42925876	19	32	10	3UTR		0	0
bta-miR-6501	TLR7	XM_015461802	CCAGGGCAGCCTGTGGTAACAGT#ACTGCTACCAAGGAGAAGCTTGGCTGCCTTGA#.((((((((((..(((((.((((#)))).)))))...........)))))))))).	4057	4089	1	-28.3	1	6.85E-05	0.471	0	0	-8.42925876	19	32	10	3UTR		0	0
bta-miR-6501	CD8B	NM_001105344	CCAGGGCAGCCTGTGGTAACAGT#ACTGAAACCGCAGAAGCTGCCTG#...((((((((((((((..((((#))))..)))))))..))))))).	785	808	1	-26.9	0	0.000301191	0.544	0	0	-6.514540194	18	23	7	3UTR		0	0
bta-miR-6501	TRAF3	XM_024981639	CCAGGGCAGCCTGTGGTAACAGT#GCTGGGCCACGGGCGTCCTGGG#(((((((.(((((((((..((((#)))).)))))))))))))))).	3295	3317	0.974358974	-35.2	1	7.71E-08	0.176	0	0	-6.251209375	20	22	16	3UTR		0	0
bta-miR-6501	TRAF3	XM_024981640	CCAGGGCAGCCTGTGGTAACAGT#GCTGGGCCACGGGCGTCCTGGG#(((((((.(((((((((..((((#)))).)))))))))))))))).	3364	3386	0.974358974	-35.2	1	7.71E-08	0.176	0	0	-6.251209375	20	22	16	3UTR		0	0
bta-miR-6517	CD8A	NM_174015	TCAGGGTCCGTGAGCTCCTCGGC#CCGAGCAGCTGGCACAGGCCCTGGC#((((((((.((.((((.(((((.#))))).)))).))...)))))))).	1660	1685	1	-30.1	1	2.30E-05	0.368	0	0	-8.340767414	19	25	8	3UTR		0	0
bta-miR-6517	IFNG	NM_174086	TCAGGGTCCGTGAGCTCCTCGGC#CTGAGACTAGATCTGGATTCTGAG#((((((((((.((.((.(((((.#)))))...)).)))))))))))).	958	982	1	-20.3	1	1.56E-05	0.559	0	0	-7.619188839	19	24	12	3UTR		0	0
bta-miR-652	CD4	NM_001103225	AATGGCGCCACTAGGGTTGTG#GCTTCCCTGGTGGCTCAAACGCTAG#..((((((((((((((..((.#))..))))))))))......)))).	1886	1911	1	-24.4	1	0.000178139	0.456	0	0	-4.957000719	16	25	10	3UTR		0	0
bta-miR-652	CD4	XM_024991416	AATGGCGCCACTAGGGTTGTG#GCTTCCCTGGTGGCTCAAACGCTAG#..((((((((((((((..((.#))..))))))))))......)))).	2221	2246	1	-24.4	1	0.000178139	0.456	0	0	-4.957000719	16	25	10	3UTR		0	0
bta-miR-652	IFNAR2	NM_174553	AATGGCGCCACTAGGGTTGTG#ATAACTCTGGTGCCAG#..(((((((...((((((((.#))))))))))))))).	2538	2554	1	-19.9	1	0.001269679	0.588	0	0	-12.37108497	15	16	15	3UTR		0	0
bta-miR-6521	IFNGR1	NM_001035063	GTGGCGCCAGCTCTGAGCAGAGT#TTCAGAAATGGCGTCACT#(((((((((..((((((......#))))))..))))))))).	1533	1551	1	-24.8	1	0.003456683	0.588	0	0	-8.00485539	15	18	9	3UTR		0	0
bta-miR-6521	IFNGR1	XM_024996482	GTGGCGCCAGCTCTGAGCAGAGT#TTCAGAAATGGCGTCACT#(((((((((..((((((......#))))))..))))))))).	1709	1727	1	-24.8	1	0.003385744	0.588	0	0	-8.00485539	15	18	9	3UTR		0	0
bta-miR-6521	CD4	NM_001103225	GTGGCGCCAGCTCTGAGCAGAGT#CTCTGCCGCTGGCTGGTCACA#(((((((((((...(.((((((.#)))))))))))))..))))).	2285	2306	1	-26.4	1	4.44E-06	0.426	0	0	-9.663397366	18	21	13	3UTR		0	0
bta-miR-6521	CD4	XM_024991416	GTGGCGCCAGCTCTGAGCAGAGT#CTCTGCCGCTGGCTGGTCACA#(((((((((((...(.((((((.#)))))))))))))..))))).	2620	2641	1	-26.4	1	4.44E-06	0.426	0	0	-9.663397366	18	21	13	3UTR		0	0
bta-miR-6523a	TLR7	XM_005228486	TCTGGGGTAACTTTGAGCAGGG#CCTGCTTAAATATGGCTCTGGAC#((((((((...((((((((((.#))))))))))....)))))))).	4827	4850	1	-23.4	1	0.00207729	0.618	0	0	-9.061245048	18	23	10	3UTR		0	0
bta-miR-6523a	TLR7	XM_010822250	TCTGGGGTAACTTTGAGCAGGG#CCTGCTTAAATATGGCTCTGGAC#((((((((...((((((((((.#))))))))))....)))))))).	4723	4746	1	-23.4	1	0.00207729	0.618	0	0	-9.061245048	18	23	10	3UTR		0	0
bta-miR-6523a	TLR7	XM_015461802	TCTGGGGTAACTTTGAGCAGGG#CCTGCTTAAATATGGCTCTGGAC#((((((((...((((((((((.#))))))))))....)))))))).	4734	4757	1	-23.4	1	0.00207729	0.618	0	0	-9.061245048	18	23	10	3UTR		0	0
bta-miR-6523a	MAVS	NM_001046620	TCTGGGGTAACTTTGAGCAGGG#CTGCTCCTGGTGCTCCAGT#.(((((((.(((..((((((..#))))))..)))))))))).	1873	1892	1	-23	1	4.74E-05	0.368	0	0	-6.995685026	16	19	10	3UTR		0	0
bta-miR-6523a	IFNAR2	NM_174553	TCTGGGGTAACTTTGAGCAGGG#CCTGTTCAAGGCAATTTGCCTTG#...((((((((((((((((((.#)))))))))))....))))))).	2046	2069	1	-22.4	0	5.73E-08	0.529	0	0	-6.514540194	18	23	11	3UTR		0	0
bta-miR-6523a	DDX58	XM_002689480	TCTGGGGTAACTTTGAGCAGGG#CCACTCAGAGTACCCAGAT#((((((...((((((((..((.#)).)))))))).)))))).	4742	4761	1	-21.3	0	0.008153617	0.5	0	0	-8.851285568	16	19	8	3UTR		0	0
bta-miR-6523b	IRF1	NM_001191261	CTGCTCAAAGTTACCCCAG#CTGGGGTGGCTGGAGGAC#.(.(((..(((((((((((#))))))))))).))).).	2915	2933	1	-22.5	0	0.001095153	0.368	0	0	-9.208185776	15	18	11	3UTR		0	0
bta-miR-6525	TLR7	XM_005228486	CTGGGGAAAGCAGGAGTGAG#CTCAGCTCTCTGTGTCTCCAT#.((((((..(((((((((((#)))).))).)))).)))))).	4318	4339	1	-20.7	1	0.02539597	0.559	0	0	-7.163349425	17	21	6	3UTR		0	0
bta-miR-6525	TLR7	XM_010822250	CTGGGGAAAGCAGGAGTGAG#CTCAGCTCTCTGTGTCTCCAT#.((((((..(((((((((((#)))).))).)))).)))))).	4214	4235	1	-20.7	1	0.02539597	0.559	0	0	-7.163349425	17	21	6	3UTR		0	0
bta-miR-6525	TLR7	XM_015461802	CTGGGGAAAGCAGGAGTGAG#CTCAGCTCTCTGTGTCTCCAT#.((((((..(((((((((((#)))).))).)))).)))))).	4225	4246	1	-20.7	1	0.02539597	0.559	0	0	-7.163349425	17	21	6	3UTR		0	0
bta-miR-6525	STAT1	XM_005202570	CTGGGGAAAGCAGGAGTGAG#CTCTCTTGTGCTTTTTCTAGA#((((((((((((.(((.(((#))).))).)))))))))))).	3451	3472	1	-23.6	1	0.005802753	0.618	0	0	-5.226705059	18	21	12	3UTR		0	0
bta-miR-6525	STAT1	XM_005202570	CTGGGGAAAGCAGGAGTGAG#CTTACCTTGCCCCTTCCCTAGC#((((((((.(((((.(((((#))))))))))...)))))))).	3513	3535	1	-22.7	1	0.004584957	0.515	0	0	-5.729413665	18	22	10	3UTR		0	0
bta-miR-6525	CD4	NM_001103225	CTGGGGAAAGCAGGAGTGAG#TCACCTCCCGCAATCCCCAC#.((((((..((.(((((((.#)))).))).))..)))))).	2789	2809	1	-22.4	1	0.8020527	0.485	0	0	-10.51015273	15	20	6	3UTR		0	0
bta-miR-6525	CD4	XM_024991416	CTGGGGAAAGCAGGAGTGAG#TCACCTCCCGCAATCCCCAC#.((((((..((.(((((((.#)))).))).))..)))))).	3124	3144	1	-22.4	1	0.8020527	0.485	0	0	-10.51015273	15	20	6	3UTR		0	0
bta-miR-6525	IRF1	NM_001191261	CTGGGGAAAGCAGGAGTGAG#CTTGCTGTCTGTTTTCTGCAGT#(((.((((((((((((((((#)))))).)))))))))).))).	2544	2566	1	-22.4	0	0.001255325	0.5	0	0	-6.969596721	19	22	10	3UTR		0	0
bta-miR-6525	JAK1	NM_001206534	CTGGGGAAAGCAGGAGTGAG#CTTAGCTCCTGTCCCCT#..((((...(((((((((((#)))).))))))))))).	4334	4351	1	-20.6	0	0.007154752	0.515	0	0	-9.870711842	15	17	11	3UTR		0	0
bta-miR-6525	DDX58	XM_002689480	CTGGGGAAAGCAGGAGTGAG#TTGGCCACTTGCTCTTCTAACTCTTCCCCAGT#((((((((((.(((((((((#.))))))))))).....)))))))).	3739	3771	1	-22.9	1	0.2030516	0.544	0	0	-6.762348922	19	26	11	3UTR		0	0
bta-miR-6526	TRAF3	XM_024981639	TCCTGTGCCTCGAATGGGTATG#GCCCACGGGCGCAGGC#.((((((((.((..(((((...#))))))))))))))).	3177	3193	1	-24.5	1	2.37E-06	0.324	0	0	-7.181801836	15	16	15	3UTR		0	0
bta-miR-6526	TRAF3	XM_024981640	TCCTGTGCCTCGAATGGGTATG#GCCCACGGGCGCAGGC#.((((((((.((..(((((...#))))))))))))))).	3246	3262	1	-24.5	1	2.37E-06	0.324	0	0	-7.181801836	15	16	15	3UTR		0	0
bta-miR-6526	JAK1	NM_001206534	TCCTGTGCCTCGAATGGGTATG#GTACCCATTTTTGAGAAGACTGGTCATACATACCCAGAGGGGCAGC#..((((.((((...((((((((#.)))))))))))).)))).	4364	4410	1	-24.7	0	0.000173596	0.544	0	0	-11.99346109	16	19	12	3UTR		0	0
bta-miR-6527	IFNAR1	NM_174552	CACGTGGACGAAGAGATGGGA#TCTGCGTCCTTTGCCACGTGT#(((((((.(((((.(((((((#))).)))))))))))))))).	2051	2072	1	-22.5	1	0.007520736	0.559	0	0	-7.108049293	19	21	16	3UTR		0	0
bta-miR-6527	DDX58	XM_002689480	CACGTGGACGAAGAGATGGGA#CCTGCGTGTGAATCATGGGTCTCTTTGTACTACGG#..(((((((((((((((....#.)))))))))).))))).	2998	3033	1	-20.3	1	0.008071464	0.603	0	0	-4.957000719	15	18	10	3UTR		0	0
bta-miR-6528	STAT1	XM_005202570	AGAGGGAAGAGGGAAGGAGG#CTTACCTTGCCCCTTCCCTA#..(((((((.((((((((((#))).)))).)))))))))).	3513	3533	1	-22.9	1	0.01898605	0.529	0	0	-6.199507188	17	20	10	3UTR		0	0
bta-miR-6528	CD4	NM_001103225	AGAGGGAAGAGGGAAGGAGG#CCTTCTTTCTTCTTCCAAATGACTCA#.(((((((((((((((((((#))))))))))))))))......))).	2656	2682	1	-25.3	1	0.07561005	0.529	0	0	-3.793324837	19	26	16	3UTR		0	0
bta-miR-6528	CD4	XM_024991416	AGAGGGAAGAGGGAAGGAGG#CCTTCTTTCTTCTTCCAAATGACTCA#.(((((((((((((((((((#))))))))))))))))......))).	2991	3017	1	-25.3	1	0.07561005	0.529	0	0	-3.793324837	19	26	16	3UTR		0	0
bta-miR-6528	TRAF3	XM_024981639	AGAGGGAAGAGGGAAGGAGG#CCTCTCACCCCGTTCCCCTTCTCTCA#.((((((((.(((((((.((#.)))).))))))))))))).	3379	3405	1	-25.2	1	0.02197099	0.309	0	0	-5.035831306	17	20	13	3UTR		0	0
bta-miR-6528	TRAF3	XM_024981640	AGAGGGAAGAGGGAAGGAGG#CCTCTCACCCCGTTCCCCTTCTCTCA#.((((((((.(((((((.((#.)))).))))))))))))).	3448	3474	1	-25.2	1	0.02197099	0.309	0	0	-5.035831306	17	20	13	3UTR		0	0
bta-miR-6528	CD8A	NM_174015	AGAGGGAAGAGGGAAGGAGG#TCCTTCCCTTTTGATTTCTCCCTGCTTCCTTCCTTCTC#((((((((((((((((((..#)))))))))...................))))))))).	805	843	1	-25.4	1	0.3057618	0.574	0	0	-3.937574446	18	38	9	3UTR		0	0
bta-miR-6528	DDX58	XM_002689480	AGAGGGAAGAGGGAAGGAGG#CCATCCTTCCTTTCAGAACCCA#...(((..((((((((((((#)).)))))))))).....))).	3213	3235	1	-19.4	0	0.001735734	0.515	0	0	-10.37186166	15	22	10	3UTR		0	0
bta-miR-6529a	IFNGR1	NM_001035063	GAGAGATCAGAGGCGCAGAGT#TTTTGTGCCTCAGCATGATATACTCTTG#((((((((((((((((((((.#)))))))))))....))))...))))).	1853	1881	1	-21.6	1	0.01527472	0.544	0	0	-3.937574446	20	28	11	3UTR		0	0
bta-miR-6529a	IFNGR1	XM_024996482	GAGAGATCAGAGGCGCAGAGT#TTTTGTGCCTCAGCATGATATACTCTTG#((((((((((((((((((((.#)))))))))))....))))...))))).	2030	2058	1	-21.6	1	0.01527472	0.544	0	0	-3.937574446	20	28	11	3UTR		0	0
bta-miR-6529a	CD8B	NM_001105344	GAGAGATCAGAGGCGCAGAGT#GCCTGGGAACTTGTGGTCTGGGAGACAGGAGGCCCTTTGATCTCCCA#(.(((((((((((.((.....#.))))))))))))).).	1233	1280	1	-21.4	1	0.01182961	0.5	0	0	-5.958090246	14	17	13	3UTR		0	0
bta-miR-6529b	CD4	NM_001103225	ACTCTGCGCCTCTGATCTCT#GGAGAGGACCCTGGGACCAGAGAGGGCAGGGA#.((((((.((((((.((((.#.)))).))))).).)))))).	1613	1645	1	-24.6	1	0.000561844	0.382	0	0	-6.842409327	16	21	6	3UTR		0	0
bta-miR-6529b	CD4	XM_024991416	ACTCTGCGCCTCTGATCTCT#GGAGAGGACCCTGGGACCAGAGAGGGCAGGGA#.((((((.((((((.((((.#.)))).))))).).)))))).	1948	1980	1	-24.6	1	0.000561844	0.382	0	0	-6.842409327	16	21	6	3UTR		0	0
bta-miR-6529b	IRF1	NM_001191261	ACTCTGCGCCTCTGATCTCT#GATCAGAGGTGTAC#....(((((((((((((...#))))))))))))).	1843	1857	1	-22.6	0	0.001126594	0.559	0	0	-9.546562469	13	14	13	3UTR		0	0
bta-miR-6529b	DDX58	XM_002689480	ACTCTGCGCCTCTGATCTCT#GGAGGAGAAGGGGACGGCAGAGG#.((((((((((((..(((((#.)))))))))).)).))))).	3418	3441	1	-21.8	1	0.07682687	0.441	0	0	-5.385614315	17	21	10	3UTR		0	0
bta-miR-6531	TRAF3	XM_024981639	TAGACTTGGTGTACTTTGAGAGA#TTTGTCAGAAGACCCTGAAGTACACCTAGGTCTT#.((((((((((((((((......#.)))))))))).)))))).	2398	2432	1	-21.5	1	0.008266652	0.662	0	0	-3.793324837	16	19	10	3UTR		0	0
bta-miR-6531	TRAF3	XM_024981640	TAGACTTGGTGTACTTTGAGAGA#TTTGTCAGAAGACCCTGAAGTACACCTAGGTCTT#.((((((((((((((((......#.)))))))))).)))))).	2467	2501	1	-21.5	1	0.008266652	0.662	0	0	-3.793324837	16	19	10	3UTR		0	0
bta-miR-6531	DDX58	XM_002689480	TAGACTTGGTGTACTTTGAGAGA#TCTGAAGGCTATTTGGTGTCCAAGAGACCACTCAGAGTACCCAGATCA#..((.((((.((((((((((...#.)))))))))))))).)).	4715	4763	1	-20.8	0	0.009332518	0.529	0	0	-10.31854436	16	19	14	3UTR		0	0
bta-miR-6533	MAVS	NM_001046620	TGCGGCAGAGCATTAGAGAAC#ATGCACTGCTGCAG#((((((((.((((........#)))).)))))))).	2609	2623	1	-18.1	1	1.30E-05	0.471	0	0	-6.819302663	12	14	8	3UTR		0	0
bta-miR-6533	CD4	NM_001103225	TGCGGCAGAGCATTAGAGAAC#TCTTGAATAGAGGGACAAATACCATGCAGGTCTCTGCCGCT#.(((((((((.(((.......#.)))))))))))).	2254	2295	1	-19.3	1	3.77E-05	0.456	0	0	-7.586597953	12	14	12	3UTR		0	0
bta-miR-6533	CD4	XM_024991416	TGCGGCAGAGCATTAGAGAAC#TCTTGAATAGAGGGACAAATACCATGCAGGTCTCTGCCGCT#.(((((((((.(((.......#.)))))))))))).	2589	2630	1	-19.3	1	3.77E-05	0.456	0	0	-7.586597953	12	14	12	3UTR		0	0
bta-miR-6534	TRAF3	XM_024981639	TCTAAGAGCAGTCAGGACGGAT#CCGCTCCATGGGTGCTCTTAC#..((((((((.(((((((((..#))).))).))).)))))))).	3454	3475	1	-23.9	1	3.96E-05	0.382	0	0	-7.781775195	17	21	8	3UTR		0	0
bta-miR-6534	TRAF3	XM_024981640	TCTAAGAGCAGTCAGGACGGAT#CCGCTCCATGGGTGCTCTTAC#..((((((((.(((((((((..#))).))).))).)))))))).	3523	3544	1	-23.9	1	3.96E-05	0.382	0	0	-7.781775195	17	21	8	3UTR		0	0
bta-miR-6534	IFNG	NM_174086	TCTAAGAGCAGTCAGGACGGAT#GTCCTCCTGCCTGCA#.......((((.(((((.((((#))))))))).)))).	596	611	1	-19.3	0	0.004394697	0.618	0	0	-20.45704825	13	15	9	3UTR		0	0
bta-miR-6535	CD4	NM_001103225	TAGGGGGAGCGGTTGGAGGACT#GGCCTTGGGTCTGCTCCTCCA#..((((((((((((.((((.((#)))))).)).)))))))))).	1408	1429	1	-26.8	1	9.04E-05	0.382	0	0	-5.69245028	18	21	10	3UTR		0	0
bta-miR-6535	CD4	XM_024991416	TAGGGGGAGCGGTTGGAGGACT#GGCCTTGGGTCTGCTCCTCCA#..((((((((((((.((((.((#)))))).)).)))))))))).	1743	1764	1	-26.8	1	9.04E-05	0.382	0	0	-5.69245028	18	21	10	3UTR		0	0
bta-miR-6535	IRF1	NM_001191261	TAGGGGGAGCGGTTGGAGGACT#AGTCTCAGACAGGAGTCAGCCTCCAGCTTTCCCCTTGG#(((((((((.(((((((((.((#.)))))))))))))))))))).	1480	1518	1	-29.4	1	8.39E-05	0.412	0	0	-5.180080915	20	22	20	3UTR		0	0
bta-miR-6535	TBK1	XM_005206636	TAGGGGGAGCGGTTGGAGGACT#AGTCATGTATCTCCGACTGCCTGCTG#..((.((.((((((((((((((#))))......)))))))))))).)).	2650	2676	1	-22.4	0	0.006498219	0.603	0	0	-11.38967282	18	26	12	3UTR		0	0
bta-miR-6535	TRAF3	XM_024981639	TAGGGGGAGCGGTTGGAGGACT#CCTCCAGCCCCACCCCCA#..(((((.(.(((((((((...#))))))))).).))))).	4350	4368	1	-29.9	0	0.08313388	0.279	0	0	-8.513142117	15	18	9	3UTR		0	0
bta-miR-6535	TRAF3	XM_024981640	TAGGGGGAGCGGTTGGAGGACT#CCTCCAGCCCCACCCCCA#..(((((.(.(((((((((...#))))))))).).))))).	4419	4437	1	-29.9	0	0.08313388	0.279	0	0	-8.513142117	15	18	9	3UTR		0	0
bta-miR-6535	JAK1	NM_001206534	TAGGGGGAGCGGTTGGAGGACT#GTCCTCCTACCCCCAACCA#..((.((.(.(((.(((((((.#))))))).))))))..)).	3774	3793	1	-23.1	0	0.03375808	0.632	0	0	-13.48901921	15	19	7	3UTR		0	0
bta-miR-6535	CD8A	NM_174015	TAGGGGGAGCGGTTGGAGGACT#AGCCCCAACTTCTCCTCCA#..(((((((.((((((.((.((#)))))))))).))))))).	1061	1080	1	-25.5	1	0.2149394	0.382	0	0	-6.199507188	17	19	10	3UTR		0	0
bta-miR-6535	IFNG	NM_174086	TAGGGGGAGCGGTTGGAGGACT#GGTCCTCCTGCCTGCA#........(((((.((((((((#)))))))).))).)).	595	611	1	-21.4	0	0.004394697	0.618	0	0	-20.28071979	13	16	8	3UTR		0	0
bta-miR-6535	IFNAR1	NM_174552	TAGGGGGAGCGGTTGGAGGACT#GTCGCTGTGTAACGCTGCGCTGCTCCCTCTC#.(((((((((((.((.((....#.)).))))))))))))).	2217	2248	1	-24.6	1	0.02552055	0.456	0	0	-5.31550453	15	18	13	3UTR		0	0
bta-miR-6535	DDX58	XM_002689480	TAGGGGGAGCGGTTGGAGGACT#TCTTCTAACTCTTCCCCA#..(((((((.((((((((((..#))))))))))))))))).	3751	3769	1	-25.7	1	0.255098	0.574	0	0	-6.199507188	17	18	17	3UTR		0	0
bta-miR-654	IRF1	NM_001191261	TATGTCTGCTGACCATCACCTT#AGGCCCAGGGAGGCAGGCGTGA#((((((((((..((....(((.#)))....))..)))))))))).	1955	1977	1	-20.9	1	4.85E-06	0.368	0	0	-11.07765087	15	22	10	3UTR		0	0
bta-miR-654	TRAF3	XM_024981639	TATGTCTGCTGACCATCACCTT#AAGGCGATGGTTCAGCCAGACT#...((((((((((((((.((((#)))).)))))).)))).)))).	3032	3054	1	-25.6	0	0.000660236	0.471	0	0	-6.514540194	18	22	6	3UTR		0	0
bta-miR-654	TRAF3	XM_024981640	TATGTCTGCTGACCATCACCTT#AAGGCGATGGTTCAGCCAGACT#...((((((((((((((.((((#)))).)))))).)))).)))).	3101	3123	1	-25.6	0	0.000660236	0.471	0	0	-6.514540194	18	22	6	3UTR		0	0
bta-miR-658	TANK	XM_005202473	GGCGGAGGGAAGCGGGTCCGTTGGT#CCAGGGGGGATTTCCTCCGGCA#(.(((((((((.....(((.((((.#)))).)))..))))))))).).	1492	1514	1	-26.6	1	1.68E-06	0.515	0	0	-11.56252281	17	22	9	3UTR		0	0
bta-miR-660	JAK1	NM_001206534	TACCCATTGCATATCGGAGCTG#GCTTGGAGACTGCTGGGTAA#((((((..(((..((.((((..#)))).))...))))))))).	4771	4791	1	-19.5	0	0.002223849	0.603	0	0	-12.66387891	15	20	9	3UTR		0	0
bta-miR-664a	TLR7	XM_005228486	CAGGCTGGGGTGTGTGTGGATG#TTCACATACACACAGTCA#..(((((..(((((((((((..#))))))))))).))))).	4441	4459	1	-22.7	0	0.008404509	0.603	0	0	-8.327025307	16	18	11	3UTR		0	0
bta-miR-664a	TLR7	XM_010822250	CAGGCTGGGGTGTGTGTGGATG#TTCACATACACACAGTCA#..(((((..(((((((((((..#))))))))))).))))).	4337	4355	1	-22.7	0	0.008404509	0.603	0	0	-8.327025307	16	18	11	3UTR		0	0
bta-miR-664a	TLR7	XM_015461802	CAGGCTGGGGTGTGTGTGGATG#TTCACATACACACAGTCA#..(((((..(((((((((((..#))))))))))).))))).	4348	4366	1	-22.7	0	0.008404509	0.603	0	0	-8.327025307	16	18	11	3UTR		0	0
bta-miR-664a	IFNAR1	NM_174552	CAGGCTGGGGTGTGTGTGGATG#GTCCACTGTGGGGCAATATTCACAGGCATGCAGGTACTGTCCGCTCAGCCTGC#(((((((((((((.((((((((#.)))))))).))))..............))))))))).	3050	3103	1	-27	1	0.000520517	0.559	0	0	-4.794414364	21	38	9	3UTR		0	0
bta-miR-664a	DDX58	XM_002689480	CAGGCTGGGGTGTGTGTGGATG#ATGCACTACAACCACCTCATCCTGG#((((.(((((((((((((.((.#)).))).)))..))))))).)))).	4784	4809	1	-23.1	0	0.000491251	0.544	0	0	-8.056611621	19	25	7	3UTR		0	0
bta-miR-664b	TLR7	XM_005228486	TATTCATTTATCTCCCAGCCTAC#TGGTGTTGGGAGGTGGGG#......((((((((((((((((.#))).))))))))))))).	4905	4923	1	-19.8	0	0.02280029	0.559	0	0	-15.5665584	16	18	13	3UTR		0	0
bta-miR-664b	TLR7	XM_010822250	TATTCATTTATCTCCCAGCCTAC#TGGTGTTGGGAGGTGGGG#......((((((((((((((((.#))).))))))))))))).	4801	4819	1	-19.8	0	0.02280029	0.559	0	0	-15.5665584	16	18	13	3UTR		0	0
bta-miR-664b	TLR7	XM_015461802	TATTCATTTATCTCCCAGCCTAC#TGGTGTTGGGAGGTGGGG#......((((((((((((((((.#))).))))))))))))).	4812	4830	1	-19.8	0	0.02280029	0.559	0	0	-15.5665584	16	18	13	3UTR		0	0
bta-miR-668-3p	IFNGR1	XM_024996482	ATGTCACTCGGCCCACTACCC#GGGAGCCTGGTGGGCTGCCATCTGGGGTCGCACAGAGTCGGACATG#(((((((((((((((((((((#)))....)))))))))..................))))..))))).	2222	2268	1	-23.3	1	0.002923521	0.441	0	0	-3.937574446	21	46	9	3UTR		0	0
bta-miR-668-3p	CD4	NM_001103225	ATGTCACTCGGCCCACTACCC#GGAGGGTGAGGCTGGGTGTCT#..(.(((((((((((((.((.#))..)))).))))))))).).	1560	1581	1	-23.9	0	1.36E-07	0.397	0	0	-7.989022994	16	21	9	3UTR		0	0
bta-miR-668-3p	CD4	XM_024991416	ATGTCACTCGGCCCACTACCC#GGAGGGTGAGGCTGGGTGTCT#..(.(((((((((((((.((.#))..)))).))))))))).).	1895	1916	1	-23.9	0	1.36E-07	0.397	0	0	-7.989022994	16	21	9	3UTR		0	0
bta-miR-668-3p	TRAF3	XM_024981639	ATGTCACTCGGCCCACTACCC#GGGTGGGGGCCGGGGGGCT#..(((.((((((((.((((((#)))))))))))))).))).	4586	4605	1	-31.3	0	2.03E-09	0.25	0	0	-7.593409041	17	19	14	3UTR		0	0
bta-miR-668-3p	TRAF3	XM_024981640	ATGTCACTCGGCCCACTACCC#GGGTGGGGGCCGGGGGGCT#..(((.((((((((.((((((#)))))))))))))).))).	4655	4674	1	-31.3	0	2.03E-09	0.25	0	0	-7.593409041	17	19	14	3UTR		0	0
bta-miR-669	TANK	XM_005202473	TGTGGGTGTGTGCATGTGCGTG#CGAACTGCATATACCTCGCGT#((((((((((((((.((.((..#)).)))))))))))).)))).	1430	1451	1	-21	1	0.003596005	0.515	0	0	-4.673024006	18	21	12	3UTR		0	0
bta-miR-669	IFNAR1	NM_174552	TGTGGGTGTGTGCATGTGCGTG#CATGCAGGTACTGTCCGCTCAGCCTGCATGCACTCAA#..((((((((((((((.(((..#.))).))...)))))))))))).	3076	3113	1	-22.2	1	0.000146186	0.515	0	0	-4.957000719	17	23	12	3UTR		0	0
bta-miR-670	IRF1	NM_001191261	TCCCTGAGTATATGTGGTGAA#GCAAGTGTACTCAGGT#..(((((((((((...((...#))..))))))))))).	2432	2448	1	-17.2	1	0.00125903	0.618	0	0	-6.782339277	13	16	11	3UTR		0	0
bta-miR-670	CD8A	NM_174015	TCCCTGAGTATATGTGGTGAA#TCATCCGTAATTCTTTACCTCAGGGAT#((((((((((((((.(((((.#)))))))))......))).))))))).	1833	1860	1	-19.3	1	0.001224582	0.662	0	0	-4.673024006	19	27	9	3UTR		0	0
bta-miR-671	IFNGR1	NM_001035063	AGGAAGCCCTGGAGGGGCTGGAG#TTCCTGTAGGTGTTAACTCCAGGGTCCTTTCTA#((((((((((((((..(((((((#))))....))).....))))))))..)))))).	1711	1744	1	-23.5	1	0.03438592	0.529	0	0	-4.906073087	21	33	8	3UTR		0	0
bta-miR-671	IFNGR1	XM_024996482	AGGAAGCCCTGGAGGGGCTGGAG#TTCCTGTAGGTGTTAACTCCAGGGTCCTTTCTA#((((((((((((((..(((((((#))))....))).....))))))))..)))))).	1888	1921	1	-23.5	1	0.03438592	0.529	0	0	-4.906073087	21	33	8	3UTR		0	0
bta-miR-671	CD4	NM_001103225	AGGAAGCCCTGGAGGGGCTGGAG#TCCCTTGTCCCTCCATGGGAGCCCTTCTTG#((((((((((((((((((.(((.#)))...))))))))).)))....)))))).	2319	2349	1	-29.7	1	2.20E-06	0.426	0	0	-3.937574446	21	30	9	3UTR		0	0
bta-miR-671	CD4	XM_024991416	AGGAAGCCCTGGAGGGGCTGGAG#TCCCTTGTCCCTCCATGGGAGCCCTTCTTG#((((((((((((((((((.(((.#)))...))))))))).)))....)))))).	2654	2684	1	-29.7	1	2.20E-06	0.426	0	0	-3.937574446	21	30	9	3UTR		0	0
bta-miR-6715	STAT1	XM_005202570	ACAGGCACGGCCAGTTTGAGC#GCCAGTGGCTTGCCTGTG#(((((((.(((((..(((.((#))))))))))))))))).	2849	2867	1	-20.8	1	2.93E-05	0.559	0	0	-7.843498853	17	18	17	3UTR		0	0
bta-miR-6715	STAT1	XM_025000697	ACAGGCACGGCCAGTTTGAGC#GCCAGTGGCTTGCCTGTG#(((((((.(((((..(((.((#))))))))))))))))).	2983	3001	1	-20.8	1	2.93E-05	0.559	0	0	-7.843498853	17	18	17	3UTR		0	0
bta-miR-677	CD4	NM_001103225	CTCACTGATGAGCAGCTTCTGAC#AGAATCTGCTTGCAGTGCAGG#(((((((.(((((((.((((...#)))).)))))))))))).)).	1911	1932	1	-20.2	1	3.82E-05	0.456	0	0	-6.484258456	18	21	12	3UTR		0	0
bta-miR-677	CD4	XM_024991416	CTCACTGATGAGCAGCTTCTGAC#AGAATCTGCTTGCAGTGCAGG#(((((((.(((((((.((((...#)))).)))))))))))).)).	2246	2267	1	-20.2	1	3.82E-05	0.456	0	0	-6.484258456	18	21	12	3UTR		0	0
bta-miR-677	TRAF3	XM_024981639	CTCACTGATGAGCAGCTTCTGAC#GTCAGGGGTTTTCAGTCGGCGGTTGTATCGGTGAC#.((((((((..((((((.(((((#.))))).)))))))))))))).	4636	4671	1	-22.9	1	1.35E-06	0.441	0	0	-7.860605781	19	22	14	3UTR		0	0
bta-miR-677	TRAF3	XM_024981640	CTCACTGATGAGCAGCTTCTGAC#GTCAGGGGTTTTCAGTCGGCGGTTGTATCGGTGAC#.((((((((..((((((.(((((#.))))).)))))))))))))).	4705	4740	1	-22.9	1	1.35E-06	0.441	0	0	-7.860605781	19	22	14	3UTR		0	0
bta-miR-677	IFNAR2	NM_174553	CTCACTGATGAGCAGCTTCTGAC#CAGGAGCAGTCAGCAGTGGT#.((((((.(((.(.(((((((..#))))))).)))).)))))).	2267	2287	1	-20.6	1	0.000514634	0.529	0	0	-10.31060299	17	20	7	3UTR		0	0
bta-miR-6775	TLR7	XM_005228486	CATGGTCCCTGTTCTCTGCCCCAGA#TTGGGAGAAGGGTGGCAAGTAGAGGATGTGGGACTTTGA#((.(((((((((((((((((((((.#))))).............)))))))))).)))))).)).	4381	4420	1	-27.5	0	0.00409983	0.588	0	0	-5.495113921	23	39	10	3UTR		0	0
bta-miR-6775	TLR7	XM_010822250	CATGGTCCCTGTTCTCTGCCCCAGA#TTGGGAGAAGGGTGGCAAGTAGAGGATGTGGGACTTTGA#((.(((((((((((((((((((((.#))))).............)))))))))).)))))).)).	4277	4316	1	-27.5	0	0.00409983	0.588	0	0	-5.495113921	23	39	10	3UTR		0	0
bta-miR-6775	TLR7	XM_015461802	CATGGTCCCTGTTCTCTGCCCCAGA#TTGGGAGAAGGGTGGCAAGTAGAGGATGTGGGACTTTGA#((.(((((((((((((((((((((.#))))).............)))))))))).)))))).)).	4288	4327	1	-27.5	0	0.00409983	0.588	0	0	-5.495113921	23	39	10	3UTR		0	0
bta-miR-6775	IRF1	NM_001191261	CATGGTCCCTGTTCTCTGCCCCAGA#CTGGGGACTGGGGCTTGGGACTATT#.((((((((.(((((...((((((.#))))))...)))))..)))))))).	2934	2959	1	-29.8	1	0.000503073	0.5	0	0	-5.268880386	19	25	8	3UTR		0	0
bta-miR-6775	IFNAR1	NM_174552	CATGGTCCCTGTTCTCTGCCCCAGA#GGGCGGAGAAGCTGGCGGCTGCAGTCCACGGGGTCACAG#..(((.(((((((((((((((....#)))))))))..................)))))).).)).	2543	2582	1	-25.4	0	0.001152319	0.353	0	0	-6.857959481	18	39	9	3UTR		0	0
bta-miR-6775	DDX58	XM_002689480	CATGGTCCCTGTTCTCTGCCCCAGA#TCTGGGAATTGGTGATGGACAGGGAGGCCTGGCGTGTTGCAGTCCATGA#((((((((((((((((.((((((((#)))))).....)))).)))))))))..................))))).	3493	3542	1	-27.3	1	0.004796418	0.426	0	0	-3.937574446	24	49	9	3UTR		0	0
bta-miR-708	CD8A	NM_174015	AAGGAGCTTACAATCTAGCTGGG#CCCAGCAGGGCTCCA#..((((((......((.((((((#)))))))))))))).	1137	1152	1	-20.4	1	5.02E-05	0.441	0	0	-15.57344516	14	15	14	3UTR		0	0
bta-miR-7180	TLR7	XM_005228486	TGTGGCCTCTGGGTGTGTACCCTC#GAGGGTATGGAGAGAGGCTGCC#.(((((((((.....(((((((((#)))))))))...))))))))).	5024	5046	1	-27.1	1	0.000396	0.456	0	0	-12.84632271	18	22	9	3UTR		0	0
bta-miR-7180	TLR7	XM_010822250	TGTGGCCTCTGGGTGTGTACCCTC#GAGGGTATGGAGAGAGGCTGCC#.(((((((((.....(((((((((#)))))))))...))))))))).	4920	4942	1	-27.1	1	0.000396	0.456	0	0	-12.84632271	18	22	9	3UTR		0	0
bta-miR-7180	TLR7	XM_015461802	TGTGGCCTCTGGGTGTGTACCCTC#GAGGGTATGGAGAGAGGCTGCC#.(((((((((.....(((((((((#)))))))))...))))))))).	4931	4953	1	-27.1	1	0.000396	0.456	0	0	-12.84632271	18	22	9	3UTR		0	0
bta-miR-7180	IFNGR1	XM_024996482	TGTGGCCTCTGGGTGTGTACCCTC#GAGCCTGGTGGGCTGCCATCTGGGGTCGCAC#(((((((.(((((((.((((((.(#.).))).))))))))))))))))).	2224	2255	1	-25.7	1	7.43E-05	0.368	0	0	-6.484258456	21	25	17	3UTR		0	0
[truncated: 104 more rows]
